# Supplementary material for: Crystal structure of octa­kis­(N,N-di­methyl­formamide-κO)europium(III) tetra­cosa-μ2-oxido-dodeca­oxido-μ12-phosphato-dodeca­molybdate(VI)
Source: Acta Crystallogr E Crystallogr Commun. 2016 Mar 4;72(Pt 4):448–51. doi: 10.1107/S2056989016003546 (PMC4910337; doi:10.1107/S2056989016003546)
Supplement: Supplementary file 1 [file e-72-00448-sup1.cif]

##############################################################################
#                                                                            #
# This CIF contains the data in a paper accepted for publication in          #
# Acta Crystallographica Section E. It conforms to the requirements of       #
# Notes for Authors for Acta Crystallographica Section E, and has been       #
# peer reviewed under the auspices of the IUCr Commission on Journals.       #
#                                                                            #
# Full details of the Crystallographic Information File format               #
# are given in the paper "The Crystallographic Information File (CIF):       #
# a New Standard Archive File for Crystallography" by S. R. Hall, F. H.      #
# Allen and I. D. Brown [Acta Cryst. (1991), A47, 655-685].                  #
#                                                                            #
# The current version of the core CIF dictionary is obtainable from          #
# ftp://ftp.iucr.org/pub/cif_core.dic.                                       #
#                                                                            #
# Software is freely available for graphical display of the structure(s)     #
# in this CIF. For information consult the CIF software page                 #
# http://www.iucr.org/resources/cif/software.                                #
#                                                                            #
# This file may be used for bona fide research purposes within the           #
# scientific community so long as proper attribution is given to the journal # 
# article from which it was obtained.                                        #
#                                                                            #
##############################################################################
data_I
_database_code_depnum_ccdc_archive 'CCDC 1456619'
_audit_creation_method     'SHELXL-2014/7'
_journal_date_recd_electronic     2016-02-17
_journal_date_accepted     2016-02-29
_journal_name_full     'Acta Crystallographica, Section E'
_journal_year     2016
_journal_volume     72
_journal_issue      4
_journal_page_first     448
_journal_page_last     451
_journal_paper_category     GM
_journal_paper_doi     10.1107/S2056989016003546
_journal_coeditor_code     WM5274
_publ_contact_author_name     'Dr Yassine Ghandour '
_publ_contact_author_address
;
Laboratoire de Physico-chimie des Mat\'eriaux
Facult\'e des Sciences de Monastir
Avenue de l'environnement
5019 Monastir
University of Monastir
Tunisia
;
_publ_contact_author_email     gandour_yassine@hotmail.fr
_publ_contact_author_fax     '0021673500278'
_publ_contact_author_phone     '0021697209771'
_publ_section_title
;
Crystal structure of
octakis(<i>N</i>,<i>N</i>-dimethylformamide-\k<i>O</i>)europium(III)
tetracosa-\m~2~-oxido-dodecaoxido-\m~12~-phosphato-dodecamolybdate(VI) .
;
_publ_section_title_footnote     .
loop_
    _publ_author_name
    _publ_author_footnote
    _publ_author_address
    'Ghandour, Yassine' .
;
Laboratoire de Physico-chimie des Mat\'eriaux
Facult\'e des Sciences de Monastir
Avenue de l'environnement
5019 Monastir
University of Monastir
Tunisia
;
    'Hammami, Imen' .
;
Laboratoire de Physico-chimie des Mat\'eriaux
Facult\'e des Sciences de Monastir
Avenue de l'environnement
5019 Monastir
University of Monastir
Tunisia
;
    'Najmudin, Shabir' .
;
Faculdade de Medicina
Veterin\`aria, Universidade Tecnica de Lisboa,
Avenida da Universidade Tecnica,
1300-477 Lisboa, Portugal
;
    'Bonif\'acio, Cecilia' .
;
REQUIMTE/CQFB Departamento de Quimica,
Faculdade de Ciencias e Tecnologia, Universidade Nova de Lisboa
2829-516 Caparica, Portugal
;
    'Belkhiria, Mohamed Salah' .
;
Laboratoire de Physico-chimie des Mat\'eriaux
Facult\'e des Sciences de Monastir
Avenue de l'environnement
5019 Monastir
University of Monastir
Tunisia
;
_publ_section_synopsis
;
The asymmetric unit of the title compound consists of one
[Eu(C~3~H~7~NO)~8~]^3+^ complex cation and one \a-Keggin-type [PMo~12~O~40~]
polyanion. Cations and anions are linked through C---H...O hydrogen bonds.
;
_chemical_name_systematic
;
Octakis(<i>N</i>,<i>N</i>-dimethylformamide-\k<i>O</i>)europium(III)
tetracosa-\m~2~-oxido-dodecaoxido-\m~12~-phosphato-dodecamolybdate(VI)
;
_chemical_name_common     ?
_chemical_formula_moiety     'C24 H56 Eu1 N8 O8 3+, Mo12 O40 P1 3-'
_chemical_formula_sum     'C24 H56 Eu Mo12 N8 O48 P'
_chemical_formula_iupac     '[Eu (C3 H7 N O)8] [P Mo12 O40]'
_chemical_formula_weight     2558.97
_chemical_melting_point     ?
_shelx_space_group_comment
;
The symmetry employed for this shelxl refinement is uniquely defined
by the following loop, which should always be used as a source of
symmetry information in preference to the above space-group names.
They are only intended as comments.
;
_space_group_crystal_system     orthorhombic
_space_group_name_H-M_alt     'P n a 21'
_space_group_name_Hall     'P 2c -2n'
loop_
    _space_group_symop_operation_xyz
    'x, y, z'
    '-x, -y, z+1/2'
    '-x+1/2, y+1/2, z+1/2'
    'x+1/2, -y+1/2, z'
_cell_length_a     26.9108(10)
_cell_length_b     18.3506(6)
_cell_length_c     13.4494(4)
_cell_angle_alpha     90
_cell_angle_beta     90
_cell_angle_gamma     90
_cell_volume     6641.7(4)
_cell_formula_units_Z     4
_cell_measurement_reflns_used     9528
_cell_measurement_theta_min     2.946
_cell_measurement_theta_max     32.28
_cell_measurement_temperature     296(2)
_exptl_crystal_description     prism
_exptl_crystal_colour     yellow
_exptl_crystal_size_max     0.200
_exptl_crystal_size_mid     0.180
_exptl_crystal_size_min     0.170
_exptl_crystal_density_diffrn     2.559
_exptl_crystal_density_meas     ?
_exptl_crystal_density_method     'not measured'
_exptl_crystal_F_000     4888
_exptl_absorpt_coefficient_mu     3.242
_exptl_absorpt_correction_type     multi-scan
_exptl_absorpt_process_details
;
(<i>SADABS</i>; Bruker, 2006)
;
_shelx_estimated_absorpt_T_min     0.563
_shelx_estimated_absorpt_T_max     0.609
_exptl_absorpt_correction_T_min     0.6674
_exptl_absorpt_correction_T_max     0.7473
_exptl_special_details     ?
_diffrn_ambient_temperature     296(2)
_diffrn_radiation_type     MoK\a
_diffrn_radiation_wavelength     0.71073
_diffrn_measurement_device_type     'Bruker APEXII CCD'
_diffrn_measurement_method     '\f and \w scans'
_diffrn_reflns_number     88354
_diffrn_reflns_av_R_equivalents     0.0749
_diffrn_reflns_theta_min     2.220
_diffrn_reflns_theta_max     37.122
_diffrn_reflns_theta_full     25.242
_diffrn_measured_fraction_theta_max     0.990
_diffrn_measured_fraction_theta_full     0.999
_diffrn_reflns_limit_h_min     -41
_diffrn_reflns_limit_h_max     45
_diffrn_reflns_limit_k_min     -31
_diffrn_reflns_limit_k_max     31
_diffrn_reflns_limit_l_min     -21
_diffrn_reflns_limit_l_max     22
_diffrn_standards_number     ?
_refine_special_details
;
 Refinement of F^2^ against ALL reflections.  The weighted R-factor wR and
 goodness of fit S are based on F^2^, conventional R-factors R are based
 on F, with F set to zero for negative F^2^. The threshold expression of
 F^2^ > 2\s(F^2^) is used only for calculating R-factors(gt) etc. and is
 not relevant to the choice of reflections for refinement.  R-factors based
 on F^2^ are statistically about twice as large as those based on F, and R-
 factors based on ALL data will be even larger.
;
_reflns_number_total     33285
_reflns_number_gt     19583
_reflns_threshold_expression     'I > 2\s(I)'
_refine_ls_structure_factor_coef     Fsqd
_refine_ls_matrix_type     full
_refine_ls_R_factor_all     0.1086
_refine_ls_R_factor_gt     0.0471
_refine_ls_wR_factor_gt     0.0790
_refine_ls_wR_factor_ref     0.0947
_refine_ls_goodness_of_fit_ref     0.975
_refine_ls_restrained_S_all     0.975
_refine_ls_number_reflns     33285
_refine_ls_number_parameters     863
_refine_ls_number_restraints     1
_refine_ls_hydrogen_treatment     constr
_refine_ls_weighting_scheme     calc
_refine_ls_weighting_details
                      'w=1/[\s^2^(Fo^2^)+(0.0350P)^2^] where P=(Fo^2^+2Fc^2^)/3'
_atom_sites_solution_hydrogens     geom
_atom_sites_solution_primary     direct
_atom_sites_solution_secondary     difmap
_refine_ls_shift/su_max     0.001
_refine_ls_shift/su_mean     0.000
_refine_diff_density_max     2.081
_refine_diff_density_min     -1.796
_refine_ls_extinction_method     none
_refine_ls_extinction_coef     .
_refine_ls_abs_structure_details
;
Flack <i>x</i> determined using 6924 quotients
[(<i>I</i>^+^)-(<i>I</i>^-^)]/[(<i>I</i>^+^)+(<i>I</i>^-^)]
;
_refine_ls_abs_structure_Flack     -0.015(7)
loop_
    _atom_type_symbol
    _atom_type_description
    _atom_type_scat_dispersion_real
    _atom_type_scat_dispersion_imag
    _atom_type_scat_source
    'C' 'C' 0.0033 0.0016
                         'International Tables Vol C Tables 4.2.6.8 and 6.1.1.4'
    'H' 'H' 0.0000 0.0000
                         'International Tables Vol C Tables 4.2.6.8 and 6.1.1.4'
    'N' 'N' 0.0061 0.0033
                         'International Tables Vol C Tables 4.2.6.8 and 6.1.1.4'
    'O' 'O' 0.0106 0.0060
                         'International Tables Vol C Tables 4.2.6.8 and 6.1.1.4'
    'P' 'P' 0.1023 0.0942
                         'International Tables Vol C Tables 4.2.6.8 and 6.1.1.4'
    'Mo' 'Mo' -1.6832 0.6857
                         'International Tables Vol C Tables 4.2.6.8 and 6.1.1.4'
    'Eu' 'Eu' -0.1578 3.6682
                         'International Tables Vol C Tables 4.2.6.8 and 6.1.1.4'
_computing_data_collection
;
APEX2 (Bruker, 2006)
;
_computing_cell_refinement
;
SAINT (Bruker, 2006)
;
_computing_data_reduction
;
SAINT (Bruker, 2006)
;
_computing_structure_solution
;
SIR2004 (Burla <i>et al.</i>,  2005)
;
_computing_structure_refinement
;
SHELXL2014 (Sheldrick, 2015)
;
_computing_molecular_graphics
;
ORTEP-3 for Windows (Farrugia, 2012) and DIAMOND (Putz & Brandenburg,
2014)
;
_computing_publication_material
;
WinGX (Farrugia, 2012)
;
loop_
    _atom_site_type_symbol
    _atom_site_label
    _atom_site_fract_x
    _atom_site_fract_y
    _atom_site_fract_z
    _atom_site_U_iso_or_equiv
    _atom_site_adp_type
    _atom_site_calc_flag
    _atom_site_occupancy
    _atom_site_disorder_assembly
    _atom_site_disorder_group
    Eu Eu1 0.62226(2) 0.24667(2) 0.27301(3) 0.03117(7) Uani d 1 . .
    Mo Mo1 0.26680(2) 0.18597(3) 0.63650(5) 0.03332(13) Uani d 1 . .
    Mo Mo2 0.30169(2) 0.35458(3) 0.55755(5) 0.03366(13) Uani d 1 . .
    Mo Mo3 0.41829(3) 0.43690(3) 0.64996(5) 0.03387(13) Uani d 1 . .
    Mo Mo4 0.47559(2) 0.36195(3) 0.85122(5) 0.03004(12) Uani d 1 . .
    Mo Mo5 0.49335(2) 0.20234(3) 0.68682(5) 0.03324(13) Uani d 1 . .
    Mo Mo6 0.39245(3) 0.10613(3) 0.60967(5) 0.03505(14) Uani d 1 . .
    Mo Mo7 0.32991(3) 0.10420(3) 0.85410(5) 0.03838(15) Uani d 1 . .
    Mo Mo8 0.43839(3) 0.17833(4) 0.93808(5) 0.03661(14) Uani d 1 . .
    Mo Mo9 0.32843(3) 0.26018(4) 0.99282(5) 0.04260(17) Uani d 1 . .
    Mo Mo10 0.36044(2) 0.43617(3) 0.87490(5) 0.03517(14) Uani d 1 . .
    Mo Mo11 0.25072(2) 0.33286(4) 0.78760(5) 0.03541(14) Uani d 1 . .
    Mo Mo12 0.42166(3) 0.26738(4) 0.49994(5) 0.03432(13) Uani d 1 . .
    P P1 0.37299(6) 0.26883(8) 0.74508(12) 0.0207(3) Uani d 1 . .
    O O1 0.6764(2) 0.1551(4) 0.2093(5) 0.0526(16) Uani d 1 . .
    O O2 0.2228(2) 0.1295(3) 0.5946(5) 0.0453(14) Uani d 1 . .
    O O3 0.26515(19) 0.2607(3) 0.5440(4) 0.0350(11) Uani d 1 . .
    O O4 0.34964(18) 0.4169(3) 0.6033(4) 0.0320(10) Uani d 1 . .
    O O5 0.47195(19) 0.4273(3) 0.7347(4) 0.0325(11) Uani d 1 . .
    O O6 0.5310(2) 0.3873(3) 0.8969(4) 0.0420(13) Uani d 1 . .
    O O7 0.49746(19) 0.2908(3) 0.7483(4) 0.0330(11) Uani d 1 . .
    O O8 0.45951(19) 0.1127(2) 0.6394(4) 0.0355(11) Uani d 1 . .
    O O9 0.32412(19) 0.1439(3) 0.5897(4) 0.0333(11) Uani d 1 . .
    O O10 0.3722(2) 0.0854(3) 0.7370(4) 0.0372(12) Uani d 1 . .
    O O11 0.3952(2) 0.1009(3) 0.9240(4) 0.0407(13) Uani d 1 . .
    O O12 0.45956(19) 0.2814(3) 0.9252(4) 0.0349(11) Uani d 1 . .
    O O13 0.3888(2) 0.2209(3) 1.0310(4) 0.0420(13) Uani d 1 . .
    O O14 0.3515(2) 0.3523(3) 0.9652(4) 0.0374(12) Uani d 1 . .
    O O15 0.30057(19) 0.4081(3) 0.8207(4) 0.0337(11) Uani d 1 . .
    O O16 0.1992(2) 0.3743(4) 0.8289(5) 0.0527(16) Uani d 1 . .
    O O17 0.25496(19) 0.3787(3) 0.6547(4) 0.0363(11) Uani d 1 . .
    O O18 0.22650(19) 0.2506(3) 0.7233(4) 0.0377(12) Uani d 1 . .
    O O19 0.32137(16) 0.2804(2) 0.7018(3) 0.0231(9) Uani d 1 . .
    O O20 0.36948(17) 0.2233(2) 0.8397(3) 0.0257(9) Uani d 1 . .
    O O21 0.39628(16) 0.3431(2) 0.7695(3) 0.0241(8) Uani d 1 . .
    O O22 0.40539(17) 0.2288(2) 0.6696(3) 0.0248(9) Uani d 1 . .
    O O23 0.35674(19) 0.2989(3) 0.5004(4) 0.0344(11) Uani d 1 . .
    O O24 0.4401(3) 0.2850(4) 0.3828(4) 0.0512(15) Uani d 1 . .
    O O25 0.43539(19) 0.3610(3) 0.5671(4) 0.0342(11) Uani d 1 . .
    O O26 0.48598(18) 0.2386(3) 0.5597(4) 0.0340(11) Uani d 1 . .
    O O27 0.4063(2) 0.1693(3) 0.4917(4) 0.0349(11) Uani d 1 . .
    O O28 0.3447(2) 0.5055(3) 0.9514(5) 0.0499(15) Uani d 1 . .
    O O29 0.38277(19) 0.4838(2) 0.7624(4) 0.0361(11) Uani d 1 . .
    O O30 0.43123(19) 0.4244(3) 0.9129(4) 0.0344(11) Uani d 1 . .
    O O31 0.3075(2) 0.1592(3) 0.9607(4) 0.0440(14) Uani d 1 . .
    O O32 0.4708(2) 0.1659(3) 0.8178(4) 0.0341(11) Uani d 1 . .
    O O33 0.4791(3) 0.1462(4) 1.0216(5) 0.0547(16) Uani d 1 . .
    O O34 0.2843(2) 0.1389(3) 0.7637(4) 0.0367(11) Uani d 1 . .
    O O35 0.4338(2) 0.5098(3) 0.5822(5) 0.0488(15) Uani d 1 . .
    O O36 0.2790(2) 0.3974(3) 0.4560(4) 0.0446(14) Uani d 1 . .
    N N1 0.6761(3) 0.4097(4) 0.0486(6) 0.0457(17) Uani d 1 . .
    N N2 0.5963(3) 0.3569(4) 0.5746(5) 0.0438(16) Uani d 1 . .
    N N3 0.7647(3) 0.3614(4) 0.3484(6) 0.0437(16) Uani d 1 . .
    N N4 0.5971(3) 0.1673(3) -0.0459(5) 0.0390(15) Uani d 1 . .
    N N5 0.4821(3) 0.3901(4) 0.2356(6) 0.0476(18) Uani d 1 . .
    O O47 0.6329(3) 0.1665(4) 0.4103(5) 0.0617(19) Uani d 1 . .
    N N7 0.6224(3) 0.0801(4) 0.5252(5) 0.0400(15) Uani d 1 . .
    N N8 0.4832(3) 0.1029(4) 0.2582(6) 0.0474(17) Uani d 1 . .
    N N9 0.7415(3) 0.0838(4) 0.1778(6) 0.0471(17) Uani d 1 . .
    O O37 0.2743(2) 0.2842(3) 0.8971(4) 0.0382(12) Uani d 1 . .
    O O38 0.2989(3) 0.2710(4) 1.1019(4) 0.0632(19) Uani d 1 . .
    O O39 0.3086(3) 0.0201(3) 0.8810(5) 0.0559(17) Uani d 1 . .
    O O55 0.5523(2) 0.1732(3) 0.6856(5) 0.0459(14) Uani d 1 . .
    O O40 0.6550(2) 0.3481(3) 0.1859(5) 0.0490(14) Uani d 1 . .
    C C2 0.6452(3) 0.3714(4) 0.1012(7) 0.046(2) Uani d 1 . .
    H H8 0.6142 0.3609 0.0743 0.055 Uiso calc 1 . .
    C C3 0.7237(4) 0.4299(5) 0.0907(9) 0.061(3) Uani d 1 . .
    H H2 0.7185 0.4556 0.1520 0.092 Uiso calc 1 . .
    H H3 0.7412 0.4606 0.0448 0.092 Uiso calc 1 . .
    H H4 0.7429 0.3867 0.1032 0.092 Uiso calc 1 . .
    C C4 0.6638(5) 0.4329(6) -0.0517(7) 0.067(3) Uani d 1 . .
    H H6 0.6861 0.4101 -0.0980 0.101 Uiso calc 1 . .
    H H7 0.6670 0.4849 -0.0564 0.101 Uiso calc 1 . .
    H H5 0.6303 0.4191 -0.0668 0.101 Uiso calc 1 . .
    O O41 0.6001(3) 0.3175(4) 0.4158(5) 0.0580(17) Uani d 1 . .
    C C6 0.6147(3) 0.3158(5) 0.5037(7) 0.051(2) Uani d 1 . .
    H H10 0.6400 0.2836 0.5200 0.062 Uiso calc 1 . .
    C C7 0.6139(4) 0.3522(7) 0.6749(7) 0.067(3) Uani d 1 . .
    H H12 0.6340 0.3092 0.6823 0.100 Uiso calc 1 . .
    H H13 0.5861 0.3496 0.7195 0.100 Uiso calc 1 . .
    H H11 0.6335 0.3945 0.6902 0.100 Uiso calc 1 . .
    C C8 0.5581(4) 0.4096(6) 0.5489(8) 0.068(3) Uani d 1 . .
    H H15 0.5724 0.4481 0.5099 0.102 Uiso calc 1 . .
    H H16 0.5441 0.4297 0.6086 0.102 Uiso calc 1 . .
    H H14 0.5324 0.3860 0.5112 0.102 Uiso calc 1 . .
    O O42 0.7020(2) 0.2798(3) 0.3417(5) 0.0472(14) Uani d 1 . .
    C C10 0.7180(3) 0.3417(4) 0.3558(6) 0.0430(18) Uani d 1 . .
    H H18 0.6951 0.3774 0.3731 0.052 Uiso calc 1 . .
    C C11 0.8025(4) 0.3079(6) 0.3206(8) 0.062(3) Uani d 1 . .
    H H19 0.7881 0.2600 0.3203 0.093 Uiso calc 1 . .
    H H20 0.8293 0.3093 0.3678 0.093 Uiso calc 1 . .
    H H21 0.8151 0.3190 0.2555 0.093 Uiso calc 1 . .
    C C12 0.7807(4) 0.4351(6) 0.3660(9) 0.067(3) Uani d 1 . .
    H H22 0.7522 0.4657 0.3761 0.100 Uiso calc 1 . .
    H H23 0.7992 0.4523 0.3096 0.100 Uiso calc 1 . .
    H H24 0.8014 0.4365 0.4241 0.100 Uiso calc 1 . .
    O O43 0.6047(3) 0.2262(3) 0.0990(4) 0.0514(15) Uani d 1 . .
    C C14 0.5960(3) 0.1715(4) 0.0515(6) 0.0422(18) Uani d 1 . .
    H H26 0.5881 0.1294 0.0866 0.051 Uiso calc 1 . .
    C C15 0.5833(4) 0.1013(4) -0.0986(6) 0.046(2) Uani d 1 . .
    H H28 0.5798 0.0620 -0.0519 0.069 Uiso calc 1 . .
    H H29 0.6087 0.0894 -0.1461 0.069 Uiso calc 1 . .
    H H27 0.5523 0.1088 -0.1325 0.069 Uiso calc 1 . .
    C C16 0.6085(4) 0.2314(5) -0.1036(7) 0.055(2) Uani d 1 . .
    H H31 0.5807 0.2641 -0.1021 0.082 Uiso calc 1 . .
    H H30 0.6153 0.2175 -0.1710 0.082 Uiso calc 1 . .
    H H32 0.6372 0.2551 -0.0759 0.082 Uiso calc 1 . .
    O O44 0.5498(2) 0.3180(4) 0.2319(5) 0.0528(16) Uani d 1 . .
    C C18 0.5248(3) 0.3674(4) 0.2680(8) 0.0468(19) Uani d 1 . .
    H H34 0.5377 0.3907 0.3237 0.056 Uiso calc 1 . .
    C C19 0.4532(4) 0.4425(5) 0.2893(9) 0.065(3) Uani d 1 . .
    H H35 0.4220 0.4211 0.3081 0.098 Uiso calc 1 . .
    H H36 0.4472 0.4842 0.2479 0.098 Uiso calc 1 . .
    H H37 0.4709 0.4573 0.3478 0.098 Uiso calc 1 . .
    C C20 0.4613(6) 0.3597(9) 0.1481(9) 0.114(6) Uani d 1 . .
    H H39 0.4498 0.3982 0.1055 0.171 Uiso calc 1 . .
    H H40 0.4338 0.3289 0.1656 0.171 Uiso calc 1 . .
    H H38 0.4861 0.3316 0.1140 0.171 Uiso calc 1 . .
    C C21 0.6486(4) 0.1287(5) 0.4775(6) 0.0453(19) Uani d 1 . .
    H H47 0.6816 0.1349 0.4962 0.054 Uiso calc 1 . .
    C C22 0.5722(3) 0.0645(5) 0.4960(9) 0.058(2) Uani d 1 . .
    H H41 0.5499 0.0791 0.5481 0.087 Uiso calc 1 . .
    H H42 0.5687 0.0132 0.4841 0.087 Uiso calc 1 . .
    H H43 0.5645 0.0909 0.4364 0.087 Uiso calc 1 . .
    C C23 0.6432(4) 0.0379(6) 0.6040(8) 0.064(3) Uani d 1 . .
    H H44 0.6776 0.0503 0.6120 0.096 Uiso calc 1 . .
    H H46 0.6403 -0.0130 0.5884 0.096 Uiso calc 1 . .
    H H45 0.6257 0.0480 0.6646 0.096 Uiso calc 1 . .
    O O45 0.5562(2) 0.1600(3) 0.2673(5) 0.0503(14) Uani d 1 . .
    C C25 0.5106(3) 0.1617(4) 0.2671(7) 0.0449(19) Uani d 1 . .
    H H55 0.4948 0.2066 0.2735 0.054 Uiso calc 1 . .
    C C26 0.5044(5) 0.0336(5) 0.2361(11) 0.088(4) Uani d 1 . .
    H H49 0.5385 0.0398 0.2165 0.133 Uiso calc 1 . .
    H H51 0.4862 0.0111 0.1830 0.133 Uiso calc 1 . .
    H H50 0.5029 0.0031 0.2941 0.133 Uiso calc 1 . .
    C C27 0.4286(4) 0.1112(7) 0.2546(9) 0.080(4) Uani d 1 . .
    H H52 0.4201 0.1618 0.2609 0.120 Uiso calc 1 . .
    H H53 0.4139 0.0842 0.3081 0.120 Uiso calc 1 . .
    H H54 0.4164 0.0930 0.1923 0.120 Uiso calc 1 . .
    C C28 0.7155(4) 0.1265(5) 0.2333(7) 0.050(2) Uani d 1 . .
    H H56 0.7275 0.1363 0.2968 0.060 Uiso calc 1 . .
    C C29 0.7248(4) 0.0661(8) 0.0795(9) 0.084(4) Uani d 1 . .
    H H58 0.7093 0.1081 0.0501 0.126 Uiso calc 1 . .
    H H59 0.7012 0.0270 0.0829 0.126 Uiso calc 1 . .
    H H57 0.7526 0.0514 0.0396 0.126 Uiso calc 1 . .
    C C30 0.7896(5) 0.0544(8) 0.2084(9) 0.088(4) Uani d 1 . .
    H H61 0.8144 0.0676 0.1603 0.132 Uiso calc 1 . .
    H H62 0.7875 0.0023 0.2129 0.132 Uiso calc 1 . .
    H H60 0.7985 0.0741 0.2721 0.132 Uiso calc 1 . .
    O O52 0.3886(3) 0.0253(3) 0.5521(5) 0.0571(17) Uani d 1 . .
loop_
    _atom_site_aniso_label
    _atom_site_aniso_U_11
    _atom_site_aniso_U_22
    _atom_site_aniso_U_33
    _atom_site_aniso_U_12
    _atom_site_aniso_U_13
    _atom_site_aniso_U_23
    Eu1 0.03342(16) 0.02974(14) 0.03036(15) -0.00241(13) -0.00034(15)
                                                                    -0.00084(15)
    Mo1 0.0306(3) 0.0302(3) 0.0392(3) -0.0058(2) -0.0060(3) -0.0007(3)
    Mo2 0.0306(3) 0.0352(3) 0.0352(3) 0.0008(2) -0.0079(3) 0.0104(3)
    Mo3 0.0381(3) 0.0250(3) 0.0385(3) -0.0063(2) -0.0028(3) 0.0059(3)
    Mo4 0.0258(3) 0.0310(3) 0.0333(3) 0.0000(2) -0.0034(2) -0.0058(3)
    Mo5 0.0281(3) 0.0369(3) 0.0347(3) 0.0098(2) -0.0026(3) -0.0085(3)
    Mo6 0.0397(3) 0.0252(3) 0.0403(3) 0.0005(2) 0.0023(3) -0.0095(3)
    Mo7 0.0455(4) 0.0297(3) 0.0399(4) -0.0055(3) 0.0003(3) 0.0121(3)
    Mo8 0.0409(4) 0.0384(3) 0.0306(3) 0.0043(3) -0.0081(3) 0.0091(3)
    Mo9 0.0560(4) 0.0450(4) 0.0268(3) 0.0115(3) 0.0128(3) 0.0052(3)
    Mo10 0.0317(3) 0.0291(3) 0.0447(4) 0.0035(2) 0.0021(3) -0.0131(3)
    Mo11 0.0238(3) 0.0406(3) 0.0419(4) 0.0031(2) 0.0032(3) -0.0048(3)
    Mo12 0.0406(3) 0.0386(3) 0.0238(3) 0.0044(3) 0.0064(3) 0.0030(3)
    P1 0.0222(7) 0.0199(6) 0.0198(7) 0.0017(5) -0.0004(5) 0.0009(5)
    O1 0.050(4) 0.057(4) 0.051(4) 0.014(3) -0.006(3) -0.014(3)
    O2 0.040(3) 0.040(3) 0.056(4) -0.009(2) -0.007(3) -0.006(3)
    O3 0.034(3) 0.036(3) 0.035(3) 0.000(2) -0.009(2) 0.001(2)
    O4 0.034(3) 0.027(2) 0.035(3) 0.0005(19) -0.003(2) 0.005(2)
    O5 0.032(3) 0.029(2) 0.037(3) -0.0049(19) 0.000(2) -0.002(2)
    O6 0.031(3) 0.043(3) 0.052(3) -0.004(2) -0.013(2) -0.009(3)
    O7 0.030(3) 0.032(2) 0.037(3) 0.0019(19) 0.002(2) -0.004(2)
    O8 0.038(3) 0.027(2) 0.042(3) 0.008(2) 0.002(2) -0.007(2)
    O9 0.035(3) 0.031(2) 0.033(3) 0.001(2) -0.005(2) -0.006(2)
    O10 0.044(3) 0.029(2) 0.039(3) 0.004(2) 0.000(2) 0.001(2)
    O11 0.051(3) 0.032(3) 0.040(3) 0.004(2) -0.005(3) 0.009(2)
    O12 0.037(3) 0.035(3) 0.032(3) 0.004(2) 0.001(2) 0.000(2)
    O13 0.054(3) 0.051(3) 0.021(2) 0.007(3) -0.003(2) 0.004(2)
    O14 0.043(3) 0.040(3) 0.030(3) 0.006(2) 0.002(2) -0.003(2)
    O15 0.029(3) 0.032(2) 0.040(3) 0.003(2) 0.002(2) -0.003(2)
    O16 0.032(3) 0.061(4) 0.065(4) 0.007(3) 0.011(3) -0.009(3)
    O17 0.031(3) 0.034(2) 0.044(3) 0.007(2) -0.002(2) 0.005(2)
    O18 0.026(3) 0.040(3) 0.047(3) -0.004(2) 0.003(2) 0.000(2)
    O19 0.025(2) 0.0205(19) 0.024(2) 0.0017(16) -0.0012(17) 0.0037(17)
    O20 0.031(2) 0.023(2) 0.023(2) 0.0016(17) 0.0007(18) 0.0042(18)
    O21 0.027(2) 0.0232(18) 0.022(2) 0.0028(16) 0.0001(19) -0.0043(18)
    O22 0.030(2) 0.0222(19) 0.022(2) 0.0018(17) -0.0004(18) -0.0021(17)
    O23 0.035(3) 0.038(3) 0.031(3) 0.002(2) -0.003(2) -0.001(2)
    O24 0.064(4) 0.061(4) 0.028(3) 0.005(3) 0.016(3) 0.006(3)
    O25 0.032(3) 0.035(2) 0.036(3) -0.001(2) 0.000(2) -0.003(2)
    O26 0.029(2) 0.039(3) 0.033(3) 0.006(2) 0.007(2) -0.004(2)
    O27 0.042(3) 0.038(3) 0.025(2) 0.006(2) -0.002(2) -0.008(2)
    O28 0.050(4) 0.038(3) 0.062(4) 0.006(3) 0.004(3) -0.024(3)
    O29 0.038(3) 0.0220(19) 0.048(3) 0.0043(19) -0.001(2) -0.002(2)
    O30 0.032(3) 0.035(2) 0.036(3) 0.005(2) -0.003(2) -0.013(2)
    O31 0.051(4) 0.039(3) 0.042(3) -0.002(2) 0.014(3) 0.013(2)
    O32 0.042(3) 0.030(2) 0.030(2) 0.011(2) -0.002(2) 0.001(2)
    O33 0.060(4) 0.061(4) 0.043(3) 0.013(3) -0.018(3) 0.010(3)
    O34 0.041(3) 0.029(2) 0.039(3) -0.005(2) 0.005(2) 0.006(2)
    O35 0.054(4) 0.038(3) 0.055(4) -0.012(3) -0.002(3) 0.014(3)
    O36 0.047(3) 0.047(3) 0.040(3) 0.001(3) -0.016(3) 0.015(3)
    N1 0.060(5) 0.033(3) 0.044(4) -0.002(3) 0.008(4) 0.000(3)
    N2 0.040(4) 0.056(4) 0.035(3) 0.000(3) 0.004(3) -0.007(3)
    N3 0.040(4) 0.041(3) 0.050(4) -0.002(3) -0.010(3) -0.007(3)
    N4 0.041(4) 0.034(3) 0.043(4) 0.005(3) -0.008(3) -0.001(3)
    N5 0.049(4) 0.039(3) 0.054(4) 0.007(3) 0.000(3) 0.012(3)
    O47 0.072(5) 0.053(4) 0.060(4) -0.010(3) -0.008(4) 0.023(3)
    N7 0.043(4) 0.037(3) 0.040(4) -0.005(3) 0.004(3) -0.002(3)
    N8 0.045(4) 0.047(4) 0.050(4) -0.016(3) 0.006(3) -0.013(3)
    N9 0.052(4) 0.043(4) 0.047(4) 0.005(3) 0.002(3) 0.001(3)
    O37 0.040(3) 0.038(3) 0.036(3) 0.003(2) 0.011(2) 0.003(2)
    O38 0.075(5) 0.085(5) 0.030(3) 0.017(4) 0.026(3) 0.003(3)
    O39 0.072(4) 0.034(3) 0.061(4) -0.017(3) -0.003(3) 0.017(3)
    O55 0.036(3) 0.054(3) 0.048(3) 0.017(3) -0.003(3) -0.015(3)
    O40 0.059(4) 0.041(3) 0.047(3) -0.016(3) -0.004(3) 0.011(3)
    C2 0.049(5) 0.029(3) 0.060(6) -0.006(3) -0.002(4) -0.003(4)
    C3 0.051(6) 0.053(5) 0.079(7) -0.004(4) 0.017(5) 0.007(5)
    C4 0.105(9) 0.059(6) 0.037(5) -0.012(6) 0.002(5) 0.008(5)
    O41 0.057(4) 0.077(4) 0.040(3) 0.019(4) -0.004(3) -0.016(3)
    C6 0.050(5) 0.058(5) 0.046(5) 0.014(4) -0.006(4) -0.009(4)
    C7 0.062(7) 0.103(9) 0.036(5) -0.012(6) 0.012(5) -0.015(5)
    C8 0.067(7) 0.080(7) 0.056(6) 0.019(6) 0.018(5) -0.007(6)
    O42 0.041(3) 0.045(3) 0.056(4) -0.006(3) -0.012(3) -0.001(3)
    C10 0.040(4) 0.042(4) 0.046(5) 0.000(3) -0.003(4) -0.005(4)
    C11 0.047(6) 0.074(7) 0.066(6) 0.006(5) -0.002(5) -0.018(5)
    C12 0.057(6) 0.065(6) 0.078(7) -0.023(5) -0.004(6) -0.009(6)
    O43 0.073(4) 0.047(3) 0.033(3) 0.003(3) -0.010(3) -0.007(3)
    C14 0.053(5) 0.039(4) 0.034(4) 0.003(4) -0.010(4) 0.000(4)
    C15 0.061(6) 0.040(4) 0.038(4) 0.011(4) -0.013(4) -0.003(3)
    C16 0.078(7) 0.042(4) 0.045(5) 0.005(5) -0.003(5) 0.004(4)
    O44 0.052(4) 0.058(4) 0.049(4) 0.019(3) -0.002(3) 0.000(3)
    C18 0.045(5) 0.042(4) 0.053(5) -0.003(3) -0.008(4) 0.000(4)
    C19 0.058(6) 0.044(5) 0.093(8) 0.007(4) 0.007(6) 0.016(5)
    C20 0.128(13) 0.149(14) 0.064(8) 0.055(11) -0.058(9) -0.021(9)
    C21 0.049(5) 0.045(4) 0.042(5) -0.010(4) 0.001(4) 0.007(4)
    C22 0.050(5) 0.044(5) 0.081(7) -0.011(4) 0.005(5) -0.006(5)
    C23 0.075(7) 0.065(6) 0.051(6) -0.018(5) -0.011(5) 0.023(5)
    O45 0.041(3) 0.046(3) 0.064(4) -0.013(3) -0.001(3) 0.008(3)
    C25 0.050(5) 0.039(4) 0.046(5) -0.014(3) 0.003(4) -0.007(4)
    C26 0.084(9) 0.041(5) 0.140(13) -0.009(6) 0.007(8) -0.008(6)
    C27 0.052(6) 0.106(9) 0.083(9) -0.023(6) 0.014(6) -0.027(7)
    C28 0.065(6) 0.044(4) 0.042(5) 0.009(4) 0.001(4) -0.013(4)
    C29 0.070(8) 0.119(10) 0.063(7) 0.003(7) 0.001(6) -0.047(7)
    C30 0.095(10) 0.100(9) 0.069(8) 0.057(8) -0.008(7) -0.006(7)
    O52 0.069(4) 0.035(3) 0.067(4) -0.004(3) 0.007(4) -0.025(3)
_geom_special_details
;
 All esds (except the esd in the dihedral angle between two l.s. planes)
 are estimated using the full covariance matrix.  The cell esds are taken
 into account individually in the estimation of esds in distances, angles
 and torsion angles; correlations between esds in cell parameters are only
 used when they are defined by crystal symmetry.  An approximate (isotropic)
 treatment of cell esds is used for estimating esds involving l.s. planes.
;
loop_
    _geom_bond_atom_site_label_1
    _geom_bond_atom_site_label_2
    _geom_bond_site_symmetry_2
    _geom_bond_distance
    _geom_bond_publ_flag
    Eu1 O40 . 2.369(5) ?
    Eu1 O47 . 2.378(6) ?
    Eu1 O1 . 2.383(6) ?
    Eu1 O45 . 2.387(5) ?
    Eu1 O41 . 2.395(6) ?
    Eu1 O44 . 2.413(6) ?
    Eu1 O42 . 2.415(6) ?
    Eu1 O43 . 2.416(6) ?
    Mo1 O2 . 1.672(5) ?
    Mo1 O9 . 1.836(5) ?
    Mo1 O3 . 1.852(5) ?
    Mo1 O34 . 1.973(5) ?
    Mo1 O18 . 1.986(5) ?
    Mo1 O19 . 2.436(4) ?
    Mo2 O36 . 1.690(5) ?
    Mo2 O4 . 1.831(5) ?
    Mo2 O17 . 1.866(5) ?
    Mo2 O23 . 1.957(5) ?
    Mo2 O3 . 1.993(5) ?
    Mo2 O19 . 2.429(4) ?
    Mo3 O35 . 1.672(5) ?
    Mo3 O25 . 1.842(5) ?
    Mo3 O5 . 1.848(5) ?
    Mo3 O4 . 1.985(5) ?
    Mo3 O29 . 1.985(5) ?
    Mo3 O21 . 2.428(4) ?
    Mo4 O6 . 1.677(5) ?
    Mo4 O12 . 1.834(5) ?
    Mo4 O30 . 1.851(5) ?
    Mo4 O5 . 1.976(5) ?
    Mo4 O7 . 1.992(5) ?
    Mo4 O21 . 2.426(4) ?
    Mo5 O55 . 1.675(5) ?
    Mo5 O7 . 1.825(5) ?
    Mo5 O26 . 1.845(5) ?
    Mo5 O32 . 1.979(5) ?
    Mo5 O8 . 1.985(5) ?
    Mo5 O22 . 2.428(5) ?
    Mo6 O52 . 1.676(5) ?
    Mo6 O10 . 1.837(5) ?
    Mo6 O8 . 1.852(5) ?
    Mo6 O9 . 1.983(5) ?
    Mo6 O27 . 2.000(5) ?
    Mo6 O22 . 2.416(4) ?
    Mo7 O39 . 1.686(5) ?
    Mo7 O34 . 1.842(6) ?
    Mo7 O31 . 1.854(6) ?
    Mo7 O10 . 1.973(6) ?
    Mo7 O11 . 1.994(6) ?
    Mo7 O20 . 2.438(4) ?
    Mo8 O33 . 1.675(6) ?
    Mo8 O11 . 1.844(6) ?
    Mo8 O32 . 1.853(5) ?
    Mo8 O12 . 1.983(5) ?
    Mo8 O13 . 1.987(6) ?
    Mo8 O20 . 2.423(4) ?
    Mo9 O38 . 1.680(6) ?
    Mo9 O14 . 1.838(6) ?
    Mo9 O13 . 1.851(6) ?
    Mo9 O31 . 1.984(6) ?
    Mo9 O37 . 1.993(6) ?
    Mo9 O20 . 2.433(5) ?
    Mo10 O28 . 1.690(5) ?
    Mo10 O15 . 1.842(5) ?
    Mo10 O29 . 1.847(6) ?
    Mo10 O14 . 1.976(5) ?
    Mo10 O30 . 1.984(5) ?
    Mo10 O21 . 2.420(4) ?
    Mo11 O16 . 1.676(6) ?
    Mo11 O37 . 1.836(5) ?
    Mo11 O18 . 1.857(5) ?
    Mo11 O15 . 1.976(5) ?
    Mo11 O17 . 1.979(5) ?
    Mo11 O19 . 2.423(4) ?
    Mo12 O24 . 1.684(5) ?
    Mo12 O23 . 1.840(5) ?
    Mo12 O27 . 1.850(5) ?
    Mo12 O25 . 1.976(5) ?
    Mo12 O26 . 1.980(5) ?
    Mo12 O22 . 2.428(4) ?
    P1 O19 . 1.521(5) ?
    P1 O20 . 1.526(5) ?
    P1 O22 . 1.527(5) ?
    P1 O21 . 1.536(4) ?
    O1 C28 . 1.219(11) ?
    N1 C2 . 1.297(11) ?
    N1 C3 . 1.450(12) ?
    N1 C4 . 1.452(12) ?
    N2 C6 . 1.311(11) ?
    N2 C7 . 1.433(12) ?
    N2 C8 . 1.455(12) ?
    N3 C10 . 1.312(11) ?
    N3 C12 . 1.438(11) ?
    N3 C11 . 1.463(12) ?
    N4 C14 . 1.313(10) ?
    N4 C16 . 1.441(11) ?
    N4 C15 . 1.452(10) ?
    N5 C18 . 1.297(11) ?
    N5 C20 . 1.417(14) ?
    N5 C19 . 1.433(12) ?
    O47 C21 . 1.214(11) ?
    N7 C21 . 1.307(10) ?
    N7 C23 . 1.427(12) ?
    N7 C22 . 1.435(11) ?
    N8 C25 . 1.313(10) ?
    N8 C26 . 1.427(13) ?
    N8 C27 . 1.477(13) ?
    N9 C28 . 1.290(11) ?
    N9 C29 . 1.435(13) ?
    N9 C30 . 1.461(14) ?
    O40 C2 . 1.245(11) ?
    C2 H8 . 0.9300 ?
    C3 H2 . 0.9600 ?
    C3 H3 . 0.9600 ?
    C3 H4 . 0.9600 ?
    C4 H6 . 0.9600 ?
    C4 H7 . 0.9600 ?
    C4 H5 . 0.9600 ?
    O41 C6 . 1.245(11) ?
    C6 H10 . 0.9300 ?
    C7 H12 . 0.9600 ?
    C7 H13 . 0.9600 ?
    C7 H11 . 0.9600 ?
    C8 H15 . 0.9600 ?
    C8 H16 . 0.9600 ?
    C8 H14 . 0.9600 ?
    O42 C10 . 1.228(9) ?
    C10 H18 . 0.9300 ?
    C11 H19 . 0.9600 ?
    C11 H20 . 0.9600 ?
    C11 H21 . 0.9600 ?
    C12 H22 . 0.9600 ?
    C12 H23 . 0.9600 ?
    C12 H24 . 0.9600 ?
    O43 C14 . 1.214(10) ?
    C14 H26 . 0.9300 ?
    C15 H28 . 0.9600 ?
    C15 H29 . 0.9600 ?
    C15 H27 . 0.9600 ?
    C16 H31 . 0.9600 ?
    C16 H30 . 0.9600 ?
    C16 H32 . 0.9600 ?
    O44 C18 . 1.229(10) ?
    C18 H34 . 0.9300 ?
    C19 H35 . 0.9600 ?
    C19 H36 . 0.9600 ?
    C19 H37 . 0.9600 ?
    C20 H39 . 0.9600 ?
    C20 H40 . 0.9600 ?
    C20 H38 . 0.9600 ?
    C21 H47 . 0.9300 ?
    C22 H41 . 0.9600 ?
    C22 H42 . 0.9600 ?
    C22 H43 . 0.9600 ?
    C23 H44 . 0.9600 ?
    C23 H46 . 0.9600 ?
    C23 H45 . 0.9600 ?
    O45 C25 . 1.227(10) ?
    C25 H55 . 0.9300 ?
    C26 H49 . 0.9600 ?
    C26 H51 . 0.9600 ?
    C26 H50 . 0.9600 ?
    C27 H52 . 0.9600 ?
    C27 H53 . 0.9600 ?
    C27 H54 . 0.9600 ?
    C28 H56 . 0.9300 ?
    C29 H58 . 0.9600 ?
    C29 H59 . 0.9600 ?
    C29 H57 . 0.9600 ?
    C30 H61 . 0.9600 ?
    C30 H62 . 0.9600 ?
    C30 H60 . 0.9600 ?
loop_
    _geom_angle_atom_site_label_1
    _geom_angle_atom_site_label_2
    _geom_angle_atom_site_label_3
    _geom_angle_site_symmetry_1
    _geom_angle_site_symmetry_3
    _geom_angle
    _geom_angle_publ_flag
    O40 Eu1 O47 . . 145.6(2) ?
    O40 Eu1 O1 . . 98.6(2) ?
    O47 Eu1 O1 . . 76.7(2) ?
    O40 Eu1 O45 . . 141.7(2) ?
    O47 Eu1 O45 . . 72.7(2) ?
    O1 Eu1 O45 . . 88.5(2) ?
    O40 Eu1 O41 . . 93.6(2) ?
    O47 Eu1 O41 . . 75.1(3) ?
    O1 Eu1 O41 . . 145.4(2) ?
    O45 Eu1 O41 . . 101.7(2) ?
    O40 Eu1 O44 . . 76.2(2) ?
    O47 Eu1 O44 . . 127.6(2) ?
    O1 Eu1 O44 . . 142.6(2) ?
    O45 Eu1 O44 . . 75.6(2) ?
    O41 Eu1 O44 . . 71.8(2) ?
    O40 Eu1 O42 . . 70.2(2) ?
    O47 Eu1 O42 . . 75.6(2) ?
    O1 Eu1 O42 . . 76.8(2) ?
    O45 Eu1 O42 . . 147.4(2) ?
    O41 Eu1 O42 . . 77.2(2) ?
    O44 Eu1 O42 . . 132.0(2) ?
    O40 Eu1 O43 . . 73.5(2) ?
    O47 Eu1 O43 . . 132.8(2) ?
    O1 Eu1 O43 . . 70.2(2) ?
    O45 Eu1 O43 . . 73.7(2) ?
    O41 Eu1 O43 . . 144.3(2) ?
    O44 Eu1 O43 . . 72.8(2) ?
    O42 Eu1 O43 . . 125.7(2) ?
    O2 Mo1 O9 . . 102.7(3) ?
    O2 Mo1 O3 . . 102.4(3) ?
    O9 Mo1 O3 . . 95.8(2) ?
    O2 Mo1 O34 . . 101.0(3) ?
    O9 Mo1 O34 . . 85.0(2) ?
    O3 Mo1 O34 . . 155.8(2) ?
    O2 Mo1 O18 . . 100.5(3) ?
    O9 Mo1 O18 . . 155.7(2) ?
    O3 Mo1 O18 . . 86.5(2) ?
    O34 Mo1 O18 . . 83.2(2) ?
    O2 Mo1 O19 . . 171.9(2) ?
    O9 Mo1 O19 . . 85.20(18) ?
    O3 Mo1 O19 . . 74.36(18) ?
    O34 Mo1 O19 . . 81.65(18) ?
    O18 Mo1 O19 . . 72.08(18) ?
    O36 Mo2 O4 . . 103.7(2) ?
    O36 Mo2 O17 . . 102.2(3) ?
    O4 Mo2 O17 . . 95.3(2) ?
    O36 Mo2 O23 . . 101.5(3) ?
    O4 Mo2 O23 . . 85.7(2) ?
    O17 Mo2 O23 . . 155.4(2) ?
    O36 Mo2 O3 . . 98.6(3) ?
    O4 Mo2 O3 . . 156.8(2) ?
    O17 Mo2 O3 . . 86.4(2) ?
    O23 Mo2 O3 . . 83.5(2) ?
    O36 Mo2 O19 . . 170.1(2) ?
    O4 Mo2 O19 . . 85.87(18) ?
    O17 Mo2 O19 . . 73.79(19) ?
    O23 Mo2 O19 . . 81.74(18) ?
    O3 Mo2 O19 . . 72.30(18) ?
    O35 Mo3 O25 . . 102.3(3) ?
    O35 Mo3 O5 . . 102.5(3) ?
    O25 Mo3 O5 . . 96.1(2) ?
    O35 Mo3 O4 . . 102.0(3) ?
    O25 Mo3 O4 . . 84.4(2) ?
    O5 Mo3 O4 . . 154.8(2) ?
    O35 Mo3 O29 . . 100.9(3) ?
    O25 Mo3 O29 . . 155.3(2) ?
    O5 Mo3 O29 . . 87.0(2) ?
    O4 Mo3 O29 . . 82.7(2) ?
    O35 Mo3 O21 . . 171.5(2) ?
    O25 Mo3 O21 . . 85.71(19) ?
    O5 Mo3 O21 . . 73.44(19) ?
    O4 Mo3 O21 . . 81.45(17) ?
    O29 Mo3 O21 . . 71.66(17) ?
    O6 Mo4 O12 . . 103.5(3) ?
    O6 Mo4 O30 . . 103.7(2) ?
    O12 Mo4 O30 . . 96.0(2) ?
    O6 Mo4 O5 . . 99.6(2) ?
    O12 Mo4 O5 . . 155.3(2) ?
    O30 Mo4 O5 . . 87.0(2) ?
    O6 Mo4 O7 . . 100.0(2) ?
    O12 Mo4 O7 . . 85.3(2) ?
    O30 Mo4 O7 . . 155.2(2) ?
    O5 Mo4 O7 . . 82.0(2) ?
    O6 Mo4 O21 . . 170.8(2) ?
    O12 Mo4 O21 . . 85.6(2) ?
    O30 Mo4 O21 . . 73.97(19) ?
    O5 Mo4 O21 . . 71.54(18) ?
    O7 Mo4 O21 . . 81.47(18) ?
    O55 Mo5 O7 . . 103.4(3) ?
    O55 Mo5 O26 . . 102.0(3) ?
    O7 Mo5 O26 . . 96.1(2) ?
    O55 Mo5 O32 . . 101.0(3) ?
    O7 Mo5 O32 . . 85.1(2) ?
    O26 Mo5 O32 . . 156.0(2) ?
    O55 Mo5 O8 . . 99.6(3) ?
    O7 Mo5 O8 . . 155.5(2) ?
    O26 Mo5 O8 . . 87.2(2) ?
    O32 Mo5 O8 . . 82.3(2) ?
    O55 Mo5 O22 . . 170.7(2) ?
    O7 Mo5 O22 . . 85.67(19) ?
    O26 Mo5 O22 . . 74.59(18) ?
    O32 Mo5 O22 . . 81.61(18) ?
    O8 Mo5 O22 . . 71.80(17) ?
    O52 Mo6 O10 . . 103.3(3) ?
    O52 Mo6 O8 . . 102.5(3) ?
    O10 Mo6 O8 . . 95.8(2) ?
    O52 Mo6 O9 . . 100.9(3) ?
    O10 Mo6 O9 . . 85.6(2) ?
    O8 Mo6 O9 . . 155.5(2) ?
    O52 Mo6 O27 . . 99.1(3) ?
    O10 Mo6 O27 . . 156.2(2) ?
    O8 Mo6 O27 . . 87.2(2) ?
    O9 Mo6 O27 . . 82.1(2) ?
    O52 Mo6 O22 . . 170.8(3) ?
    O10 Mo6 O22 . . 85.69(19) ?
    O8 Mo6 O22 . . 74.14(18) ?
    O9 Mo6 O22 . . 81.56(18) ?
    O27 Mo6 O22 . . 72.40(17) ?
    O39 Mo7 O34 . . 103.4(3) ?
    O39 Mo7 O31 . . 102.8(3) ?
    O34 Mo7 O31 . . 96.1(3) ?
    O39 Mo7 O10 . . 102.0(3) ?
    O34 Mo7 O10 . . 85.3(2) ?
    O31 Mo7 O10 . . 154.1(2) ?
    O39 Mo7 O11 . . 99.8(3) ?
    O34 Mo7 O11 . . 155.4(2) ?
    O31 Mo7 O11 . . 86.4(3) ?
    O10 Mo7 O11 . . 82.1(2) ?
    O39 Mo7 O20 . . 170.4(3) ?
    O34 Mo7 O20 . . 85.93(18) ?
    O31 Mo7 O20 . . 73.5(2) ?
    O10 Mo7 O20 . . 80.88(19) ?
    O11 Mo7 O20 . . 71.30(18) ?
    O33 Mo8 O11 . . 102.1(3) ?
    O33 Mo8 O32 . . 103.5(3) ?
    O11 Mo8 O32 . . 96.5(2) ?
    O33 Mo8 O12 . . 101.9(3) ?
    O11 Mo8 O12 . . 155.0(2) ?
    O32 Mo8 O12 . . 84.6(2) ?
    O33 Mo8 O13 . . 98.9(3) ?
    O11 Mo8 O13 . . 86.8(3) ?
    O32 Mo8 O13 . . 156.0(2) ?
    O12 Mo8 O13 . . 82.7(2) ?
    O33 Mo8 O20 . . 170.4(3) ?
    O11 Mo8 O20 . . 74.0(2) ?
    O32 Mo8 O20 . . 85.74(19) ?
    O12 Mo8 O20 . . 81.23(18) ?
    O13 Mo8 O20 . . 72.31(19) ?
    O38 Mo9 O14 . . 103.1(3) ?
    O38 Mo9 O13 . . 102.6(3) ?
    O14 Mo9 O13 . . 96.7(3) ?
    O38 Mo9 O31 . . 99.6(3) ?
    O14 Mo9 O31 . . 155.6(2) ?
    O13 Mo9 O31 . . 86.9(3) ?
    O38 Mo9 O37 . . 101.1(3) ?
    O14 Mo9 O37 . . 85.0(2) ?
    O13 Mo9 O37 . . 155.1(2) ?
    O31 Mo9 O37 . . 81.9(2) ?
    O38 Mo9 O20 . . 170.6(3) ?
    O14 Mo9 O20 . . 86.07(19) ?
    O13 Mo9 O20 . . 74.19(19) ?
    O31 Mo9 O20 . . 71.60(19) ?
    O37 Mo9 O20 . . 81.18(18) ?
    O28 Mo10 O15 . . 103.4(3) ?
    O28 Mo10 O29 . . 103.0(3) ?
    O15 Mo10 O29 . . 95.3(2) ?
    O28 Mo10 O14 . . 100.5(3) ?
    O15 Mo10 O14 . . 85.4(2) ?
    O29 Mo10 O14 . . 155.7(2) ?
    O28 Mo10 O30 . . 99.6(3) ?
    O15 Mo10 O30 . . 155.7(2) ?
    O29 Mo10 O30 . . 87.1(2) ?
    O14 Mo10 O30 . . 82.7(2) ?
    O28 Mo10 O21 . . 171.0(2) ?
    O15 Mo10 O21 . . 85.38(19) ?
    O29 Mo10 O21 . . 74.00(18) ?
    O14 Mo10 O21 . . 81.87(18) ?
    O30 Mo10 O21 . . 72.04(17) ?
    O16 Mo11 O37 . . 104.0(3) ?
    O16 Mo11 O18 . . 103.5(3) ?
    O37 Mo11 O18 . . 95.7(2) ?
    O16 Mo11 O15 . . 99.8(3) ?
    O37 Mo11 O15 . . 85.6(2) ?
    O18 Mo11 O15 . . 155.6(2) ?
    O16 Mo11 O17 . . 98.8(3) ?
    O37 Mo11 O17 . . 155.7(2) ?
    O18 Mo11 O17 . . 86.8(2) ?
    O15 Mo11 O17 . . 82.4(2) ?
    O16 Mo11 O19 . . 170.7(3) ?
    O37 Mo11 O19 . . 85.24(19) ?
    O18 Mo11 O19 . . 74.38(19) ?
    O15 Mo11 O19 . . 81.50(18) ?
    O17 Mo11 O19 . . 72.16(18) ?
    O24 Mo12 O23 . . 102.9(3) ?
    O24 Mo12 O27 . . 101.4(3) ?
    O23 Mo12 O27 . . 95.4(2) ?
    O24 Mo12 O25 . . 101.9(3) ?
    O23 Mo12 O25 . . 84.4(2) ?
    O27 Mo12 O25 . . 156.2(2) ?
    O24 Mo12 O26 . . 100.0(3) ?
    O23 Mo12 O26 . . 155.8(2) ?
    O27 Mo12 O26 . . 87.7(2) ?
    O25 Mo12 O26 . . 83.2(2) ?
    O24 Mo12 O22 . . 171.3(3) ?
    O23 Mo12 O22 . . 85.27(19) ?
    O27 Mo12 O22 . . 74.48(18) ?
    O25 Mo12 O22 . . 81.80(18) ?
    O26 Mo12 O22 . . 72.45(18) ?
    O19 P1 O20 . . 109.8(3) ?
    O19 P1 O22 . . 109.5(3) ?
    O20 P1 O22 . . 109.1(2) ?
    O19 P1 O21 . . 109.3(2) ?
    O20 P1 O21 . . 109.5(3) ?
    O22 P1 O21 . . 109.6(3) ?
    C28 O1 Eu1 . . 137.4(6) ?
    Mo1 O3 Mo2 . . 124.5(3) ?
    Mo2 O4 Mo3 . . 151.4(3) ?
    Mo3 O5 Mo4 . . 125.8(3) ?
    Mo5 O7 Mo4 . . 151.7(3) ?
    Mo6 O8 Mo5 . . 124.8(2) ?
    Mo1 O9 Mo6 . . 151.6(3) ?
    Mo6 O10 Mo7 . . 151.5(3) ?
    Mo8 O11 Mo7 . . 125.5(3) ?
    Mo4 O12 Mo8 . . 152.1(3) ?
    Mo9 O13 Mo8 . . 124.6(3) ?
    Mo9 O14 Mo10 . . 151.8(3) ?
    Mo10 O15 Mo11 . . 151.4(3) ?
    Mo2 O17 Mo11 . . 124.8(3) ?
    Mo11 O18 Mo1 . . 124.6(3) ?
    P1 O19 Mo11 . . 126.2(2) ?
    P1 O19 Mo2 . . 125.7(2) ?
    Mo11 O19 Mo2 . . 89.23(14) ?
    P1 O19 Mo1 . . 126.1(2) ?
    Mo11 O19 Mo1 . . 88.93(15) ?
    Mo2 O19 Mo1 . . 88.80(15) ?
    P1 O20 Mo8 . . 126.5(3) ?
    P1 O20 Mo9 . . 125.6(2) ?
    Mo8 O20 Mo9 . . 88.87(15) ?
    P1 O20 Mo7 . . 125.7(3) ?
    Mo8 O20 Mo7 . . 89.20(14) ?
    Mo9 O20 Mo7 . . 89.09(15) ?
    P1 O21 Mo10 . . 126.1(3) ?
    P1 O21 Mo4 . . 125.6(2) ?
    Mo10 O21 Mo4 . . 89.12(14) ?
    P1 O21 Mo3 . . 126.0(3) ?
    Mo10 O21 Mo3 . . 89.13(13) ?
    Mo4 O21 Mo3 . . 89.11(14) ?
    P1 O22 Mo6 . . 126.0(3) ?
    P1 O22 Mo5 . . 126.1(3) ?
    Mo6 O22 Mo5 . . 89.19(14) ?
    P1 O22 Mo12 . . 126.0(2) ?
    Mo6 O22 Mo12 . . 89.10(14) ?
    Mo5 O22 Mo12 . . 88.42(15) ?
    Mo12 O23 Mo2 . . 152.1(3) ?
    Mo3 O25 Mo12 . . 152.5(3) ?
    Mo5 O26 Mo12 . . 124.5(3) ?
    Mo12 O27 Mo6 . . 123.9(3) ?
    Mo10 O29 Mo3 . . 125.1(2) ?
    Mo4 O30 Mo10 . . 124.8(3) ?
    Mo7 O31 Mo9 . . 125.8(3) ?
    Mo8 O32 Mo5 . . 151.7(3) ?
    Mo7 O34 Mo1 . . 152.0(3) ?
    C2 N1 C3 . . 119.4(8) ?
    C2 N1 C4 . . 121.4(9) ?
    C3 N1 C4 . . 119.2(8) ?
    C6 N2 C7 . . 121.7(8) ?
    C6 N2 C8 . . 118.4(8) ?
    C7 N2 C8 . . 119.9(8) ?
    C10 N3 C12 . . 122.2(8) ?
    C10 N3 C11 . . 120.0(7) ?
    C12 N3 C11 . . 117.8(8) ?
    C14 N4 C16 . . 119.6(7) ?
    C14 N4 C15 . . 122.0(7) ?
    C16 N4 C15 . . 118.2(7) ?
    C18 N5 C20 . . 120.2(9) ?
    C18 N5 C19 . . 121.8(9) ?
    C20 N5 C19 . . 117.9(10) ?
    C21 O47 Eu1 . . 166.5(7) ?
    C21 N7 C23 . . 121.6(8) ?
    C21 N7 C22 . . 120.6(8) ?
    C23 N7 C22 . . 117.7(8) ?
    C25 N8 C26 . . 121.7(9) ?
    C25 N8 C27 . . 118.5(9) ?
    C26 N8 C27 . . 118.9(9) ?
    C28 N9 C29 . . 120.0(9) ?
    C28 N9 C30 . . 122.9(9) ?
    C29 N9 C30 . . 117.0(9) ?
    Mo11 O37 Mo9 . . 151.5(3) ?
    C2 O40 Eu1 . . 130.2(5) ?
    O40 C2 N1 . . 123.4(9) ?
    O40 C2 H8 . . 118.3 ?
    N1 C2 H8 . . 118.3 ?
    N1 C3 H2 . . 109.5 ?
    N1 C3 H3 . . 109.5 ?
    H2 C3 H3 . . 109.5 ?
    N1 C3 H4 . . 109.5 ?
    H2 C3 H4 . . 109.5 ?
    H3 C3 H4 . . 109.5 ?
    N1 C4 H6 . . 109.5 ?
    N1 C4 H7 . . 109.5 ?
    H6 C4 H7 . . 109.5 ?
    N1 C4 H5 . . 109.5 ?
    H6 C4 H5 . . 109.5 ?
    H7 C4 H5 . . 109.5 ?
    C6 O41 Eu1 . . 132.0(6) ?
    O41 C6 N2 . . 123.9(9) ?
    O41 C6 H10 . . 118.1 ?
    N2 C6 H10 . . 118.1 ?
    N2 C7 H12 . . 109.5 ?
    N2 C7 H13 . . 109.5 ?
    H12 C7 H13 . . 109.5 ?
    N2 C7 H11 . . 109.5 ?
    H12 C7 H11 . . 109.5 ?
    H13 C7 H11 . . 109.5 ?
    N2 C8 H15 . . 109.5 ?
    N2 C8 H16 . . 109.5 ?
    H15 C8 H16 . . 109.5 ?
    N2 C8 H14 . . 109.5 ?
    H15 C8 H14 . . 109.5 ?
    H16 C8 H14 . . 109.5 ?
    C10 O42 Eu1 . . 127.1(5) ?
    O42 C10 N3 . . 125.4(8) ?
    O42 C10 H18 . . 117.3 ?
    N3 C10 H18 . . 117.3 ?
    N3 C11 H19 . . 109.5 ?
    N3 C11 H20 . . 109.5 ?
    H19 C11 H20 . . 109.5 ?
    N3 C11 H21 . . 109.5 ?
    H19 C11 H21 . . 109.5 ?
    H20 C11 H21 . . 109.5 ?
    N3 C12 H22 . . 109.5 ?
    N3 C12 H23 . . 109.5 ?
    H22 C12 H23 . . 109.5 ?
    N3 C12 H24 . . 109.5 ?
    H22 C12 H24 . . 109.5 ?
    H23 C12 H24 . . 109.5 ?
    C14 O43 Eu1 . . 132.6(5) ?
    O43 C14 N4 . . 124.7(8) ?
    O43 C14 H26 . . 117.6 ?
    N4 C14 H26 . . 117.6 ?
    N4 C15 H28 . . 109.5 ?
    N4 C15 H29 . . 109.5 ?
    H28 C15 H29 . . 109.5 ?
    N4 C15 H27 . . 109.5 ?
    H28 C15 H27 . . 109.5 ?
    H29 C15 H27 . . 109.5 ?
    N4 C16 H31 . . 109.5 ?
    N4 C16 H30 . . 109.5 ?
    H31 C16 H30 . . 109.5 ?
    N4 C16 H32 . . 109.5 ?
    H31 C16 H32 . . 109.5 ?
    H30 C16 H32 . . 109.5 ?
    C18 O44 Eu1 . . 138.8(6) ?
    O44 C18 N5 . . 126.1(9) ?
    O44 C18 H34 . . 117.0 ?
    N5 C18 H34 . . 117.0 ?
    N5 C19 H35 . . 109.5 ?
    N5 C19 H36 . . 109.5 ?
    H35 C19 H36 . . 109.5 ?
    N5 C19 H37 . . 109.5 ?
    H35 C19 H37 . . 109.5 ?
    H36 C19 H37 . . 109.5 ?
    N5 C20 H39 . . 109.5 ?
    N5 C20 H40 . . 109.5 ?
    H39 C20 H40 . . 109.5 ?
    N5 C20 H38 . . 109.5 ?
    H39 C20 H38 . . 109.5 ?
    H40 C20 H38 . . 109.5 ?
    O47 C21 N7 . . 124.6(9) ?
    O47 C21 H47 . . 117.7 ?
    N7 C21 H47 . . 117.7 ?
    N7 C22 H41 . . 109.5 ?
    N7 C22 H42 . . 109.5 ?
    H41 C22 H42 . . 109.5 ?
    N7 C22 H43 . . 109.5 ?
    H41 C22 H43 . . 109.5 ?
    H42 C22 H43 . . 109.5 ?
    N7 C23 H44 . . 109.5 ?
    N7 C23 H46 . . 109.5 ?
    H44 C23 H46 . . 109.5 ?
    N7 C23 H45 . . 109.5 ?
    H44 C23 H45 . . 109.5 ?
    H46 C23 H45 . . 109.5 ?
    C25 O45 Eu1 . . 136.7(6) ?
    O45 C25 N8 . . 122.8(8) ?
    O45 C25 H55 . . 118.6 ?
    N8 C25 H55 . . 118.6 ?
    N8 C26 H49 . . 109.5 ?
    N8 C26 H51 . . 109.5 ?
    H49 C26 H51 . . 109.5 ?
    N8 C26 H50 . . 109.5 ?
    H49 C26 H50 . . 109.5 ?
    H51 C26 H50 . . 109.5 ?
    N8 C27 H52 . . 109.5 ?
    N8 C27 H53 . . 109.5 ?
    H52 C27 H53 . . 109.5 ?
    N8 C27 H54 . . 109.5 ?
    H52 C27 H54 . . 109.5 ?
    H53 C27 H54 . . 109.5 ?
    O1 C28 N9 . . 125.3(9) ?
    O1 C28 H56 . . 117.4 ?
    N9 C28 H56 . . 117.4 ?
    N9 C29 H58 . . 109.5 ?
    N9 C29 H59 . . 109.5 ?
    H58 C29 H59 . . 109.5 ?
    N9 C29 H57 . . 109.5 ?
    H58 C29 H57 . . 109.5 ?
    H59 C29 H57 . . 109.5 ?
    N9 C30 H61 . . 109.5 ?
    N9 C30 H62 . . 109.5 ?
    H61 C30 H62 . . 109.5 ?
    N9 C30 H60 . . 109.5 ?
    H61 C30 H60 . . 109.5 ?
    H62 C30 H60 . . 109.5 ?
loop_
    _geom_torsion_atom_site_label_1
    _geom_torsion_atom_site_label_2
    _geom_torsion_atom_site_label_3
    _geom_torsion_atom_site_label_4
    _geom_torsion_site_symmetry_1
    _geom_torsion_site_symmetry_2
    _geom_torsion_site_symmetry_3
    _geom_torsion_site_symmetry_4
    _geom_torsion
    _geom_torsion_publ_flag
    O2 Mo1 O3 Mo2 . . . . 171.0(3) ?
    O9 Mo1 O3 Mo2 . . . . -84.6(3) ?
    O34 Mo1 O3 Mo2 . . . . 6.0(8) ?
    O18 Mo1 O3 Mo2 . . . . 71.1(3) ?
    O19 Mo1 O3 Mo2 . . . . -1.3(3) ?
    O36 Mo2 O4 Mo3 . . . . -129.9(6) ?
    O17 Mo2 O4 Mo3 . . . . 126.1(6) ?
    O23 Mo2 O4 Mo3 . . . . -29.1(6) ?
    O3 Mo2 O4 Mo3 . . . . 33.1(10) ?
    O19 Mo2 O4 Mo3 . . . . 52.9(6) ?
    O35 Mo3 O5 Mo4 . . . . 169.8(3) ?
    O25 Mo3 O5 Mo4 . . . . -86.2(3) ?
    O4 Mo3 O5 Mo4 . . . . 3.4(7) ?
    O29 Mo3 O5 Mo4 . . . . 69.3(3) ?
    O21 Mo3 O5 Mo4 . . . . -2.5(3) ?
    O55 Mo5 O7 Mo4 . . . . -129.4(6) ?
    O26 Mo5 O7 Mo4 . . . . 126.7(6) ?
    O32 Mo5 O7 Mo4 . . . . -29.2(6) ?
    O8 Mo5 O7 Mo4 . . . . 30.1(10) ?
    O22 Mo5 O7 Mo4 . . . . 52.8(6) ?
    O52 Mo6 O8 Mo5 . . . . 168.5(4) ?
    O10 Mo6 O8 Mo5 . . . . -86.5(3) ?
    O9 Mo6 O8 Mo5 . . . . 5.7(8) ?
    O27 Mo6 O8 Mo5 . . . . 69.8(3) ?
    O22 Mo6 O8 Mo5 . . . . -2.7(3) ?
    O2 Mo1 O9 Mo6 . . . . -129.2(6) ?
    O3 Mo1 O9 Mo6 . . . . 126.6(6) ?
    O34 Mo1 O9 Mo6 . . . . -29.1(6) ?
    O18 Mo1 O9 Mo6 . . . . 32.2(10) ?
    O19 Mo1 O9 Mo6 . . . . 52.9(6) ?
    O52 Mo6 O10 Mo7 . . . . -128.1(7) ?
    O8 Mo6 O10 Mo7 . . . . 127.5(7) ?
    O9 Mo6 O10 Mo7 . . . . -27.9(7) ?
    O27 Mo6 O10 Mo7 . . . . 31.2(11) ?
    O22 Mo6 O10 Mo7 . . . . 54.0(7) ?
    O33 Mo8 O11 Mo7 . . . . 168.8(4) ?
    O32 Mo8 O11 Mo7 . . . . -85.8(4) ?
    O12 Mo8 O11 Mo7 . . . . 5.2(8) ?
    O13 Mo8 O11 Mo7 . . . . 70.3(4) ?
    O20 Mo8 O11 Mo7 . . . . -2.2(3) ?
    O6 Mo4 O12 Mo8 . . . . -128.2(6) ?
    O30 Mo4 O12 Mo8 . . . . 126.1(6) ?
    O5 Mo4 O12 Mo8 . . . . 30.3(10) ?
    O7 Mo4 O12 Mo8 . . . . -29.0(6) ?
    O21 Mo4 O12 Mo8 . . . . 52.8(6) ?
    O38 Mo9 O13 Mo8 . . . . 169.0(4) ?
    O14 Mo9 O13 Mo8 . . . . -85.8(4) ?
    O31 Mo9 O13 Mo8 . . . . 69.9(4) ?
    O37 Mo9 O13 Mo8 . . . . 6.8(9) ?
    O20 Mo9 O13 Mo8 . . . . -1.9(3) ?
    O38 Mo9 O14 Mo10 . . . . -131.0(7) ?
    O13 Mo9 O14 Mo10 . . . . 124.3(7) ?
    O31 Mo9 O14 Mo10 . . . . 27.0(11) ?
    O37 Mo9 O14 Mo10 . . . . -30.7(6) ?
    O20 Mo9 O14 Mo10 . . . . 50.8(6) ?
    O28 Mo10 O15 Mo11 . . . . -128.4(6) ?
    O29 Mo10 O15 Mo11 . . . . 126.9(6) ?
    O14 Mo10 O15 Mo11 . . . . -28.7(6) ?
    O30 Mo10 O15 Mo11 . . . . 32.1(10) ?
    O21 Mo10 O15 Mo11 . . . . 53.5(6) ?
    O36 Mo2 O17 Mo11 . . . . 168.2(3) ?
    O4 Mo2 O17 Mo11 . . . . -86.5(3) ?
    O23 Mo2 O17 Mo11 . . . . 4.5(7) ?
    O3 Mo2 O17 Mo11 . . . . 70.2(3) ?
    O19 Mo2 O17 Mo11 . . . . -2.4(3) ?
    O16 Mo11 O18 Mo1 . . . . 168.6(4) ?
    O37 Mo11 O18 Mo1 . . . . -85.5(4) ?
    O15 Mo11 O18 Mo1 . . . . 6.6(8) ?
    O17 Mo11 O18 Mo1 . . . . 70.3(3) ?
    O19 Mo11 O18 Mo1 . . . . -2.1(3) ?
    O20 P1 O19 Mo11 . . . . 55.7(3) ?
    O22 P1 O19 Mo11 . . . . 175.5(3) ?
    O21 P1 O19 Mo11 . . . . -64.4(3) ?
    O20 P1 O19 Mo2 . . . . 175.9(3) ?
    O22 P1 O19 Mo2 . . . . -64.3(3) ?
    O21 P1 O19 Mo2 . . . . 55.8(4) ?
    O20 P1 O19 Mo1 . . . . -64.6(3) ?
    O22 P1 O19 Mo1 . . . . 55.2(3) ?
    O21 P1 O19 Mo1 . . . . 175.3(3) ?
    O19 P1 O20 Mo8 . . . . 175.4(3) ?
    O22 P1 O20 Mo8 . . . . 55.4(4) ?
    O21 P1 O20 Mo8 . . . . -64.6(4) ?
    O19 P1 O20 Mo9 . . . . -64.7(4) ?
    O22 P1 O20 Mo9 . . . . 175.3(3) ?
    O21 P1 O20 Mo9 . . . . 55.3(4) ?
    O19 P1 O20 Mo7 . . . . 54.7(4) ?
    O22 P1 O20 Mo7 . . . . -65.4(4) ?
    O21 P1 O20 Mo7 . . . . 174.7(3) ?
    O19 P1 O21 Mo10 . . . . 55.4(4) ?
    O20 P1 O21 Mo10 . . . . -64.9(3) ?
    O22 P1 O21 Mo10 . . . . 175.5(3) ?
    O19 P1 O21 Mo4 . . . . 175.3(3) ?
    O20 P1 O21 Mo4 . . . . 55.0(4) ?
    O22 P1 O21 Mo4 . . . . -64.6(4) ?
    O19 P1 O21 Mo3 . . . . -64.9(3) ?
    O20 P1 O21 Mo3 . . . . 174.7(3) ?
    O22 P1 O21 Mo3 . . . . 55.1(3) ?
    O19 P1 O22 Mo6 . . . . -64.7(3) ?
    O20 P1 O22 Mo6 . . . . 55.5(4) ?
    O21 P1 O22 Mo6 . . . . 175.3(3) ?
    O19 P1 O22 Mo5 . . . . 174.7(3) ?
    O20 P1 O22 Mo5 . . . . -65.1(3) ?
    O21 P1 O22 Mo5 . . . . 54.8(4) ?
    O19 P1 O22 Mo12 . . . . 55.5(4) ?
    O20 P1 O22 Mo12 . . . . 175.7(3) ?
    O21 P1 O22 Mo12 . . . . -64.4(4) ?
    O24 Mo12 O23 Mo2 . . . . -130.2(6) ?
    O27 Mo12 O23 Mo2 . . . . 126.8(6) ?
    O25 Mo12 O23 Mo2 . . . . -29.3(6) ?
    O26 Mo12 O23 Mo2 . . . . 30.3(10) ?
    O22 Mo12 O23 Mo2 . . . . 52.9(6) ?
    O35 Mo3 O25 Mo12 . . . . -132.4(7) ?
    O5 Mo3 O25 Mo12 . . . . 123.3(7) ?
    O4 Mo3 O25 Mo12 . . . . -31.3(6) ?
    O29 Mo3 O25 Mo12 . . . . 27.3(10) ?
    O21 Mo3 O25 Mo12 . . . . 50.5(6) ?
    O55 Mo5 O26 Mo12 . . . . 169.1(3) ?
    O7 Mo5 O26 Mo12 . . . . -85.8(3) ?
    O32 Mo5 O26 Mo12 . . . . 5.8(7) ?
    O8 Mo5 O26 Mo12 . . . . 69.8(3) ?
    O22 Mo5 O26 Mo12 . . . . -2.0(3) ?
    O24 Mo12 O27 Mo6 . . . . 169.1(3) ?
    O23 Mo12 O27 Mo6 . . . . -86.6(3) ?
    O25 Mo12 O27 Mo6 . . . . 1.8(8) ?
    O26 Mo12 O27 Mo6 . . . . 69.4(3) ?
    O22 Mo12 O27 Mo6 . . . . -3.0(3) ?
    O28 Mo10 O29 Mo3 . . . . 168.8(3) ?
    O15 Mo10 O29 Mo3 . . . . -86.1(3) ?
    O14 Mo10 O29 Mo3 . . . . 4.4(8) ?
    O30 Mo10 O29 Mo3 . . . . 69.6(3) ?
    O21 Mo10 O29 Mo3 . . . . -2.5(3) ?
    O6 Mo4 O30 Mo10 . . . . 168.6(3) ?
    O12 Mo4 O30 Mo10 . . . . -85.9(4) ?
    O5 Mo4 O30 Mo10 . . . . 69.4(3) ?
    O7 Mo4 O30 Mo10 . . . . 5.8(8) ?
    O21 Mo4 O30 Mo10 . . . . -2.2(3) ?
    O39 Mo7 O31 Mo9 . . . . 168.4(4) ?
    O34 Mo7 O31 Mo9 . . . . -86.3(4) ?
    O10 Mo7 O31 Mo9 . . . . 5.5(8) ?
    O11 Mo7 O31 Mo9 . . . . 69.2(4) ?
    O20 Mo7 O31 Mo9 . . . . -2.4(3) ?
    O33 Mo8 O32 Mo5 . . . . -132.1(7) ?
    O11 Mo8 O32 Mo5 . . . . 123.8(7) ?
    O12 Mo8 O32 Mo5 . . . . -31.1(7) ?
    O13 Mo8 O32 Mo5 . . . . 27.1(11) ?
    O20 Mo8 O32 Mo5 . . . . 50.5(6) ?
    O39 Mo7 O34 Mo1 . . . . -131.2(6) ?
    O31 Mo7 O34 Mo1 . . . . 124.0(6) ?
    O10 Mo7 O34 Mo1 . . . . -30.0(6) ?
    O11 Mo7 O34 Mo1 . . . . 29.3(10) ?
    O20 Mo7 O34 Mo1 . . . . 51.1(6) ?
    O16 Mo11 O37 Mo9 . . . . -127.0(6) ?
    O18 Mo11 O37 Mo9 . . . . 127.6(6) ?
    O15 Mo11 O37 Mo9 . . . . -28.0(6) ?
    O17 Mo11 O37 Mo9 . . . . 32.5(10) ?
    O19 Mo11 O37 Mo9 . . . . 53.8(6) ?
    Eu1 O40 C2 N1 . . . . -154.9(6) ?
    C3 N1 C2 O40 . . . . -3.1(13) ?
    C4 N1 C2 O40 . . . . 177.2(8) ?
    Eu1 O41 C6 N2 . . . . -176.3(7) ?
    C7 N2 C6 O41 . . . . 179.1(10) ?
    C8 N2 C6 O41 . . . . -2.5(15) ?
    Eu1 O42 C10 N3 . . . . -146.6(7) ?
    C12 N3 C10 O42 . . . . 180.0(9) ?
    C11 N3 C10 O42 . . . . 0.5(14) ?
    Eu1 O43 C14 N4 . . . . -165.4(6) ?
    C16 N4 C14 O43 . . . . -0.9(14) ?
    C15 N4 C14 O43 . . . . -176.1(8) ?
    Eu1 O44 C18 N5 . . . . -169.7(7) ?
    C20 N5 C18 O44 . . . . -3.2(16) ?
    C19 N5 C18 O44 . . . . 172.7(9) ?
    Eu1 O47 C21 N7 . . . . -167(2) ?
    C23 N7 C21 O47 . . . . -179.5(9) ?
    C22 N7 C21 O47 . . . . 4.0(14) ?
    Eu1 O45 C25 N8 . . . . 176.5(6) ?
    C26 N8 C25 O45 . . . . -7.7(16) ?
    C27 N8 C25 O45 . . . . -177.4(9) ?
    Eu1 O1 C28 N9 . . . . -169.7(7) ?
    C29 N9 C28 O1 . . . . -0.5(16) ?
    C30 N9 C28 O1 . . . . 176.3(11) ?
loop_
    _geom_hbond_atom_site_label_D
    _geom_hbond_atom_site_label_H
    _geom_hbond_atom_site_label_A
    _geom_hbond_site_symmetry_A
    _geom_hbond_distance_DH
    _geom_hbond_distance_HA
    _geom_hbond_distance_DA
    _geom_hbond_angle_DHA
    C3 H4 O31 4_554 0.96 2.72 3.289(11) 118.4
    C4 H7 O36 2_664 0.96 2.61 3.476(12) 150.3
    C7 H13 O7 . 0.96 2.65 3.473(12) 144.5
    C8 H15 O28 2_664 0.96 2.51 3.316(13) 141.0
    C8 H16 O5 . 0.96 2.58 3.424(11) 147.0
    C10 H18 O28 2_664 0.93 2.62 3.516(10) 161.8
    C15 H29 O16 4_554 0.96 2.55 3.299(12) 135.1
    C15 H27 O32 1_554 0.96 2.52 3.440(10) 160.2
    C15 H28 O52 2_654 0.96 2.29 3.174(10) 152.6
    C16 H31 O6 1_554 0.96 2.63 3.541(11) 159.4
    C22 H41 O55 . 0.96 2.53 3.280(12) 135.0
    C22 H42 O11 2_654 0.96 2.45 3.305(11) 148.9
    C22 H43 O45 . 0.96 2.61 3.567(13) 172.1
    C23 H44 O17 4 0.96 2.52 3.443(11) 160.8
    C25 H55 O24 . 0.93 2.53 3.337(11) 145.3
    C25 H55 O44 . 0.93 2.58 3.091(10) 114.8
    C28 H56 O36 4 0.93 2.62 3.476(11) 152.5
    C30 H60 O36 4 0.96 2.58 3.458(14) 151.7
_shelx_hkl_file
;
  -3   0   0   -0.23    0.64
   3   0   0   -0.03    0.70
  -4   0   0  101.18    1.25
   4   0   0   99.02    1.19
  -5   0   0   -0.59    0.62
   5   0   0    0.38    0.63
  -6   0   0  108.67    1.39
   6   0   0  100.96    1.28
  -7   0   0    0.09    0.57
   7   0   0    0.04    0.57
  -8   0   0  158.14    1.66
   8   0   0  150.77    1.63
  -9   0   0    0.17    0.55
   9   0   0   -0.28    0.51
 -10   0   0   25.54    0.94
  10   0   0   23.66    0.91
 -11   0   0   -0.10    0.53
  11   0   0    0.37    0.52
 -12   0   0   14.53    0.84
  12   0   0   15.99    0.86
 -13   0   0    0.12    0.53
  13   0   0   -0.53    0.44
 -14   0   0    6.27    0.77
  14   0   0    6.65    0.75
 -15   0   0   -0.02    0.54
  15   0   0   -0.48    0.46
  16   0   0  145.14    2.24
  17   0   0   -0.28    0.51
  18   0   0    3.47    0.73
  19   0   0   -0.48    0.51
  20   0   0   50.31    1.59
  21   0   0    0.33    0.62
  22   0   0   29.67    1.38
  23   0   0   -0.17    0.60
  24   0   0    6.07    0.97
  25   0   0    0.35    0.67
  26   0   0    0.40    0.69
  27   0   0   -0.62    0.62
  28   0   0    1.67    0.82
  29   0   0   -0.87    0.81
  30   0   0    4.66    1.04
  31   0   0    0.34    0.84
  32   0   0    3.93    1.20
  33   0   0   -0.13    0.88
  34   0   0    2.81    1.09
  35   0   0    0.03    1.17
  36   0   0   16.37    2.00
  37   0   0    0.48    1.17
  38   0   0    3.29    1.35
  39   0   0   -1.12    1.28
  40   0   0   11.83    1.88
  41   0   0    1.39    1.28
  41   0   0    0.49    1.44
  42   0   0    1.26    1.34
  42   0   0    0.81    1.42
  43   0   0    1.64    1.43
  43   0   0   -3.05    1.28
  44   0   0    2.38    1.50
  44   0   0    0.04    1.43
  45   0   0    1.55    1.62
  45   0   0   -1.75    1.49
   3   1   0    0.82    0.62
  -3  -1   0    1.20    0.65
   3  -1   0    0.74    0.61
   4   1   0    0.27    0.65
  -4  -1   0    1.26    0.67
   4  -1   0    0.26    0.63
   5   1   0    1.89    0.65
  -5  -1   0    2.52    0.65
   5  -1   0    2.14    0.63
   6   1   0  878.00    4.86
  -6  -1   0  943.07    5.81
   6  -1   0  886.43    5.07
   7   1   0    0.47    0.55
  -7  -1   0   -0.09    0.55
   7  -1   0    0.42    0.57
   8   1   0   18.55    0.86
  -8  -1   0   17.63    0.85
   8  -1   0   17.22    0.89
   9   1   0   39.33    1.05
  -9  -1   0   42.53    1.09
   9  -1   0   40.27    1.03
  10   1   0   80.31    1.39
 -10  -1   0   83.89    1.41
  10  -1   0   80.02    1.37
  11   1   0   48.34    1.22
 -11  -1   0   49.21    1.20
  11  -1   0   49.35    1.22
  12   1   0    2.55    0.57
 -12  -1   0    2.82    0.62
  12  -1   0    2.45    0.56
 -13  -1   0   14.77    0.88
  13  -1   0   14.86    0.91
  14   1   0  279.21    2.82
 -14  -1   0  300.12    2.93
  14  -1   0  288.13    2.85
  15   1   0   48.42    1.35
 -15  -1   0   54.22    1.42
  15  -1   0   51.06    1.40
  16   1   0   40.84    1.31
 -16  -1   0   43.77    1.32
  16  -1   0   40.94    1.32
  17   1   0  261.76    3.05
 -17  -1   0  273.12    3.11
  17  -1   0  268.70    3.08
  18   1   0   76.86    1.81
 -18  -1   0   77.36    1.81
  18  -1   0   78.72    1.85
  19   1   0   57.18    1.64
 -19  -1   0   60.25    1.70
  19  -1   0   60.49    1.70
  20   1   0    2.43    0.67
 -20  -1   0    1.09    0.66
  20  -1   0    0.81    0.57
  21   1   0    0.81    0.60
  21  -1   0   -0.25    0.51
  22   1   0   34.03    1.45
  22  -1   0   34.24    1.50
  23   1   0    0.63    0.66
  23  -1   0    1.07    0.66
  24   1   0   -0.12    0.60
  24  -1   0    1.06    0.72
  25   1   0    0.55    0.71
  25  -1   0    0.63    0.69
  26   1   0    1.17    0.74
  26  -1   0    0.01    0.67
  27   1   0   -0.22    0.64
  27  -1   0    0.90    0.77
  28   1   0   16.51    1.31
  28  -1   0   18.74    1.37
  29   1   0    3.91    0.99
  29  -1   0    2.12    0.94
  30   1   0   24.14    1.73
  30  -1   0   24.25    1.59
  31   1   0    1.61    0.98
  31  -1   0    2.12    1.06
  32   1   0    6.72    1.27
  32  -1   0    8.51    1.31
  33   1   0    0.56    1.00
  33  -1   0    1.33    0.99
  34   1   0   15.58    1.74
  34  -1   0   18.53    1.87
  35   1   0    2.94    1.35
  35  -1   0    3.25    1.23
  36   1   0    2.67    1.30
  36  -1   0   -1.22    1.12
  37   1   0    2.60    1.30
  37  -1   0    2.02    1.26
  38   1   0    2.84    1.31
  38  -1   0    1.30    1.19
  38  -1   0    3.18    1.30
  39   1   0   -1.31    1.12
  39  -1   0    1.25    1.14
  39  -1   0    1.74    1.35
  40   1   0    3.63    1.42
  40  -1   0    3.81    1.52
  40  -1   0    4.85    1.57
  41   1   0    2.82    1.56
  41  -1   0    1.23    1.41
  41  -1   0    1.85    1.37
  42   1   0    0.98    1.51
  42  -1   0    1.50    1.39
  42  -1   0   -1.38    1.42
  43   1   0   -0.56    1.35
  43   1   0    0.70    1.53
  43  -1   0   -0.01    1.39
  43  -1   0    1.05    1.50
  44   1   0    2.34    1.54
  44   1   0   -0.45    1.50
  44  -1   0   -0.55    1.49
  44  -1   0   -1.00    1.51
  45   1   0   -0.43    1.49
  45   1   0    0.12    1.64
  45  -1   0    0.81    1.61
  45  -1   0   -1.16    1.57
   0   2   0 1668.36    8.25
   1   2   0   27.57    0.76
  -1  -2   0   26.59    0.80
   1  -2   0   26.42    0.84
   2   2   0    0.94    0.61
  -2  -2   0    0.66    0.60
   2  -2   0    0.49    0.60
   3   2   0   12.57    0.95
  -3  -2   0   12.04    0.97
   3  -2   0   10.11    0.84
   3  -2   0   11.22    0.80
   4   2   0   26.19    1.00
  -4  -2   0   27.80    0.99
   4  -2   0   23.60    0.94
   4  -2   0   23.48    0.91
  -5  -2   0   44.62    1.01
   5  -2   0   38.86    1.02
   5  -2   0   43.03    0.95
   6   2   0   25.67    0.93
  -6  -2   0   25.88    0.86
   6  -2   0   22.93    0.83
   7   2   0    1.60    0.55
  -7  -2   0    1.48    0.49
   7  -2   0    1.30    0.53
   8   2   0  112.90    1.49
  -8  -2   0  119.94    1.47
   8  -2   0  110.05    1.45
   9   2   0   17.61    0.85
  -9  -2   0   18.70    0.74
   9  -2   0   18.54    0.89
  10   2   0   28.28    0.97
 -10  -2   0   31.54    0.96
  10  -2   0   28.12    0.94
  11   2   0    8.72    0.81
  11  -2   0    8.96    0.73
  12   2   0    1.80    0.55
 -12  -2   0    1.84    0.53
  12  -2   0    1.40    0.53
  13   2   0   24.97    1.20
 -13  -2   0   29.46    1.06
  13  -2   0   26.54    1.01
  14   2   0   20.51    1.00
 -14  -2   0   20.24    0.98
  14  -2   0   20.33    0.95
  15   2   0   38.82    1.29
 -15  -2   0   38.81    1.25
  15  -2   0   35.73    1.17
  16   2   0  185.19    2.53
 -16  -2   0  189.32    2.55
  16  -2   0  187.45    2.51
  17   2   0  308.94    3.35
 -17  -2   0  323.66    3.42
  17  -2   0  294.72    3.19
  18   2   0   40.18    1.40
 -18  -2   0   43.57    1.41
  18  -2   0   40.70    1.38
  19   2   0  253.56    3.25
 -19  -2   0  277.90    3.37
  19  -2   0  255.38    3.20
  20   2   0   23.11    1.27
 -20  -2   0   24.42    1.22
  20  -2   0   22.72    1.23
  21   2   0   -0.52    0.56
 -21  -2   0    0.05    0.58
  21  -2   0   -0.20    0.57
  22   2   0    0.70    0.61
 -22  -2   0    0.23    0.65
  22  -2   0    1.13    0.67
  23   2   0   42.83    1.64
 -23  -2   0   47.97    1.79
  23  -2   0   47.11    1.72
  24   2   0   25.72    1.40
  24  -2   0   28.32    1.52
  25   2   0    3.14    0.80
  25  -2   0    3.68    0.88
  26   2   0    0.84    0.71
  26  -2   0    0.73    0.73
  27   2   0    2.77    0.87
  27  -2   0    3.62    0.91
  28   2   0   19.67    1.42
  28  -2   0   18.84    1.48
  29   2   0    0.46    0.70
  29  -2   0    0.39    0.77
  30   2   0   -0.04    0.74
  30  -2   0    0.68    0.83
  31   2   0   18.87    1.58
  31  -2   0   17.50    1.65
  32   2   0    6.07    1.19
  32  -2   0    7.75    1.29
  33  -2   0    1.19    0.96
  34   2   0    1.12    1.03
  34  -2   0    1.92    1.15
  35   2   0   18.40    1.94
  35  -2   0   16.17    1.67
  35  -2   0   17.43    1.90
  36   2   0    1.82    1.20
  36  -2   0    4.49    1.29
  36  -2   0    2.66    1.32
  37   2   0    0.33    1.21
  37  -2   0    1.39    1.12
  37  -2   0    0.73    1.25
  38   2   0    0.77    1.20
  38  -2   0    2.11    1.31
  38  -2   0    1.10    1.17
  39   2   0   11.12    1.82
  39  -2   0    9.82    1.60
  39  -2   0    8.09    1.70
  40   2   0    5.40    1.64
  40  -2   0    4.90    1.53
  40  -2   0    4.54    1.41
  41   2   0    2.00    1.44
  41  -2   0    1.82    1.38
  41  -2   0    1.91    1.39
  42   2   0   -0.54    1.33
  42  -2   0    1.06    1.39
  42  -2   0   -2.24    1.32
  43   2   0   -1.50    1.48
  43  -2   0    0.44    1.36
  43  -2   0   -1.47    1.40
  44   2   0    1.39    1.67
  44  -2   0    1.17    1.58
  44  -2   0   -0.08    1.50
  45   2   0    1.44    1.54
  45   2   0    4.30    1.81
  45  -2   0    1.92    1.73
  45  -2   0    2.37    1.73
   0   3   0    0.02    0.56
   0  -3   0    0.62    0.63
   1   3   0  123.96    1.20
  -1  -3   0  112.07    1.19
   1  -3   0  111.44    1.25
   2   3   0  346.44    1.84
  -2  -3   0  335.42    1.89
   2  -3   0  306.69    1.72
   3   3   0    0.69    0.63
  -3  -3   0    0.26    0.60
   3  -3   0    0.53    0.60
   4   3   0    9.45    0.89
  -4  -3   0    9.35    0.86
   4  -3   0    8.07    0.76
   4  -3   0    8.99    0.76
   5   3   0   56.01    1.08
  -5  -3   0   59.86    1.19
   5  -3   0   50.66    1.08
   5  -3   0   54.26    1.02
   6   3   0  264.87    2.05
  -6  -3   0  269.24    2.05
   6  -3   0  233.45    1.82
   6  -3   0  257.06    1.85
   7   3   0    8.35    0.76
  -7  -3   0    8.93    0.65
   7  -3   0    8.45    0.81
   7  -3   0    7.43    0.68
   8   3   0    4.02    0.61
  -8  -3   0    3.65    0.46
   8  -3   0    3.56    0.60
   8  -3   0    3.97    0.60
   9   3   0    1.24    0.55
  -9  -3   0    0.94    0.31
   9  -3   0    0.49    0.54
   9  -3   0    1.28    0.52
  10   3   0  205.77    2.17
 -10  -3   0  212.09    2.11
  10  -3   0  203.50    2.07
  11   3   0    0.14    0.50
 -11  -3   0    0.24    0.18
  11  -3   0    0.27    0.50
  12   3   0   81.92    1.57
 -12  -3   0   90.81    1.49
  12  -3   0   84.29    1.53
  13   3   0  111.52    1.86
 -13  -3   0  118.49    1.80
  13  -3   0  108.92    1.99
  14   3   0   76.71    1.62
 -14  -3   0   78.48    1.56
  14  -3   0   74.61    1.53
  15   3   0   -0.48    0.48
 -15  -3   0   -0.07    0.45
  15  -3   0    0.53    0.52
  16   3   0    1.82    0.60
 -16  -3   0    1.90    0.62
  16  -3   0    1.31    0.55
  17   3   0  163.01    2.50
 -17  -3   0  172.73    2.58
  17  -3   0  159.74    2.40
  18   3   0   10.42    1.01
 -18  -3   0    8.96    0.96
  18  -3   0    9.48    0.96
  19   3   0    5.53    0.81
 -19  -3   0    5.21    0.81
  19  -3   0    6.16    0.88
  20   3   0    1.84    0.71
 -20  -3   0    1.20    0.61
  20  -3   0    1.35    0.61
  21   3   0   13.89    1.08
 -21  -3   0   15.20    1.09
  21  -3   0   14.68    1.13
  22   3   0    6.39    0.97
 -22  -3   0    6.10    0.83
  22  -3   0    7.59    1.00
  23   3   0    7.87    1.04
 -23  -3   0    9.47    1.05
  23  -3   0    8.80    1.00
  24   3   0   12.67    1.17
 -24  -3   0   14.69    1.21
  24  -3   0   14.20    1.19
  25   3   0    2.81    0.84
 -25  -3   0    2.05    0.83
  25  -3   0    2.13    0.78
  26   3   0    4.15    0.97
 -26  -3   0    2.69    0.87
  26  -3   0    2.08    0.80
  27   3   0    0.03    0.73
  27  -3   0   -0.53    0.68
  28   3   0    1.40    0.81
  28  -3   0    1.36    0.73
  29   3   0    0.61    0.85
  29  -3   0    1.88    0.80
  30   3   0    0.68    0.85
  30  -3   0    1.41    0.89
  31   3   0    0.35    0.87
  31  -3   0   -1.08    0.87
  32   3   0    5.04    1.17
  32  -3   0    5.26    1.28
  33  -3   0    0.82    0.93
  33  -3   0   -1.27    0.79
  34   3   0    7.57    1.33
  34  -3   0    7.16    1.36
  34  -3   0    8.14    1.46
  35   3   0    0.45    1.06
  35  -3   0    2.22    1.07
  35  -3   0    1.33    1.14
  36   3   0   -0.04    1.10
  36  -3   0   -0.23    1.07
  36  -3   0   -0.97    1.06
  37   3   0   -1.07    1.06
  37  -3   0   -0.09    1.11
  37  -3   0    1.03    1.24
  38   3   0   -0.87    1.18
  38  -3   0    0.45    1.14
  38  -3   0   -1.93    1.02
  39   3   0   -0.98    1.27
  39  -3   0   -1.17    1.14
  39  -3   0    0.06    1.36
  40   3   0    5.18    1.52
  40  -3   0    3.10    1.46
  40  -3   0    2.43    1.40
  41   3   0    7.70    1.78
  41  -3   0    7.67    1.70
  41  -3   0    9.91    1.84
  42   3   0    0.49    1.42
  42  -3   0   -1.91    1.28
  42  -3   0    0.78    1.49
  43   3   0    2.23    1.64
  43  -3   0    0.25    1.42
  43  -3   0    1.41    1.50
  44   3   0   -0.96    1.58
  44  -3   0    1.92    1.59
  44  -3   0   -0.72    1.52
  45   3   0    6.57    1.89
  45  -3   0    3.40    1.78
  45  -3   0    2.79    1.85
   0   4   0  347.06    1.85
   0  -4   0  325.65    1.95
  -1   4   0    5.67    0.56
   1   4   0    6.26    0.64
  -1  -4   0    5.47    0.63
   1  -4   0    5.48    0.66
   2   4   0   14.33    0.85
  -2  -4   0   13.12    0.83
   2  -4   0   13.25    0.87
   3   4   0   74.93    1.18
  -3  -4   0   74.99    1.23
   3  -4   0   69.75    1.14
   4   4   0  379.06    2.28
  -4  -4   0  383.13    2.36
   4  -4   0  349.18    2.12
   5   4   0   80.35    1.23
  -5  -4   0   82.23    1.33
   5  -4   0   73.22    1.20
   6   4   0    2.80    0.57
  -6  -4   0    3.63    0.60
   6  -4   0    4.49    0.65
   6  -4   0    3.92    0.55
   7   4   0    8.27    0.73
  -7  -4   0   10.00    0.83
   7  -4   0    6.75    0.70
   7  -4   0    9.15    0.72
   8   4   0   80.49    1.40
  -8  -4   0   83.84    1.37
   8  -4   0   73.05    1.26
   8  -4   0   78.34    1.30
   9   4   0    0.56    0.54
  -9  -4   0    0.60    0.37
   9  -4   0    0.25    0.51
   9  -4   0    0.15    0.48
  10   4   0    6.11    0.72
  10  -4   0    7.04    0.69
  10  -4   0    6.75    0.68
  11   4   0    5.69    0.70
 -11  -4   0    5.60    0.35
  11  -4   0    5.86    0.65
  12   4   0    0.94    0.63
  12  -4   0   -0.01    0.46
  12  -4   0    0.30    0.49
  13   4   0   91.89    1.74
 -13  -4   0   94.08    1.57
  13  -4   0   81.03    1.56
  14   4   0   89.51    1.78
 -14  -4   0   91.10    1.60
  14  -4   0   74.11    1.55
  14  -4   0   86.71    1.68
  15   4   0  171.97    2.43
 -15  -4   0  180.63    2.36
  15  -4   0  149.28    2.18
  15  -4   0  179.80    2.39
  16   4   0  124.26    2.18
 -16  -4   0  125.72    2.03
  16  -4   0  101.98    1.89
  16  -4   0  122.52    2.05
  17   4   0   17.97    1.10
 -17  -4   0   17.72    0.90
  17  -4   0   19.00    1.09
  18   4   0   41.49    1.49
 -18  -4   0   44.51    1.45
  18  -4   0   40.09    1.37
  19   4   0    3.97    0.74
 -19  -4   0    6.35    0.84
  19  -4   0    4.29    0.73
  20   4   0   80.56    2.01
 -20  -4   0   84.76    2.04
  20  -4   0   79.77    1.92
  21   4   0   10.12    1.10
 -21  -4   0   10.96    1.05
  21  -4   0   12.87    1.12
  22   4   0   51.80    1.78
 -22  -4   0   56.62    1.81
  22  -4   0   57.24    1.83
  23   4   0   72.30    2.11
 -23  -4   0   81.26    2.22
  23  -4   0   74.88    2.06
  24   4   0   87.75    2.34
 -24  -4   0   96.86    2.40
  24  -4   0   88.78    2.34
  25   4   0    6.42    1.06
 -25  -4   0    6.35    0.97
  25  -4   0    6.14    0.96
  25  -4   0    5.15    0.99
  26   4   0   32.75    1.64
 -26  -4   0   37.26    1.62
  26  -4   0   29.66    1.50
  26  -4   0   32.83    1.60
  27   4   0   19.21    1.39
 -27  -4   0   21.38    1.42
  27  -4   0   14.36    1.28
  27  -4   0   19.75    1.39
  28   4   0   10.43    1.35
 -28  -4   0    7.72    1.16
  28  -4   0    8.34    1.17
  28  -4   0    8.73    1.18
  29   4   0    0.42    0.78
  29  -4   0   -0.15    0.80
  29  -4   0    0.20    0.83
  30   4   0    2.51    0.97
  30  -4   0    3.83    1.10
  30  -4   0    0.87    0.82
  31   4   0    8.83    1.35
  31  -4   0   13.59    1.52
  31  -4   0   12.59    1.47
  32   4   0    3.33    1.07
  32  -4   0    3.16    1.08
  33   4   0    2.81    1.19
  33  -4   0    2.29    1.01
  33  -4   0    3.75    1.13
  34   4   0    1.47    1.20
  34  -4   0    1.06    1.06
  34  -4   0    2.32    1.18
  35   4   0   14.65    1.90
  35  -4   0   10.09    1.48
  35  -4   0   10.11    1.63
  36   4   0   13.03    1.79
  36  -4   0   11.21    1.65
  36  -4   0   13.92    1.79
  37   4   0    0.93    1.20
  37  -4   0    0.26    1.20
  37  -4   0    1.48    1.21
  38   4   0   -1.30    1.04
  38  -4   0    2.45    1.21
  38  -4   0    0.65    1.30
  39   4   0   10.67    1.78
  39  -4   0    9.54    1.70
  39  -4   0   14.58    1.97
  40   4   0    1.01    1.37
  40  -4   0   -0.60    1.31
  40  -4   0    0.54    1.34
  41   4   0    2.67    1.66
  41  -4   0    1.62    1.40
  41  -4   0    1.51    1.36
  42   4   0    2.18    1.58
  42  -4   0   -0.71    1.42
  42  -4   0   -0.67    1.43
  43   4   0   -0.82    1.51
  43  -4   0   -0.96    1.40
  43  -4   0    0.07    1.43
  44   4   0    5.91    1.82
  44  -4   0    0.97    1.49
  44  -4   0    2.13    1.74
  45   4   0    0.37    1.53
  45  -4   0    0.60    1.64
  45  -4   0   -1.03    1.60
   0   5   0    0.19    0.50
   0  -5   0    0.71    0.53
  -1   5   0   36.49    0.91
   1   5   0   34.63    0.85
  -1  -5   0   37.10    1.01
   1  -5   0   35.44    0.94
   2   5   0   65.00    1.12
  -2  -5   0   61.15    1.11
   2  -5   0   61.28    1.14
   3   5   0  257.16    1.94
  -3  -5   0  254.74    2.03
   3  -5   0  244.37    1.90
   4   5   0    7.72    0.69
  -4  -5   0    6.22    0.74
   4  -5   0    6.53    0.77
   5   5   0  132.12    1.59
  -5  -5   0  129.50    1.63
   5  -5   0  118.71    1.48
   6   5   0   54.68    1.13
  -6  -5   0   56.66    1.24
   6  -5   0   52.89    1.10
   7   5   0   -0.04    0.52
  -7  -5   0   -0.34    0.50
   7  -5   0    0.51    0.49
   7  -5   0   -0.13    0.47
   8   5   0    0.98    0.52
  -8  -5   0    0.87    0.51
   8  -5   0    1.24    0.55
   8  -5   0    1.34    0.47
   9   5   0   56.21    1.29
   9  -5   0   50.24    1.19
   9  -5   0   52.20    1.13
  10   5   0  287.58    2.66
 -10  -5   0  292.78    2.70
  10  -5   0  255.50    2.49
  10  -5   0  272.37    2.41
 -11  -5   0   36.49    1.09
  11  -5   0   33.32    1.05
  11  -5   0   34.64    1.08
  12   5   0   62.67    1.47
 -12  -5   0   62.79    1.32
  12  -5   0   55.84    1.36
  12  -5   0   61.66    1.39
  13   5   0   57.25    1.42
 -13  -5   0   62.66    1.31
  13  -5   0   51.79    1.35
  13  -5   0   55.49    1.40
  14   5   0   73.02    1.64
 -14  -5   0   76.60    1.47
  14  -5   0   69.29    1.57
  14  -5   0   72.41    1.58
  15   5   0   62.53    1.59
 -15  -5   0   59.45    1.32
  15  -5   0   57.94    1.50
  15  -5   0   59.07    1.46
  16   5   0   30.22    1.25
 -16  -5   0   27.52    0.88
  16  -5   0   27.12    1.12
  16  -5   0   32.18    1.24
  17   5   0    0.89    0.59
 -17  -5   0    0.51    0.25
  17  -5   0    0.62    0.54
  17  -5   0    1.71    0.63
  18   5   0   24.69    1.21
 -18  -5   0   23.16    0.85
  18  -5   0   20.98    1.08
  18  -5   0   25.10    1.15
  19   5   0   22.67    1.22
 -19  -5   0   22.56    0.95
  19  -5   0   19.28    1.16
  19  -5   0   24.01    1.22
  20   5   0   36.95    1.49
 -20  -5   0   40.19    1.34
  20  -5   0   31.84    1.35
  20  -5   0   39.46    1.44
  21   5   0   44.72    1.66
 -21  -5   0   47.96    1.62
  21  -5   0   38.50    1.52
  21  -5   0   40.15    1.52
  22   5   0   16.92    1.31
 -22  -5   0   21.00    1.28
  22  -5   0   17.58    1.26
  22  -5   0   18.03    1.19
  23   5   0    9.30    1.09
 -23  -5   0    9.53    1.10
  23  -5   0    9.34    1.10
  23  -5   0   12.72    1.17
  24   5   0   61.51    2.03
 -24  -5   0   66.95    2.07
  24  -5   0   55.59    1.87
  24  -5   0   68.20    2.10
  25   5   0    3.10    0.89
 -25  -5   0    1.67    0.71
  25  -5   0    2.12    0.79
  25  -5   0    2.09    0.75
  26   5   0    0.41    0.69
 -26  -5   0    0.17    0.71
  26  -5   0    0.10    0.64
  26  -5   0    0.82    0.73
  27   5   0    2.43    0.84
 -27  -5   0    1.96    0.75
  27  -5   0    1.54    0.80
  27  -5   0    1.12    0.77
  28   5   0    7.29    1.18
 -28  -5   0    9.64    1.20
  28  -5   0    7.71    1.10
  28  -5   0    9.57    1.22
  29   5   0    2.40    0.94
 -29  -5   0    3.63    0.96
  29  -5   0    3.08    0.95
  29  -5   0    3.64    1.00
  30   5   0   40.13    2.09
 -30  -5   0   46.62    2.06
  30  -5   0   36.34    1.95
  30  -5   0   38.21    1.96
  31   5   0    5.41    1.22
  31  -5   0    4.94    1.15
  31  -5   0    5.22    1.15
  32   5   0    1.47    1.56
  32  -5   0    1.41    1.19
  32  -5   0    1.81    0.99
  33   5   0    5.10    1.25
  33  -5   0    2.78    1.07
  33  -5   0    4.06    1.30
  34   5   0    3.40    1.28
  34  -5   0    2.60    1.27
  34  -5   0    3.33    1.26
  35   5   0    1.95    1.27
  35  -5   0    1.87    1.24
  35  -5   0    2.46    1.28
  36   5   0    4.09    1.41
  36  -5   0    1.70    1.27
  36  -5   0    2.82    1.37
  37   5   0   -0.42    1.09
  37  -5   0   -1.43    1.09
  37  -5   0    1.20    1.19
  38   5   0    4.62    1.46
  38  -5   0    3.48    1.39
  38  -5   0    6.46    1.53
  39   5   0   -0.82    1.15
  39  -5   0   -1.15    1.12
  39  -5   0    0.51    1.34
  40   5   0    2.17    1.47
  40  -5   0    2.94    1.44
  40  -5   0    1.19    1.31
  41   5   0    2.60    1.59
  41  -5   0   -0.66    1.24
  41  -5   0    0.55    1.44
  42   5   0   -0.86    1.30
  42  -5   0   -0.90    1.36
  42  -5   0   -2.97    1.27
  43   5   0   -0.01    1.43
  43  -5   0    0.67    1.55
  43  -5   0    2.22    1.49
  44   5   0   -0.94    1.43
  44  -5   0    1.87    1.60
  44  -5   0    0.71    1.54
  45   5   0   -0.58    1.70
  45  -5   0    1.15    1.76
  45  -5   0    1.73    1.74
   0   6   0  211.84    1.77
   0  -6   0  198.18    1.84
  -1   6   0   82.52    1.19
   1   6   0   80.19    1.20
  -1  -6   0   78.79    1.30
   1  -6   0   79.93    1.29
  -2   6   0    1.39    0.45
   2   6   0    1.81    0.48
  -2  -6   0    1.59    0.57
   2  -6   0    1.81    0.58
   3   6   0  300.02    2.19
  -3  -6   0  286.06    2.25
   3  -6   0  286.35    2.18
   4   6   0  906.72    3.86
  -4  -6   0  885.98    3.97
   4  -6   0  841.61    3.69
   5   6   0  150.73    1.72
  -5  -6   0  150.63    1.78
   5  -6   0  138.92    1.66
   6   6   0   24.28    0.97
  -6  -6   0   22.32    0.92
   6  -6   0   21.59    0.91
   7   6   0   34.63    1.07
  -7  -6   0   33.90    1.10
   7  -6   0   28.82    0.99
   8   6   0   23.10    0.92
  -8  -6   0   19.35    1.10
   8  -6   0   21.06    0.93
   9   6   0    6.55    0.73
  -9  -6   0    6.58    0.73
   9  -6   0    5.73    0.67
   9  -6   0    6.26    0.73
  10   6   0   32.80    1.30
 -10  -6   0   37.17    1.18
  10  -6   0   33.90    1.12
  10  -6   0   37.83    1.06
  11   6   0   69.24    1.49
 -11  -6   0   76.22    1.58
  11  -6   0   69.61    1.46
  11  -6   0   71.06    1.43
  12   6   0    7.35    0.77
 -12  -6   0    5.95    0.69
  12  -6   0    6.24    0.73
  13   6   0    0.60    0.48
 -13  -6   0    0.31    0.42
  13  -6   0    0.69    0.53
  13  -6   0    0.22    0.47
  14   6   0    6.78    0.78
 -14  -6   0    5.39    0.66
  14  -6   0    5.89    0.78
  14  -6   0    5.96    0.75
  15   6   0    1.45    0.57
 -15  -6   0    2.16    0.32
  15  -6   0    1.59    0.56
  15  -6   0    2.11    0.58
  16   6   0    0.37    0.54
 -16  -6   0   -0.28    0.23
  16  -6   0    1.00    0.56
  16  -6   0    1.43    0.58
  17   6   0   32.36    1.37
 -17  -6   0   30.00    0.98
  17  -6   0   30.36    1.27
  17  -6   0   30.77    1.21
  18   6   0    8.52    0.91
 -18  -6   0    4.57    0.50
  18  -6   0    7.88    0.92
  18  -6   0    8.16    0.91
  19   6   0    1.01    0.62
 -19  -6   0   -0.35    0.27
  19  -6   0    1.71    0.67
  19  -6   0    1.40    0.59
  20   6   0  228.50    3.36
 -20  -6   0  226.56    3.13
  20  -6   0  208.49    3.07
  20  -6   0  216.52    3.11
  21   6   0   86.79    2.24
 -21  -6   0   87.84    1.96
  21  -6   0   73.74    1.95
  21  -6   0   83.93    2.10
  22   6   0   17.25    1.28
 -22  -6   0   15.04    0.84
  22  -6   0   14.36    1.21
  22  -6   0   16.13    1.24
  23   6   0   12.23    1.19
 -23  -6   0   11.46    0.85
  23  -6   0   11.19    1.18
  23  -6   0   11.19    1.17
  24   6   0   74.14    2.27
 -24  -6   0   72.43    2.07
  24  -6   0   65.57    2.06
  24  -6   0   67.95    2.08
  25   6   0    2.07    0.86
 -25  -6   0    1.93    0.67
  25  -6   0    4.15    0.91
  25  -6   0    2.96    0.87
  26   6   0   10.73    1.21
 -26  -6   0   11.57    1.09
  26  -6   0    9.90    1.16
  26  -6   0   10.81    1.12
  27   6   0   11.25    1.36
 -27  -6   0    7.62    1.16
  27  -6   0    8.82    1.13
  27  -6   0    9.84    1.24
  28   6   0   -1.44    0.66
 -28  -6   0   -0.69    0.66
  28  -6   0    0.26    0.71
  28  -6   0   -0.28    0.71
  29   6   0   22.24    1.74
 -29  -6   0   20.81    1.62
  29  -6   0   22.03    1.50
  29  -6   0   22.03    1.64
  30   6   0   -0.96    0.88
 -30  -6   0    2.33    1.00
  30  -6   0    0.60    0.97
  30  -6   0    3.24    0.96
  31   6   0    1.40    0.96
 -31  -6   0   -0.68    0.88
  31  -6   0    1.29    0.92
  31  -6   0    0.94    0.95
  32   6   0   12.53    2.54
  32  -6   0    9.90    1.42
  32  -6   0   15.71    1.69
  33   6   0    1.19    0.93
  33  -6   0    0.41    0.98
  34   6   0    0.22    1.06
  34  -6   0    1.99    1.21
  34  -6   0   -0.66    1.06
  35   6   0    3.67    1.41
  35  -6   0    5.41    1.40
  35  -6   0    6.83    1.47
  36   6   0   -0.02    1.12
  36  -6   0    0.23    1.09
  36  -6   0   -0.90    1.16
  37   6   0    1.47    1.19
  37  -6   0    0.76    1.16
  37  -6   0    1.32    1.34
  38   6   0    0.06    1.23
  38  -6   0   -0.96    1.11
  38  -6   0   -0.11    1.22
  39   6   0   -1.52    1.20
  39  -6   0   -0.55    1.16
  39  -6   0   -1.01    1.18
  40   6   0   -1.43    1.33
  40  -6   0    0.52    1.34
  40  -6   0    0.83    1.37
  41   6   0    0.73    1.37
  41  -6   0    2.16    1.55
  41  -6   0    0.03    1.45
  42   6   0    1.53    1.48
  42  -6   0    0.56    1.46
  42  -6   0    1.24    1.45
  43   6   0   -0.71    1.45
  43  -6   0   -2.05    1.43
  43  -6   0   -1.54    1.51
  44   6   0    2.73    1.71
  44  -6   0    4.51    1.91
  44  -6   0    3.58    1.68
   0   7   0    0.14    0.45
   0  -7   0    0.38    0.48
  -1   7   0    5.16    0.56
   1   7   0    5.56    0.67
  -1  -7   0    5.13    0.62
   1  -7   0    4.88    0.60
  -2   7   0   14.11    0.76
   2   7   0   15.09    0.79
  -2  -7   0   15.35    0.87
   2  -7   0   12.44    0.77
  -3   7   0   85.16    1.28
   3   7   0   81.03    1.33
  -3  -7   0   81.46    1.42
   3  -7   0   78.61    1.36
   4   7   0    9.78    0.71
  -4  -7   0    8.04    0.81
   4  -7   0    7.72    0.78
   5   7   0   41.46    1.12
  -5  -7   0   39.19    1.09
   5  -7   0   38.18    1.08
   6   7   0    0.86    0.54
   6  -7   0    0.88    0.49
   7   7   0   69.43    1.41
  -7  -7   0   65.97    1.39
   7  -7   0   62.76    1.31
   8   7   0   47.16    1.26
  -8  -7   0   46.88    1.30
   9   7   0  182.16    2.59
  -9  -7   0  214.37    2.46
   9  -7   0  194.75    2.22
  10   7   0  208.14    2.43
 -10  -7   0  213.14    2.52
  10  -7   0  195.03    2.26
  11   7   0   -0.13    0.48
 -11  -7   0    0.76    0.56
  11  -7   0   -0.04    0.49
  11  -7   0    0.63    0.48
  12   7   0   92.75    1.79
 -12  -7   0   92.06    1.79
  12  -7   0   85.56    1.67
  12  -7   0   89.91    1.67
  13   7   0   54.03    1.50
 -13  -7   0   52.12    1.44
  13  -7   0   46.74    1.35
  13  -7   0   51.66    1.34
  14   7   0   71.18    1.68
 -14  -7   0   76.95    1.73
  14  -7   0   68.75    1.58
  14  -7   0   72.37    1.60
  15   7   0    6.45    0.82
 -15  -7   0    5.58    0.74
  15  -7   0    5.24    0.74
  15  -7   0    4.93    0.71
  16   7   0   19.02    1.09
 -16  -7   0   20.37    1.08
  16  -7   0   15.80    0.98
  16  -7   0   17.95    0.99
  17   7   0   11.65    0.96
 -17  -7   0   12.74    0.85
  17  -7   0   11.43    0.90
  17  -7   0    9.98    0.92
  18   7   0   38.81    1.51
 -18  -7   0   40.71    1.27
  18  -7   0   38.64    1.46
  18  -7   0   42.34    1.47
  19   7   0   24.54    1.27
 -19  -7   0   21.52    0.85
  19  -7   0   24.55    1.22
  19  -7   0   24.97    1.27
  20   7   0    8.80    0.99
 -20  -7   0    4.13    0.50
  20  -7   0    7.87    0.91
  20  -7   0    9.64    1.07
  21   7   0   -0.13    0.60
  21  -7   0   -0.03    0.59
  21  -7   0    0.77    0.72
  22   7   0   10.43    1.10
 -22  -7   0    5.99    0.52
  22  -7   0   12.89    1.19
  22  -7   0   11.43    1.13
  23   7   0   56.80    1.96
 -23  -7   0   54.95    1.53
  23  -7   0   51.94    1.80
  23  -7   0   58.82    1.92
  24   7   0    4.18    0.94
 -24  -7   0    1.74    0.36
  24  -7   0    4.55    0.92
  24  -7   0    6.31    1.03
  25   7   0    0.54    0.71
 -25  -7   0   -0.21    0.38
  25  -7   0    2.65    0.79
  25  -7   0    0.93    0.78
  26   7   0    9.13    1.25
 -26  -7   0    7.30    0.74
  26  -7   0    9.87    1.22
  26  -7   0   10.18    1.25
  27   7   0    7.22    1.11
 -27  -7   0    8.21    0.98
  27  -7   0    6.54    1.11
  27  -7   0    8.13    1.16
  28   7   0    4.85    1.08
 -28  -7   0    5.84    1.02
  28  -7   0    2.94    0.90
  28  -7   0    3.77    0.98
  29   7   0    0.86    0.87
 -29  -7   0   -0.76    0.70
  29  -7   0   -0.41    0.83
  29  -7   0    0.70    0.90
  30   7   0   17.30    1.72
  30  -7   0   15.94    1.58
  30  -7   0   19.44    1.55
  31   7   0   10.97    1.52
 -31  -7   0   12.08    1.51
  31  -7   0   10.08    1.61
  31  -7   0   12.23    1.57
  32   7   0    2.59    1.12
 -32  -7   0    2.61    1.18
  32  -7   0    2.52    1.03
  32  -7   0    1.11    1.02
  33   7   0    3.64    1.21
 -33  -7   0    1.99    1.20
  33  -7   0    3.31    1.23
  34   7   0    9.66    1.58
  34  -7   0    8.29    1.41
  34  -7   0    8.67    1.48
  35   7   0   -0.39    1.15
  35  -7   0    0.77    1.08
  35  -7   0    1.14    1.24
  36   7   0    9.23    1.62
  36  -7   0   10.46    1.62
  36  -7   0   13.78    1.84
  37   7   0    0.39    1.21
  37  -7   0    1.83    1.24
  37  -7   0    0.36    1.21
  38   7   0   -0.98    1.24
  38  -7   0   -0.75    1.13
  38  -7   0    0.44    1.31
  39   7   0   -0.15    1.32
  39  -7   0   -1.84    1.15
  39  -7   0   -0.77    1.36
  40   7   0   -0.74    1.14
  40  -7   0   -0.04    1.29
  40  -7   0    1.23    1.37
  41   7   0    1.34    1.44
  41  -7   0    2.80    1.55
  41  -7   0    2.07    1.54
  42   7   0   -0.71    1.45
  42  -7   0   -1.80    1.41
  42  -7   0   -1.24    1.50
  43   7   0    1.72    1.52
  43  -7   0    1.45    1.57
  43  -7   0    0.25    1.51
  44   7   0    0.56    1.61
  44  -7   0    2.37    1.69
  44  -7   0    3.03    1.70
   0   8   0   74.95    1.29
   0  -8   0   72.54    1.38
  -1   8   0    7.75    0.71
   1   8   0    8.36    0.71
  -1  -8   0    7.10    0.70
   1  -8   0    5.88    0.69
  -2   8   0   15.83    0.78
   2   8   0   16.79    0.84
  -2  -8   0   15.92    0.82
   2  -8   0   15.69    0.87
  -3   8   0    6.21    0.67
   3   8   0    5.98    0.68
  -3  -8   0    5.31    0.64
   3  -8   0    6.22    0.70
   4   8   0  126.13    1.72
   4  -8   0  119.68    1.70
   5   8   0    2.88    0.59
  -5  -8   0    3.46    0.61
   5  -8   0    3.48    0.61
   6   8   0  138.46    1.89
  -6  -8   0  132.72    1.90
   7   8   0    0.65    0.51
  -7  -8   0    0.27    0.53
   7  -8   0    0.38    0.49
  -8  -8   0    1.02    0.54
   8  -8   0   -0.37    0.46
   9   8   0   31.31    1.10
  -9  -8   0   32.03    1.19
   9  -8   0   28.42    1.08
  10   8   0  120.30    1.97
 -10  -8   0  118.53    2.01
  10  -8   0  109.15    1.81
  11   8   0   58.28    1.51
 -11  -8   0   58.66    1.53
  11  -8   0   52.86    1.40
  12   8   0  100.87    1.94
 -12  -8   0   94.16    1.88
  12  -8   0   88.56    1.75
  13   8   0  100.91    1.99
 -13  -8   0   96.87    1.95
  13  -8   0   93.80    1.84
  14   8   0  178.07    2.62
 -14  -8   0  180.46    2.66
  14  -8   0  163.61    2.41
  14  -8   0  179.30    2.44
  15   8   0   22.76    1.15
 -15  -8   0   25.44    1.24
  15  -8   0   20.91    1.07
  15  -8   0   21.98    1.06
  16   8   0    5.37    0.79
 -16  -8   0    6.98    0.89
  16  -8   0    5.88    0.82
  16  -8   0    5.89    0.81
  17   8   0   -0.14    0.54
 -17  -8   0    0.41    0.43
  17  -8   0    0.45    0.55
  17  -8   0   -0.23    0.52
  18   8   0    9.05    1.04
 -18  -8   0    9.24    0.85
  18  -8   0    7.67    0.94
  18  -8   0   10.05    1.00
  19   8   0   14.86    1.09
 -19  -8   0   14.83    1.03
  19  -8   0   12.55    1.08
  19  -8   0   14.28    1.09
  20   8   0   96.19    2.34
 -20  -8   0   98.57    2.22
  20  -8   0   84.04    2.10
  20  -8   0   93.19    2.19
  21   8   0   76.51    2.19
 -21  -8   0   73.68    1.89
  21  -8   0   66.22    1.96
  21  -8   0   73.06    2.04
  22   8   0   68.57    2.14
 -22  -8   0   65.08    1.73
  22  -8   0   64.70    1.98
  22  -8   0   63.48    1.95
  23   8   0   -0.72    0.61
 -23  -8   0   -0.89    0.35
  23  -8   0   -0.25    0.63
  23  -8   0    0.83    0.73
  24   8   0   12.13    1.28
 -24  -8   0    5.34    0.54
  24  -8   0   12.44    1.11
  24  -8   0   11.22    1.19
  25   8   0    9.45    1.19
 -25  -8   0    3.27    0.40
  25  -8   0    8.38    1.13
  25  -8   0    6.96    1.09
  26   8   0    0.19    0.73
 -26  -8   0   -1.14    0.41
  26  -8   0   -0.32    0.65
  26  -8   0    1.12    0.77
  27   8   0    6.26    1.09
 -27  -8   0    3.92    0.51
  27  -8   0    6.32    1.10
  27  -8   0    6.44    1.04
  28   8   0    6.97    1.24
 -28  -8   0    5.46    0.70
  28  -8   0    8.63    1.29
  28  -8   0    8.27    1.23
  29   8   0    0.79    0.90
 -29  -8   0   -1.28    0.58
  29  -8   0    0.53    0.94
  29  -8   0    0.22    0.81
  30   8   0    1.20    1.01
 -30  -8   0    0.43    0.92
  30  -8   0    0.29    0.90
  30  -8   0    1.05    0.89
 -31  -8   0    1.00    1.05
  31  -8   0    0.96    1.02
  32   8   0    0.70    0.93
 -32  -8   0    1.32    1.18
  32  -8   0    2.17    1.04
  32  -8   0    0.85    0.94
  33   8   0    0.73    1.02
 -33  -8   0    0.23    1.04
  33  -8   0    0.91    1.00
  33  -8   0   -0.71    1.05
  34   8   0    0.24    1.21
 -34  -8   0   -1.07    1.09
  34  -8   0   -1.45    1.02
  34  -8   0    0.51    1.09
  35   8   0    2.40    1.26
  35  -8   0    2.12    1.29
  35  -8   0    3.68    1.35
  36   8   0    1.02    1.30
  36  -8   0    1.94    1.27
  36  -8   0    2.85    1.35
  37   8   0    2.36    1.39
  37  -8   0    2.32    1.34
  37  -8   0    4.29    1.46
  38   8   0    0.58    1.17
  38  -8   0    0.34    1.24
  38  -8   0   -1.14    1.29
  39   8   0    2.96    1.57
  39  -8   0    0.28    1.32
  39  -8   0    0.95    1.42
  40   8   0    7.78    1.85
  40  -8   0    6.08    1.65
  40  -8   0    9.25    1.82
  41   8   0    2.08    1.48
  41  -8   0    2.43    1.50
  41  -8   0    2.70    1.57
  42   8   0   -0.33    1.48
  42  -8   0    1.44    1.59
  42  -8   0    3.94    1.65
  43   8   0   -1.10    1.48
  43  -8   0    0.42    1.64
  43  -8   0    1.64    1.66
  44   8   0    1.76    1.62
  44  -8   0    0.27    1.67
  44  -8   0   -1.15    1.59
   0   9   0    0.56    0.44
   0  -9   0    0.10    0.47
  -1   9   0   13.59    0.80
   1   9   0   14.20    0.80
  -1  -9   0   14.20    0.87
   1  -9   0   11.94    0.94
  -2   9   0   72.85    1.34
   2   9   0   71.36    1.34
  -2  -9   0   69.56    1.44
   2  -9   0   62.22    1.58
  -3   9   0   67.33    1.31
   3   9   0   67.79    1.36
  -3  -9   0   65.62    1.41
   3  -9   0   61.49    1.38
  -4   9   0    8.19    0.70
   4   9   0    7.50    0.74
  -4  -9   0    8.92    0.84
   4  -9   0    7.79    0.79
   5   9   0   90.74    1.61
  -5  -9   0   91.31    1.68
   5  -9   0   87.48    1.58
   6   9   0  136.87    2.28
  -6  -9   0  153.42    2.14
   6  -9   0  146.57    2.00
   7   9   0  116.64    1.92
  -7  -9   0  119.43    1.96
   7  -9   0  106.09    1.73
   8   9   0    7.01    0.74
  -8  -9   0    7.47    0.84
   8  -9   0    6.78    0.80
   9   9   0   69.43    1.57
  -9  -9   0   69.24    1.62
   9  -9   0   63.86    1.47
  10   9   0   80.06    1.67
 -10  -9   0   82.27    1.77
  10  -9   0   77.47    1.63
  11   9   0   37.61    1.31
 -11  -9   0   38.40    1.36
  11  -9   0   33.75    1.23
  12   9   0  117.07    2.12
 -12  -9   0  121.62    2.20
  12  -9   0  108.14    1.96
  13   9   0   20.44    1.14
 -13  -9   0   17.51    1.05
  13  -9   0   17.31    1.04
  14   9   0    1.78    0.63
 -14  -9   0    3.02    0.74
  14  -9   0    2.62    0.66
  15   9   0    2.45    0.69
 -15  -9   0    1.42    0.60
  15  -9   0    2.13    0.59
  16   9   0    5.22    0.87
 -16  -9   0    5.62    0.81
  16  -9   0    5.44    0.83
  17   9   0   12.85    1.13
 -17  -9   0   14.33    1.09
  17  -9   0   13.18    1.04
  18   9   0   28.41    1.37
 -18  -9   0   30.41    1.44
  18  -9   0   26.85    1.33
  18  -9   0   27.02    1.25
  19   9   0   13.64    1.21
 -19  -9   0   16.29    1.16
  19  -9   0   12.05    1.09
  19  -9   0   13.64    1.14
  20   9   0    5.97    0.96
 -20  -9   0    7.16    0.85
  20  -9   0    5.06    0.95
  20  -9   0    8.66    1.07
  21   9   0    5.96    1.01
 -21  -9   0    4.71    0.86
  21  -9   0    4.48    0.86
  21  -9   0    3.93    0.85
  22   9   0    2.59    0.87
 -22  -9   0    2.34    0.59
  22  -9   0    3.19    0.83
  22  -9   0    1.76    0.72
  23   9   0    2.06    0.84
 -23  -9   0    0.81    0.50
  23  -9   0    1.05    0.67
  23  -9   0    2.47    0.78
  24   9   0    5.21    1.04
 -24  -9   0    3.76    0.53
  24  -9   0    5.33    0.97
  24  -9   0    5.74    0.95
  25   9   0    1.17    0.80
  25  -9   0   -0.80    0.66
  25  -9   0    0.71    0.77
  26   9   0    4.92    1.04
 -26  -9   0    0.84    0.46
  26  -9   0    5.18    1.02
  26  -9   0    4.04    0.91
  27   9   0    2.33    0.87
 -27  -9   0   -0.60    0.48
  27  -9   0    2.00    0.86
  27  -9   0    1.05    0.77
  28   9   0   12.89    1.53
 -28  -9   0    8.78    0.89
  28  -9   0   14.96    1.44
  28  -9   0   15.49    1.46
  29   9   0    6.69    1.31
 -29  -9   0    4.32    1.22
  29  -9   0    4.33    1.11
  29  -9   0    5.41    1.12
  30   9   0    0.86    1.01
 -30  -9   0    0.13    0.89
  30  -9   0    0.61    0.86
  30  -9   0    0.77    0.92
  31   9   0    3.88    1.20
 -31  -9   0    6.20    1.43
  31  -9   0    3.85    1.16
  31  -9   0    3.94    1.13
  32   9   0    0.69    1.00
 -32  -9   0    1.00    1.16
  32  -9   0    0.44    1.11
  32  -9   0    1.10    1.18
  33   9   0    3.48    1.35
 -33  -9   0    3.92    1.23
  33  -9   0    1.47    1.17
  33  -9   0    5.07    1.26
  34   9   0    9.81    1.66
 -34  -9   0    8.64    1.65
  34  -9   0    7.80    1.52
  34  -9   0   10.12    1.65
  35   9   0    0.38    1.22
 -35  -9   0    2.21    1.30
  35  -9   0    0.43    1.07
  35  -9   0    1.36    1.20
  36   9   0    7.00    1.52
  36  -9   0   10.14    1.66
  36  -9   0    9.52    1.62
  37   9   0    2.76    1.44
  37  -9   0    3.02    1.40
  37  -9   0    2.24    1.35
  38   9   0    0.06    1.26
  38  -9   0    0.45    1.28
  38  -9   0   -0.04    1.35
  39   9   0    1.65    1.43
  39  -9   0    1.47    1.38
  39  -9   0    0.39    1.32
  40   9   0    1.98    1.58
  40  -9   0    1.04    1.34
  40  -9   0    1.41    1.51
  41   9   0    1.27    1.45
  41  -9   0    0.08    1.46
  41  -9   0    0.36    1.46
  42   9   0   -2.79    1.44
  42  -9   0   -0.38    1.47
  42  -9   0    1.15    1.60
  43   9   0    0.34    1.53
  43  -9   0   -1.18    1.47
   0  10   0  186.12    2.13
   0 -10   0  181.46    2.25
  -1  10   0    2.89    0.58
   1  10   0    3.46    0.56
  -1 -10   0    3.48    0.59
   1 -10   0    3.64    0.64
  -2  10   0   23.26    0.93
   2  10   0   21.40    0.93
  -2 -10   0   20.19    0.94
   2 -10   0   19.21    0.91
  -3  10   0    0.93    0.45
   3  10   0    0.90    0.51
  -3 -10   0    0.62    0.49
   3 -10   0    0.41    0.49
  -4  10   0   60.16    1.30
  -4 -10   0   59.68    1.42
   4 -10   0   59.91    1.40
  -5  10   0   30.07    1.03
   5  10   0   28.94    1.08
  -5 -10   0   28.62    1.13
   5 -10   0   28.17    1.08
   6  10   0   10.15    0.85
  -6 -10   0    9.23    0.88
   6 -10   0    8.61    0.76
   7  10   0   52.53    1.39
  -7 -10   0   48.91    1.37
   7 -10   0   47.16    1.31
   8  10   0    0.04    0.50
  -8 -10   0    1.10    0.58
   8 -10   0    0.59    0.53
   9  10   0    8.19    0.85
  -9 -10   0    7.27    0.88
   9 -10   0    7.70    0.83
  10  10   0    1.31    0.58
 -10 -10   0    0.68    0.60
  10 -10   0    0.12    0.50
  11  10   0    2.23    0.63
 -11 -10   0    1.98    0.64
  11 -10   0    1.79    0.64
  12  10   0   53.94    1.57
 -12 -10   0   55.85    1.65
  12 -10   0   49.67    1.46
  13  10   0    8.86    0.98
 -13 -10   0    9.09    0.98
  13 -10   0    8.40    0.91
  14  10   0    0.41    0.58
 -14 -10   0    1.10    0.62
  14 -10   0    2.29    0.61
  15  10   0    0.33    0.60
 -15 -10   0   -0.13    0.52
  15 -10   0    0.41    0.56
  16  10   0    2.97    0.80
 -16 -10   0    3.15    0.70
  16 -10   0    3.41    0.76
  17  10   0    1.14    0.71
 -17 -10   0    1.18    0.69
  17 -10   0    0.42    0.63
  18  10   0  160.93    2.90
 -18 -10   0  164.39    2.96
  18 -10   0  151.63    2.67
  19  10   0   77.65    2.21
 -19 -10   0   77.20    2.15
  19 -10   0   69.14    1.93
  20  10   0   38.40    1.66
 -20 -10   0   42.78    1.75
  20 -10   0   37.22    1.59
  21  10   0    5.46    1.00
 -21 -10   0    4.28    0.83
  21 -10   0    4.23    0.91
  22  10   0   10.49    1.22
 -22 -10   0    9.42    1.03
  22 -10   0    9.95    1.16
  22 -10   0    8.13    1.08
  23  10   0   -0.06    0.63
 -23 -10   0   -0.02    0.51
  23 -10   0    0.14    0.72
  23 -10   0    0.38    0.69
  24  10   0   15.86    1.30
 -24 -10   0   13.99    1.08
  24 -10   0   13.17    1.25
  24 -10   0   13.90    1.19
  25  10   0    5.98    1.07
 -25 -10   0    8.59    0.97
  25 -10   0    8.15    1.13
  25 -10   0    6.74    1.09
  26  10   0    2.20    0.95
 -26 -10   0    1.34    0.68
  26 -10   0    2.40    0.85
  26 -10   0    1.75    0.82
  27  10   0    9.70    1.40
 -27 -10   0    7.00    0.80
  27 -10   0   10.77    1.34
  27 -10   0    9.15    1.25
  28  10   0    8.93    1.42
  28 -10   0   10.68    1.39
  28 -10   0   11.28    1.37
  29  10   0   31.18    1.91
 -29 -10   0   36.52    2.03
  29 -10   0   31.82    1.93
  29 -10   0   30.64    1.88
  30  10   0    8.65    1.77
 -30 -10   0    8.61    1.40
  30 -10   0    8.97    1.36
  31  10   0    0.31    1.00
 -31 -10   0   -0.23    1.01
  31 -10   0    1.15    1.02
  31 -10   0   -0.55    1.00
  32  10   0    1.31    1.10
 -32 -10   0    2.38    1.29
  32 -10   0    4.98    1.34
  33  10   0    2.56    1.27
 -33 -10   0    2.09    1.18
  33 -10   0    4.00    1.26
  33 -10   0    2.54    1.07
  34  10   0   -0.18    1.08
 -34 -10   0   -0.10    1.14
  34 -10   0   -0.53    1.07
  34 -10   0   -0.04    1.21
  35  10   0    3.14    1.41
 -35 -10   0    5.23    1.55
  35 -10   0    4.87    1.50
  35 -10   0    4.12    1.42
  36  10   0    2.59    1.30
 -36 -10   0    0.96    1.20
  36 -10   0    2.14    1.28
  36 -10   0    2.00    1.36
  37  10   0   -0.15    1.29
  37 -10   0    3.86    1.39
  37 -10   0    1.98    1.34
  38  10   0    0.74    1.53
  38 -10   0    2.89    1.57
  38 -10   0    0.71    1.33
  39  10   0   -1.69    1.34
  39 -10   0   -1.60    1.37
  40  10   0    4.42    1.74
  40 -10   0    2.64    1.60
  41  10   0    0.36    1.37
  41 -10   0    0.09    1.47
  42  10   0    1.82    1.56
  42 -10   0    1.19    1.56
  43  10   0   -2.56    1.46
  43 -10   0    0.85    1.64
   0 -11   0    0.30    0.53
  -1  11   0  254.71    3.06
  -1 -11   0  288.85    2.95
   1 -11   0  291.17    2.94
  -2  11   0    7.20    0.81
   2  11   0    7.09    0.76
  -2 -11   0    7.54    0.85
   2 -11   0    6.51    0.79
  -3  11   0    4.35    0.73
   3  11   0    4.56    0.64
  -3 -11   0    4.87    0.73
   3 -11   0    5.67    0.72
   4  11   0    0.53    0.50
  -4 -11   0   -0.03    0.53
   4 -11   0    0.82    0.55
   5  11   0   11.82    0.89
  -5 -11   0   10.75    0.92
   5 -11   0   10.38    0.88
  -6  11   0   80.96    1.57
   6  11   0   81.32    1.70
  -6 -11   0   74.72    1.68
   6 -11   0   74.20    1.62
   7  11   0   62.58    1.55
  -7 -11   0   61.01    1.61
   7 -11   0   59.90    1.51
   8  11   0    3.00    0.61
  -8 -11   0    2.13    0.67
   8 -11   0    1.57    0.59
   9  11   0    5.46    0.77
  -9 -11   0    4.31    0.81
   9 -11   0    4.87    0.76
  10  11   0  126.92    2.22
 -10 -11   0  127.88    2.29
  10 -11   0  120.58    2.11
  11  11   0    0.37    0.57
 -11 -11   0    1.56    0.70
  11 -11   0    0.14    0.59
  12  11   0   31.11    1.34
 -12 -11   0   34.57    1.45
  12 -11   0   32.30    1.28
  13  11   0   16.43    1.07
 -13 -11   0   15.49    1.14
  13 -11   0   15.16    0.99
  14  11   0    8.60    1.02
 -14 -11   0    7.46    0.91
  14 -11   0    7.75    0.96
  15  11   0    5.29    0.88
 -15 -11   0    4.71    0.85
  15 -11   0    4.27    0.79
  16  11   0  153.24    2.76
 -16 -11   0  159.01    2.86
  16 -11   0  144.83    2.56
  17  11   0    2.41    0.75
 -17 -11   0    1.52    0.71
  17 -11   0    1.19    0.69
  18  11   0   31.30    1.57
 -18 -11   0   31.29    1.51
  18 -11   0   29.07    1.43
  19  11   0   28.13    1.46
 -19 -11   0   31.26    1.55
  19 -11   0   29.38    1.47
  20  11   0   76.79    2.27
 -20 -11   0   74.49    2.25
  20 -11   0   66.15    2.00
  21  11   0    1.90    0.78
 -21 -11   0    2.16    0.72
  21 -11   0    2.88    0.81
  22  11   0    0.66    0.73
 -22 -11   0   -0.75    0.68
  22 -11   0   -0.46    0.69
  23  11   0   10.96    1.28
 -23 -11   0   10.64    1.13
  23 -11   0    9.99    1.22
  24  11   0    2.01    0.90
 -24 -11   0    1.56    0.74
  24 -11   0    0.12    0.68
  25  11   0   -0.30    0.79
 -25 -11   0    1.25    0.72
  26  11   0    7.09    1.28
 -26 -11   0    7.63    1.06
  26 -11   0    5.85    1.11
  27  11   0    9.06    1.38
  27 -11   0    8.27    1.26
  28  11   0    7.36    1.28
 -28 -11   0    7.60    1.39
  28 -11   0    6.02    1.20
 -29 -11   0    0.86    1.09
  29 -11   0   -0.48    0.90
  30  11   0    1.05    1.08
 -30 -11   0   -0.85    1.00
  30 -11   0   -0.57    0.98
  31  11   0    0.05    1.00
 -31 -11   0    0.04    0.97
  31 -11   0    0.75    1.03
  32  11   0    0.25    1.16
 -32 -11   0    1.58    1.16
  32 -11   0    1.02    1.22
  33  11   0    4.26    1.42
 -33 -11   0    4.63    1.43
  33 -11   0    5.91    1.48
  34  11   0   10.32    1.65
 -34 -11   0   10.99    1.76
  34 -11   0   11.44    1.66
  35  11   0    7.31    1.63
 -35 -11   0    7.54    1.51
  35 -11   0    4.72    1.43
  36  11   0    3.10    1.34
 -36 -11   0    0.15    1.36
  36 -11   0    3.77    1.50
  37  11   0    0.85    1.27
 -37 -11   0    0.64    1.50
  37 -11   0   -0.11    1.32
  38  11   0    2.48    1.36
  38 -11   0    1.45    1.37
  39  11   0    0.59    1.41
  39 -11   0    3.30    1.55
  40  11   0   -0.11    1.46
  40 -11   0   -1.65    1.44
  41  11   0    0.43    1.49
  41 -11   0   -0.47    1.43
  42  11   0   -0.37    1.54
  42 -11   0    1.22    1.64
   0  12   0  181.73    2.35
   0 -12   0  171.09    2.43
  -1  12   0  577.70    4.03
   1  12   0  575.02    4.07
  -1 -12   0  541.94    4.20
   1 -12   0  541.16    4.15
  -2  12   0   49.83    1.36
   2  12   0   45.48    1.38
  -2 -12   0   43.66    1.43
   2 -12   0   43.99    1.34
  -3  12   0  263.61    2.76
   3  12   0  256.28    2.82
  -3 -12   0  250.25    2.96
   3 -12   0  249.01    2.87
  -4  12   0  124.91    1.96
   4  12   0  122.94    2.04
  -4 -12   0  116.67    2.09
   4 -12   0  118.15    2.05
  -5  12   0    8.85    0.81
   5  12   0    8.99    0.90
  -5 -12   0    7.81    0.92
   5 -12   0    7.81    0.86
  -6  12   0   81.96    1.66
   6  12   0   76.55    1.72
  -6 -12   0   77.85    1.83
   6 -12   0   71.06    1.66
  -7  12   0    6.11    0.72
   7  12   0    5.68    0.74
  -7 -12   0    7.60    0.90
   7 -12   0    6.63    0.82
   8  12   0    0.71    0.55
  -8 -12   0    1.35    0.62
   8 -12   0    1.65    0.61
   9  12   0    3.23    0.71
  -9 -12   0    3.44    0.75
   9 -12   0    2.57    0.64
  10  12   0   42.78    1.49
 -10 -12   0   42.71    1.49
  10 -12   0   41.46    1.40
  11  12   0    2.17    0.71
 -11 -12   0    2.47    0.74
  11 -12   0    2.66    0.67
  12  12   0    0.62    0.64
 -12 -12   0    1.12    0.63
  12 -12   0    1.36    0.63
  13  12   0   10.30    0.98
 -13 -12   0    8.99    0.95
  13 -12   0    9.06    0.98
  14  12   0   15.93    1.22
 -14 -12   0   16.26    1.23
  14 -12   0   17.22    1.15
  15  12   0    0.64    0.68
 -15 -12   0    0.32    0.61
  15 -12   0   -0.51    0.58
  16  12   0   47.11    1.75
 -16 -12   0   46.68    1.79
  16 -12   0   42.00    1.60
  17  12   0   27.16    1.52
 -17 -12   0   29.84    1.57
  17 -12   0   23.12    1.31
  18  12   0   -0.04    0.68
 -18 -12   0   -0.41    0.69
  18 -12   0    0.35    0.70
  19  12   0   11.07    1.17
 -19 -12   0   11.79    1.16
  19 -12   0   10.34    1.13
  20  12   0   10.48    1.23
 -20 -12   0   12.04    1.18
  20 -12   0   10.41    1.15
  21  12   0    2.86    0.90
 -21 -12   0    3.87    0.97
  21 -12   0    2.85    0.84
  22  12   0   13.31    1.25
 -22 -12   0   11.50    1.21
  22 -12   0   10.34    1.15
  23  12   0    1.98    0.87
 -23 -12   0    0.60    0.80
  23 -12   0    0.98    0.79
  24  12   0   11.02    1.37
 -24 -12   0   10.36    1.38
  24 -12   0    9.14    1.23
  25  12   0    2.39    0.99
 -25 -12   0    2.24    0.89
  25 -12   0    2.29    0.95
  26  12   0    1.75    1.05
 -26 -12   0    0.89    0.99
  26 -12   0    1.68    0.93
  27  12   0    2.09    1.03
 -27 -12   0    0.46    0.87
  27 -12   0    1.36    0.95
  28  12   0    6.01    1.44
 -28 -12   0    2.07    1.11
  28 -12   0    5.16    1.18
  29  12   0    6.28    1.27
 -29 -12   0    2.71    1.20
  29 -12   0    3.71    1.41
  30  12   0    4.96    1.33
 -30 -12   0    4.24    1.28
  30 -12   0    5.33    1.23
  31  12   0   18.39    1.94
 -31 -12   0   17.62    1.91
  31 -12   0   17.93    1.85
  32  12   0    4.03    1.32
 -32 -12   0    3.20    1.38
  32 -12   0    3.81    1.34
  33  12   0   11.09    1.77
 -33 -12   0   11.93    1.79
  33 -12   0   11.59    1.73
  34  12   0    2.51    1.33
 -34 -12   0    0.08    1.12
  34 -12   0    0.64    1.30
  35  12   0    3.01    1.44
 -35 -12   0    4.21    1.47
  35 -12   0    1.66    1.32
  36  12   0    0.53    1.29
 -36 -12   0   -0.22    1.33
  36 -12   0    2.11    1.34
  37  12   0    0.74    1.37
 -37 -12   0   -0.53    1.32
  37 -12   0    0.42    1.31
  38  12   0    3.84    1.53
 -38 -12   0    3.07    1.57
  38 -12   0    4.16    1.50
  39  12   0    0.68    1.41
  39 -12   0    1.34    1.45
  40  12   0   -0.12    1.49
  40 -12   0    0.23    1.57
  41  12   0    1.75    1.58
  41 -12   0    0.10    1.58
  42  12   0   -0.34    1.50
  42 -12   0    2.00    1.82
   0  13   0    0.10    0.54
   0 -13   0    0.61    0.59
  -1  13   0  199.27    2.54
   1  13   0  197.87    2.56
  -1 -13   0  185.55    2.64
   1 -13   0  179.28    2.55
  -2  13   0   26.85    1.13
   2  13   0   27.99    1.18
  -2 -13   0   24.42    1.15
   2 -13   0   26.20    1.19
  -3  13   0   47.36    1.36
   3  13   0   42.90    1.34
  -3 -13   0   42.51    1.44
   3 -13   0   40.16    1.39
  -4  13   0   28.03    1.13
   4  13   0   25.63    1.16
  -4 -13   0   24.50    1.21
   4 -13   0   26.04    1.20
  -5  13   0   12.33    0.88
   5  13   0   12.45    0.95
  -5 -13   0   12.63    1.03
   5 -13   0   11.22    0.97
  -6  13   0    9.68    0.86
   6  13   0    9.19    0.91
  -6 -13   0    8.58    0.99
   6 -13   0    8.98    0.94
  -7  13   0   24.13    1.11
   7  13   0   24.00    1.18
  -7 -13   0   23.16    1.19
   7 -13   0   22.75    1.11
  -8  13   0    5.03    0.73
   8  13   0    6.08    0.81
  -8 -13   0    7.09    0.92
   8 -13   0    7.39    0.89
   9  13   0    4.61    0.81
  -9 -13   0    5.71    0.88
   9 -13   0    4.93    0.80
  10  13   0   82.95    1.99
 -10 -13   0   82.83    2.02
  10 -13   0   77.93    1.89
  11  13   0    9.85    1.06
 -11 -13   0   12.24    1.11
  11 -13   0   11.61    1.06
  12  13   0    1.42    0.63
 -12 -13   0    0.94    0.73
  12 -13   0    0.97    0.65
  13  13   0   39.08    1.59
 -13 -13   0   40.10    1.58
  13 -13   0   35.62    1.45
  14  13   0   13.01    1.09
 -14 -13   0   15.91    1.26
  14 -13   0   11.87    1.10
  15  13   0    0.09    0.62
 -15 -13   0    0.40    0.67
  15 -13   0   -0.35    0.59
  16  13   0   91.70    2.32
 -16 -13   0   93.47    2.38
  16 -13   0   89.08    2.21
  17  13   0    0.95    0.75
 -17 -13   0    2.12    0.79
  17 -13   0    1.43    0.74
  18  13   0    7.27    1.09
 -18 -13   0    6.21    1.02
  18 -13   0    6.60    0.98
  19  13   0    2.17    0.80
 -19 -13   0    0.86    0.74
  19 -13   0    1.76    0.78
  20  13   0   11.03    1.31
 -20 -13   0   13.38    1.37
  20 -13   0   12.88    1.25
  21  13   0   -1.07    0.58
 -21 -13   0   -0.12    0.70
  21 -13   0   -0.47    0.70
  22  13   0    8.52    1.17
 -22 -13   0    8.64    1.27
  22 -13   0    7.20    1.09
  23  13   0    6.78    1.21
 -23 -13   0    3.73    1.03
  23 -13   0    6.42    1.12
  24  13   0   -0.05    0.84
 -24 -13   0    1.06    0.91
  24 -13   0    0.44    0.81
  25  13   0    5.14    1.25
 -25 -13   0    6.11    1.70
  25 -13   0    6.31    1.14
  26  13   0    9.95    1.42
 -26 -13   0    7.27    1.36
  26 -13   0    8.51    1.28
  27  13   0    1.15    0.98
 -27 -13   0    0.54    0.92
  27 -13   0   -0.12    0.95
  28  13   0    3.19    1.16
 -28 -13   0    3.91    1.28
  29  13   0    6.29    1.31
 -29 -13   0    5.51    1.35
  29 -13   0    4.93    1.20
  30  13   0    1.38    1.15
 -30 -13   0    1.78    1.26
  30 -13   0    1.05    1.12
  31  13   0    1.03    1.24
 -31 -13   0    2.05    1.31
  31 -13   0    2.64    1.29
  32  13   0    1.07    1.22
 -32 -13   0    1.76    1.27
  32 -13   0    2.08    1.38
  33  13   0    8.67    1.57
 -33 -13   0    7.86    1.64
  33 -13   0    6.70    1.50
  34  13   0    0.56    1.28
 -34 -13   0    0.89    1.29
  34 -13   0   -1.04    1.15
  35  13   0    4.61    1.46
 -35 -13   0    5.12    1.52
  35 -13   0    4.53    1.54
  36  13   0   -0.12    1.38
 -36 -13   0   -1.65    1.29
  36 -13   0   -1.20    1.23
  37  13   0   -1.29    1.35
 -37 -13   0   -0.82    1.37
  37 -13   0   -0.04    1.39
  38  13   0    0.79    1.40
 -38 -13   0   -2.05    1.36
  38 -13   0    0.40    1.56
  39  13   0    0.51    1.48
 -39 -13   0    1.78    1.57
  39 -13   0    0.29    1.55
  40  13   0   -2.31    1.37
  40 -13   0   -2.07    1.44
  41  13   0   -2.23    1.51
  41 -13   0   -2.30    1.59
   0  14   0   15.44    0.99
   0 -14   0   13.90    0.98
  -1  14   0   39.83    1.32
   1  14   0   40.64    1.36
  -1 -14   0   39.51    1.39
   1 -14   0   38.15    1.40
  -2  14   0   17.51    1.02
   2  14   0   16.88    1.03
  -2 -14   0   17.26    1.11
   2 -14   0   16.84    1.09
  -3  14   0   10.28    0.94
   3  14   0   12.65    0.97
  -3 -14   0   11.55    1.03
   3 -14   0   11.33    0.99
  -4  14   0   29.04    1.20
   4  14   0   31.71    1.28
  -4 -14   0   28.24    1.31
   4 -14   0   27.28    1.25
  -5  14   0   14.60    0.99
   5  14   0   13.94    1.03
  -5 -14   0   15.07    1.05
   5 -14   0   13.56    1.04
  -6  14   0   55.23    1.52
   6  14   0   56.40    1.62
  -6 -14   0   56.42    1.74
   6 -14   0   55.26    1.63
  -7  14   0   13.73    0.99
   7  14   0   14.48    1.07
  -7 -14   0   15.94    1.15
   7 -14   0   16.87    1.13
  -8  14   0   21.81    1.13
   8  14   0   20.58    1.19
  -8 -14   0   21.22    1.20
   8 -14   0   21.32    1.23
  -9  14   0    4.67    0.74
   9  14   0    4.21    0.76
  -9 -14   0    4.54    0.82
   9 -14   0    4.64    0.81
  10  14   0    8.08    1.00
 -10 -14   0    7.52    0.97
  10 -14   0    7.80    0.94
  11  14   0    2.96    0.82
 -11 -14   0    3.47    0.82
  11 -14   0    3.42    0.73
  12  14   0   -0.20    0.55
 -12 -14   0    0.54    0.69
  12 -14   0   -0.25    0.61
  13  14   0    7.32    1.04
 -13 -14   0    6.81    1.03
  13 -14   0    5.31    0.86
  14  14   0  104.83    2.45
 -14 -14   0  100.71    2.45
  14 -14   0  100.27    2.33
  15  14   0   16.29    1.33
 -15 -14   0   18.13    1.43
  15 -14   0   16.27    1.24
  16  14   0   23.58    1.48
 -16 -14   0   23.54    1.52
  16 -14   0   23.60    1.39
  17  14   0    5.17    1.03
 -17 -14   0    6.30    1.04
  17 -14   0    5.32    1.00
  18  14   0  105.44    2.62
 -18 -14   0  112.86    2.79
  18 -14   0  108.32    2.54
  19  14   0   10.73    1.30
 -19 -14   0    8.72    1.18
  19 -14   0    8.87    1.15
  20  14   0    8.12    1.12
 -20 -14   0    8.50    1.19
  20 -14   0    9.94    1.20
  21  14   0    1.92    0.84
 -21 -14   0    1.97    0.92
  21 -14   0    0.69    0.79
  22  14   0    1.22    0.86
 -22 -14   0    1.45    0.94
  22 -14   0    1.62    0.81
  23  14   0    2.37    0.98
 -23 -14   0    2.29    0.99
  23 -14   0    1.90    0.89
  24  14   0    0.61    0.87
  24 -14   0    2.24    0.98
  25  14   0    4.73    1.14
 -25 -14   0    6.27    1.30
  25 -14   0    4.42    1.24
  26  14   0    1.93    0.92
 -26 -14   0    2.72    1.20
  26 -14   0    0.16    0.95
  27  14   0    8.18    1.46
 -27 -14   0    6.86    1.43
  28  14   0    3.24    1.09
 -28 -14   0    2.58    1.18
  28 -14   0    1.34    1.04
  29  14   0    1.05    1.19
 -29 -14   0    0.99    1.13
  29 -14   0    0.54    1.12
  30  14   0    0.80    1.26
 -30 -14   0   -1.11    0.98
  30 -14   0    0.53    1.13
  31  14   0   -0.41    1.11
 -31 -14   0   -0.58    1.14
  31 -14   0    1.26    1.29
  32  14   0    0.08    1.11
 -32 -14   0   -0.15    1.21
  32 -14   0   -2.44    1.13
  33  14   0    0.10    1.28
 -33 -14   0    2.01    1.46
  33 -14   0    1.93    1.34
  34  14   0   -0.82    1.23
 -34 -14   0    1.02    1.37
  34 -14   0    0.68    1.26
  35  14   0    2.28    1.39
 -35 -14   0    0.72    1.28
  35 -14   0    2.51    1.41
  36  14   0    3.35    1.56
 -36 -14   0    4.83    1.53
  36 -14   0    2.02    1.54
  37  14   0   -0.91    1.27
 -37 -14   0    1.27    1.55
  37 -14   0   -0.76    1.44
  38  14   0    0.20    1.51
 -38 -14   0   -0.67    1.40
  38 -14   0    1.58    1.63
  39  14   0    3.10    1.56
 -39 -14   0    0.59    1.49
  39 -14   0   -0.18    1.54
  40  14   0    0.28    1.61
  40 -14   0   -2.56    1.56
   0  15   0   -0.36    0.54
   0 -15   0    0.50    0.63
  -1  15   0  123.16    2.21
   1  15   0  121.41    2.22
  -1 -15   0  116.16    2.32
   1 -15   0  117.63    2.32
  -2  15   0    8.09    0.90
   2  15   0    7.51    0.89
  -2 -15   0    6.97    0.95
   2 -15   0    7.04    0.93
  -3  15   0   15.42    1.03
   3  15   0   14.87    1.05
  -3 -15   0   12.49    1.02
   3 -15   0   14.70    1.12
  -4  15   0    3.26    0.68
   4  15   0    3.06    0.71
  -4 -15   0    2.49    0.71
   4 -15   0    2.70    0.72
  -5  15   0   43.02    1.43
   5  15   0   42.10    1.51
  -5 -15   0   44.00    1.60
   5 -15   0   39.86    1.50
  -6  15   0   11.90    1.01
   6  15   0   11.77    1.04
  -6 -15   0   11.83    1.09
   6 -15   0   11.15    1.05
  -7  15   0    4.01    0.74
   7  15   0    4.65    0.81
  -7 -15   0    4.01    0.78
   7 -15   0    3.43    0.76
  -8  15   0   -0.14    0.56
   8  15   0    0.47    0.59
  -8 -15   0   -0.24    0.67
   8 -15   0    1.12    0.58
  -9  15   0    0.64    0.60
   9  15   0    1.11    0.66
  -9 -15   0    0.06    0.65
   9 -15   0   -0.06    0.65
 -10  15   0   40.13    1.47
  10  15   0   42.90    1.64
 -10 -15   0   42.74    1.73
  10 -15   0   38.16    1.53
 -11  15   0    2.11    0.68
  11  15   0    2.12    0.70
 -11 -15   0    2.39    0.77
  11 -15   0    1.56    0.63
  12  15   0   26.62    1.44
 -12 -15   0   26.55    1.51
  12 -15   0   22.22    1.35
  13  15   0   17.80    1.32
 -13 -15   0   20.58    1.43
  13 -15   0   15.32    1.24
  14  15   0   56.86    1.93
 -14 -15   0   54.99    1.96
  14 -15   0   52.75    1.83
  15  15   0    2.15    0.83
 -15 -15   0    2.13    0.79
  15 -15   0    2.13    0.76
  16  15   0   20.70    1.46
 -16 -15   0   20.50    1.40
  16 -15   0   17.00    1.32
  17  15   0   16.50    1.40
 -17 -15   0   16.64    1.34
  17 -15   0   15.18    1.26
  18  15   0    0.17    0.69
 -18 -15   0   -0.31    0.73
  18 -15   0    0.51    0.71
  19  15   0    2.28    0.85
 -19 -15   0    1.11    0.88
  19 -15   0    0.28    0.68
  20  15   0    1.50    0.80
 -20 -15   0    0.30    0.74
  20 -15   0   -0.13    0.66
  21  15   0   -0.10    0.77
 -21 -15   0   -0.93    0.83
  21 -15   0    1.05    0.77
  22  15   0    6.89    1.21
 -22 -15   0    5.93    1.19
  22 -15   0    5.73    1.10
  23  15   0    7.67    1.33
  23 -15   0    9.70    1.36
  24  15   0    7.48    1.30
 -24 -15   0    7.45    1.37
  24 -15   0    7.84    1.30
  25  15   0   10.81    1.51
 -25 -15   0   15.54    1.62
  25 -15   0   17.96    1.70
  26  15   0    4.43    1.32
 -26 -15   0    4.23    1.27
  27  15   0   -0.29    0.99
 -27 -15   0   -1.01    1.07
  27 -15   0    0.46    0.93
  28  15   0    1.72    1.19
 -28 -15   0    3.06    1.26
  28 -15   0    2.45    1.12
  29  15   0   -0.99    1.06
 -29 -15   0    0.03    1.09
  29 -15   0    0.06    1.14
  30  15   0    6.36    1.50
 -30 -15   0    6.23    1.50
  30 -15   0    7.32    1.49
  31  15   0    1.32    1.20
 -31 -15   0   -0.13    1.08
  31 -15   0    1.17    1.24
  32  15   0   -0.27    1.22
 -32 -15   0    0.67    1.18
  32 -15   0    0.65    1.23
  33  15   0   -0.76    1.25
 -33 -15   0    1.51    1.26
  33 -15   0   -0.88    1.27
  34  15   0    1.44    1.31
 -34 -15   0    0.46    1.33
  34 -15   0    1.58    1.40
  35  15   0    4.59    1.59
 -35 -15   0    2.82    1.62
  35 -15   0    1.35    1.48
  36  15   0    0.81    1.40
 -36 -15   0    0.83    1.45
  36 -15   0   -0.05    1.44
  37  15   0    1.72    1.46
 -37 -15   0   -0.14    1.37
  37 -15   0   -0.71    1.47
  38  15   0    0.40    1.61
 -38 -15   0   -0.92    1.49
  38 -15   0    2.35    1.68
  39  15   0   -0.16    1.47
 -39 -15   0   -0.34    1.57
  39 -15   0    0.26    1.58
  40  15   0   -0.08    1.66
 -40 -15   0    0.06    1.53
  40 -15   0    0.00    1.79
   0  16   0   47.79    1.56
   0 -16   0   47.76    1.66
  -1  16   0   -1.16    0.49
   1  16   0   -0.43    0.54
  -1 -16   0   -0.17    0.59
   1 -16   0   -0.29    0.57
  -2  16   0    1.27    0.65
   2  16   0    2.80    0.71
  -2 -16   0    2.03    0.73
   2 -16   0    1.67    0.66
  -3  16   0   10.06    0.99
   3  16   0   11.85    1.01
  -3 -16   0   12.06    1.10
   3 -16   0   10.65    1.05
  -4  16   0    4.42    0.76
   4  16   0    5.93    0.89
  -4 -16   0    5.18    0.94
   4 -16   0    4.92    0.83
  -5  16   0    0.23    0.60
   5  16   0    1.18    0.69
  -5 -16   0    0.66    0.70
   5 -16   0    0.21    0.62
  -6  16   0   12.92    1.07
   6  16   0   16.03    1.17
  -6 -16   0   13.30    1.19
   6 -16   0   14.31    1.14
  -7  16   0   33.79    1.42
   7  16   0   31.64    1.47
  -7 -16   0   34.20    1.57
   7 -16   0   32.40    1.43
  -8  16   0   14.03    1.12
   8  16   0   14.82    1.19
  -8 -16   0   13.55    1.13
   8 -16   0   15.46    1.20
  -9  16   0    2.18    0.71
   9  16   0    0.88    0.65
  -9 -16   0    3.02    0.88
   9 -16   0    1.95    0.79
 -10  16   0   18.31    1.23
  10  16   0   19.40    1.30
 -10 -16   0   17.18    1.31
  10 -16   0   15.00    1.19
 -11  16   0   18.50    1.24
  11  16   0   16.36    1.21
 -11 -16   0   20.89    1.43
  11 -16   0   18.37    1.28
 -12  16   0    4.69    0.89
  12  16   0    4.41    0.88
 -12 -16   0    4.50    0.90
  12 -16   0    2.51    0.80
 -13  16   0    0.68    0.67
  13  16   0    1.57    0.81
 -13 -16   0    1.49    0.73
  13 -16   0    0.54    0.71
  14  16   0   18.19    1.38
 -14 -16   0   18.42    1.39
  14 -16   0   15.73    1.30
  15  16   0   -0.41    0.64
 -15 -16   0   -0.40    0.72
  15 -16   0    0.56    0.74
  16  16   0    1.17    0.78
 -16 -16   0    0.08    0.71
  16 -16   0    1.24    0.76
  17  16   0   11.35    1.29
 -17 -16   0   10.34    1.22
  17 -16   0    9.59    1.18
  18  16   0    3.20    0.95
 -18 -16   0    3.17    1.01
  18 -16   0    2.46    0.85
  19  16   0    0.66    0.86
 -19 -16   0    1.27    0.92
  19 -16   0   -0.26    0.78
  20  16   0   29.99    1.69
 -20 -16   0   33.34    1.83
  20 -16   0   32.60    1.76
  21  16   0    7.05    1.24
 -21 -16   0    6.90    1.24
  21 -16   0    7.20    1.23
  22  16   0    3.48    1.16
 -22 -16   0    1.95    1.29
  22 -16   0    4.05    1.05
  23  16   0    2.41    1.03
 -23 -16   0    2.19    1.04
  23 -16   0    1.70    0.97
  24  16   0    2.27    1.00
 -24 -16   0   -0.13    1.11
  24 -16   0    1.65    1.11
  25  16   0   32.62    2.13
 -25 -16   0   35.13    2.29
  26  16   0    0.46    1.00
 -26 -16   0    2.59    1.25
  26 -16   0    3.34    1.10
  27  16   0    5.57    1.40
 -27 -16   0    8.24    1.54
  27 -16   0    6.64    1.31
  28  16   0    6.21    1.51
 -28 -16   0    5.45    1.39
  28 -16   0    5.19    1.37
  29  16   0    8.81    1.66
 -29 -16   0   12.08    1.77
  29 -16   0   11.02    1.73
  30  16   0    0.61    1.21
 -30 -16   0    1.57    1.29
  30 -16   0    2.38    1.25
  31  16   0    0.30    1.19
 -31 -16   0   -0.20    1.27
  31 -16   0    1.55    1.32
  32  16   0    1.64    1.36
 -32 -16   0    2.19    1.47
  32 -16   0    2.02    1.38
  33  16   0    8.44    1.77
 -33 -16   0    6.41    1.66
  33 -16   0    7.76    1.68
  34  16   0    1.81    1.43
 -34 -16   0    4.05    1.54
  34 -16   0    4.11    1.60
  35  16   0    0.65    1.43
 -35 -16   0   -0.60    1.37
  35 -16   0    1.33    1.56
  36  16   0   -0.49    1.38
 -36 -16   0    0.74    1.46
  36 -16   0   -2.12    1.43
  37  16   0    2.09    1.59
 -37 -16   0   -0.07    1.57
  37 -16   0   -0.63    1.58
  38  16   0    1.02    1.57
 -38 -16   0   -0.04    1.51
  38 -16   0    2.08    1.67
  39  16   0   -2.17    1.44
 -39 -16   0    0.15    1.56
  39 -16   0    2.21    1.76
   0  17   0   -0.18    0.64
   0 -17   0    0.24    0.58
  -1  17   0    2.31    0.76
   1  17   0    0.20    0.63
  -1 -17   0    1.29    0.69
   1 -17   0    0.63    0.66
  -2  17   0   27.59    1.37
   2  17   0   29.46    1.41
  -2 -17   0   28.66    1.49
   2 -17   0   26.93    1.42
  -3  17   0    1.38    0.67
   3  17   0    0.20    0.63
  -3 -17   0   -0.33    0.66
   3 -17   0    0.88    0.64
  -4  17   0    0.69    0.69
   4  17   0    0.08    0.63
  -4 -17   0    0.82    0.69
   4 -17   0   -0.25    0.58
  -5  17   0    4.76    0.89
   5  17   0    4.03    0.83
  -5 -17   0    5.07    0.92
   5 -17   0    5.20    0.91
  -6  17   0   62.47    1.83
   6  17   0   59.21    1.85
  -6 -17   0   60.09    2.00
   6 -17   0   54.19    1.80
  -7  17   0   15.21    1.18
   7  17   0   12.65    1.18
  -7 -17   0   13.31    1.17
   7 -17   0   12.72    1.19
  -8  17   0    6.73    0.95
   8  17   0    6.12    0.92
  -8 -17   0    4.11    0.94
   8 -17   0    4.79    0.94
  -9  17   0    0.92    0.66
   9  17   0    1.37    0.80
  -9 -17   0    2.27    0.79
   9 -17   0    0.78    0.72
 -10  17   0   -0.13    0.64
  10  17   0    1.02    0.66
 -10 -17   0    1.10    0.77
  10 -17   0   -0.71    0.66
 -11  17   0   11.26    1.15
  11  17   0   10.75    1.20
 -11 -17   0   13.72    1.31
  11 -17   0   11.02    1.20
 -12  17   0   10.20    1.14
  12  17   0   10.97    1.24
 -12 -17   0   10.54    1.29
  12 -17   0    8.06    1.07
 -13  17   0   44.18    1.71
  13  17   0   41.95    1.82
 -13 -17   0   43.62    1.91
  13 -17   0   41.22    1.75
 -14  17   0   21.40    1.39
  14  17   0   19.12    1.45
 -14 -17   0   24.05    1.58
  14 -17   0   20.46    1.39
  15  17   0    1.73    0.80
 -15 -17   0    1.04    0.87
  15 -17   0    2.25    0.82
  16  17   0   32.24    1.71
 -16 -17   0   29.84    1.78
  16 -17   0   30.89    1.63
  17  17   0    0.43    0.72
 -17 -17   0    0.80    0.85
  17 -17   0    0.17    0.78
  18  17   0   -0.19    0.77
 -18 -17   0    0.01    0.85
  18 -17   0    0.50    0.78
  19  17   0    4.14    1.04
 -19 -17   0    6.04    1.23
  19 -17   0    4.12    0.98
  20  17   0   11.84    1.50
  20 -17   0   12.76    1.44
  21  17   0   -0.08    0.91
 -21 -17   0   -0.98    0.92
  21 -17   0   -1.02    0.88
  22  17   0   10.72    1.42
 -22 -17   0   12.27    1.58
  22 -17   0   11.09    1.40
  23  17   0   33.08    2.27
 -23 -17   0   35.53    2.13
  23 -17   0   30.85    1.90
  24  17   0   -0.28    1.01
 -24 -17   0   -0.84    0.99
  25  17   0    3.18    1.23
 -25 -17   0    3.12    1.28
  25 -17   0    5.93    1.29
  26  17   0    0.63    1.10
 -26 -17   0    0.84    1.21
  26 -17   0   -0.94    1.08
  27  17   0    0.27    1.07
 -27 -17   0    2.95    1.37
  27 -17   0    3.09    1.23
  28  17   0    0.59    1.15
 -28 -17   0   -1.80    1.13
  28 -17   0    3.03    1.31
  29  17   0    2.26    1.26
 -29 -17   0    0.89    1.31
  29 -17   0    1.23    1.29
  30  17   0   -0.48    1.34
 -30 -17   0    0.74    1.35
  30 -17   0   -0.62    1.16
  31  17   0    2.88    1.48
 -31 -17   0    2.60    1.50
  31 -17   0    1.99    1.33
  32  17   0    1.55    1.29
 -32 -17   0    1.07    1.45
  32 -17   0    1.72    1.38
  33  17   0   -1.32    1.29
 -33 -17   0    2.40    1.45
  33 -17   0    0.13    1.40
  34  17   0    3.25    1.57
 -34 -17   0    1.35    1.40
  34 -17   0    1.78    1.56
  35  17   0   -1.28    1.27
 -35 -17   0    2.29    1.48
  35 -17   0    0.10    1.51
  36  17   0    0.93    1.54
 -36 -17   0   -0.34    1.47
  36 -17   0   -0.81    1.53
  37  17   0    0.77    1.54
 -37 -17   0    3.90    1.79
  37 -17   0    2.36    1.71
  38  17   0   -0.44    1.58
 -38 -17   0   -0.34    1.55
  38 -17   0    2.01    1.81
   0  18   0   -1.01    0.62
   0 -18   0    1.54    0.77
  -1  18   0   17.58    1.26
   1  18   0   15.90    1.22
  -1 -18   0   14.02    1.26
   1 -18   0   15.91    1.27
  -2  18   0    0.09    0.67
   2  18   0    1.35    0.71
  -2 -18   0   -0.03    0.69
   2 -18   0    1.36    0.75
  -3  18   0   51.36    1.78
   3  18   0   46.84    1.70
  -3 -18   0   48.00    1.86
   3 -18   0   47.95    1.81
  -4  18   0   16.42    1.28
   4  18   0   14.76    1.24
  -4 -18   0   15.98    1.35
   4 -18   0   16.36    1.29
  -5  18   0   40.94    1.64
   5  18   0   35.93    1.58
  -5 -18   0   34.62    1.70
   5 -18   0   35.95    1.65
  -6  18   0   33.07    1.50
   6  18   0   31.75    1.56
  -6 -18   0   32.77    1.69
   6 -18   0   32.61    1.60
  -7  18   0    3.82    0.84
   7  18   0    2.42    0.85
  -7 -18   0    2.66    0.86
   7 -18   0    3.81    0.90
  -8  18   0    9.08    1.02
   8  18   0    9.76    1.12
  -8 -18   0    9.68    1.19
   8 -18   0   10.12    1.19
  -9  18   0    0.19    0.66
   9  18   0   -0.60    0.71
  -9 -18   0    0.44    0.79
   9 -18   0    1.82    0.82
 -10  18   0    4.55    0.89
  10  18   0    5.18    1.00
 -10 -18   0    4.98    1.04
  10 -18   0    5.58    0.97
 -11  18   0    1.19    0.69
  11  18   0   -0.05    0.74
 -11 -18   0    0.10    0.83
  11 -18   0    1.07    0.74
 -12  18   0   28.16    1.49
  12  18   0   25.49    1.56
 -12 -18   0   25.25    1.62
  12 -18   0   26.74    1.52
 -13  18   0   12.08    1.24
  13  18   0   10.68    1.30
 -13 -18   0   10.82    1.35
  13 -18   0   11.46    1.25
 -14  18   0    1.45    0.81
  14  18   0    0.79    0.77
 -14 -18   0    1.78    0.98
  14 -18   0    1.63    0.83
 -15  18   0    0.60    0.77
  15  18   0    1.28    0.86
 -15 -18   0    0.16    0.86
  15 -18   0    1.10    0.81
 -16  18   0    2.83    0.90
  16  18   0    2.73    0.98
 -16 -18   0    3.56    1.08
  16 -18   0    3.46    0.96
 -17  18   0    4.76    1.03
  17  18   0    4.85    1.03
 -17 -18   0    6.40    1.27
  17 -18   0    4.90    1.05
  18  18   0   -0.87    0.84
 -18 -18   0    0.38    0.95
  18 -18   0   -0.99    0.79
  19  18   0    4.22    1.13
 -19 -18   0    1.42    1.19
  19 -18   0    2.91    1.07
  20  18   0    7.46    1.30
 -20 -18   0    8.58    1.34
  20 -18   0    7.92    1.29
  21  18   0    7.67    1.37
 -21 -18   0    8.27    1.47
  21 -18   0    6.20    1.22
 -22 -18   0    1.10    1.14
  22 -18   0    0.82    1.21
  23  18   0   12.59    1.68
 -23 -18   0   11.25    1.65
  23 -18   0    9.25    1.50
  24  18   0    0.10    1.15
 -24 -18   0    2.90    1.36
  24 -18   0    2.00    1.00
  25  18   0    7.64    1.65
 -25 -18   0    7.76    1.61
  25 -18   0    8.43    1.49
  26  18   0    5.40    1.46
 -26 -18   0    7.50    1.59
  26 -18   0    6.19    1.48
  27  18   0   -0.45    1.15
 -27 -18   0    1.36    1.26
  27 -18   0    0.33    1.17
  28  18   0   17.24    2.08
 -28 -18   0   18.96    2.16
  28 -18   0   16.09    1.95
  29  18   0    7.95    1.60
 -29 -18   0    9.29    1.77
  29 -18   0    5.95    1.58
  30  18   0    1.57    1.39
 -30 -18   0    2.25    1.48
  30 -18   0    0.68    1.35
  31  18   0    0.96    1.47
 -31 -18   0    1.43    1.47
  31 -18   0   -0.35    1.29
  32  18   0    0.09    1.35
 -32 -18   0   -1.22    1.38
  32 -18   0    2.12    1.45
  33  18   0   -0.10    1.34
 -33 -18   0    0.16    1.40
  33 -18   0    1.25    1.56
  34  18   0    4.67    1.67
 -34 -18   0    4.48    1.55
  34 -18   0    4.37    1.66
  35  18   0    1.33    1.54
 -35 -18   0    1.00    1.47
  35 -18   0    1.02    1.60
  36  18   0    4.52    1.59
 -36 -18   0    2.83    1.79
  36 -18   0    3.17    1.75
  37  18   0   -0.46    1.53
 -37 -18   0    1.79    1.71
  37 -18   0   -0.68    1.67
   0  19   0   -0.61    0.65
   0 -19   0    0.48    0.74
  -1  19   0   12.97    1.18
   1  19   0   14.37    1.22
  -1 -19   0   12.10    1.25
   1 -19   0   12.87    1.26
  -2  19   0   35.47    1.58
   2  19   0   36.30    1.64
  -2 -19   0   37.80    1.68
   2 -19   0   36.68    1.68
  -3  19   0   -0.59    0.63
   3  19   0   -0.18    0.81
  -3 -19   0   -0.64    0.69
   3 -19   0    1.04    0.77
  -4  19   0   26.00    1.43
   4  19   0   24.90    1.44
  -4 -19   0   24.22    1.54
   4 -19   0   23.58    1.48
  -5  19   0    1.82    0.74
   5  19   0    1.37    0.78
  -5 -19   0    1.00    0.80
   5 -19   0    0.81    0.76
  -6  19   0   54.32    1.82
   6  19   0   51.30    1.88
  -6 -19   0   48.66    1.92
   6 -19   0   52.83    1.96
  -7  19   0   10.98    1.20
   7  19   0   11.09    1.20
  -7 -19   0    8.93    1.16
   7 -19   0   10.97    1.24
  -8  19   0    4.48    0.90
   8  19   0    4.38    0.98
  -8 -19   0    4.80    1.03
   8 -19   0    3.99    0.91
  -9  19   0    5.95    1.07
   9  19   0    5.02    1.01
  -9 -19   0    6.84    1.13
   9 -19   0    3.99    0.91
 -10  19   0   -0.50    0.67
  10  19   0    0.27    0.76
 -10 -19   0    0.15    0.83
  10 -19   0   -0.43    0.78
 -11  19   0   42.79    1.77
  11  19   0   41.98    1.86
 -11 -19   0   40.22    1.95
  11 -19   0   37.81    1.76
 -12  19   0   18.12    1.36
  12  19   0   17.44    1.41
 -12 -19   0   14.45    1.40
  12 -19   0   17.73    1.38
 -13  19   0    2.23    0.83
  13  19   0    0.25    0.81
 -13 -19   0    2.38    0.97
  13 -19   0    1.76    0.83
 -14  19   0    7.33    1.13
  14  19   0    8.11    1.27
 -14 -19   0    8.52    1.36
  14 -19   0    7.70    1.17
 -15  19   0    6.96    1.06
  15  19   0    6.13    1.13
 -15 -19   0    7.28    1.27
  15 -19   0    7.15    1.16
 -16  19   0   -0.34    0.77
  16  19   0   -1.13    0.77
 -16 -19   0   -0.75    0.85
  16 -19   0   -0.49    0.78
 -17  19   0    0.34    0.76
  17  19   0    0.82    0.92
 -17 -19   0    0.95    1.22
  17 -19   0    0.59    0.91
 -18  19   0    8.23    1.15
  18  19   0    6.86    1.35
 -18 -19   0    5.19    1.16
  18 -19   0    5.77    1.19
 -19  19   0    1.73    0.93
  19  19   0    1.06    0.95
 -19 -19   0   -0.43    0.97
  19 -19   0    1.32    0.92
  20  19   0    3.10    1.06
 -20 -19   0    3.11    1.25
  20 -19   0    2.50    1.06
  21  19   0    7.13    1.68
 -21 -19   0    8.43    1.48
  21 -19   0    9.48    2.26
  22  19   0   20.13    1.91
 -22 -19   0   17.97    1.99
  22 -19   0   19.93    1.82
  23  19   0    0.14    1.17
 -23 -19   0    1.07    1.19
  23 -19   0    0.54    1.15
  24  19   0   -0.85    1.11
 -24 -19   0   -0.45    1.17
  24 -19   0   -1.97    1.09
  25  19   0   -1.64    1.07
 -25 -19   0   -0.54    1.15
  25 -19   0   -1.99    1.09
  26  19   0    0.54    1.17
 -26 -19   0    1.25    1.27
  26 -19   0   -1.47    1.16
  27  19   0   -0.34    1.17
 -27 -19   0    1.83    1.24
  27 -19   0   -0.67    1.21
  28  19   0    1.53    1.34
 -28 -19   0    0.63    1.29
  28 -19   0    0.93    1.31
  29  19   0    1.56    1.41
 -29 -19   0    1.77    1.42
  29 -19   0    3.36    1.42
  30  19   0    0.32    1.46
 -30 -19   0    1.75    1.41
  30 -19   0    1.58    1.41
  31  19   0    1.41    1.45
 -31 -19   0    0.67    1.41
  31 -19   0   -1.45    1.39
  32  19   0    1.74    1.39
 -32 -19   0    1.74    1.60
  32 -19   0    0.57    1.60
  33  19   0    1.82    1.57
 -33 -19   0    0.71    1.56
  33 -19   0    0.20    1.51
  34  19   0    0.54    1.55
 -34 -19   0    1.81    1.59
  34 -19   0    0.57    1.60
  35  19   0   -0.56    1.49
 -35 -19   0    0.17    1.49
  35 -19   0    0.21    1.64
  36  19   0   -1.42    1.65
 -36 -19   0   -0.45    1.55
  36 -19   0    4.06    1.81
   0  20   0   10.24    1.20
   0 -20   0    9.83    1.22
  -1  20   0   -1.14    0.68
   1  20   0   -0.56    0.67
  -1 -20   0   -0.68    0.68
   1 -20   0    1.07    0.70
  -2  20   0    0.12    0.75
   2  20   0    0.00    0.71
  -2 -20   0   -0.93    0.68
   2 -20   0   -0.93    0.66
  -3  20   0    5.80    1.00
   3  20   0    6.41    1.00
  -3 -20   0    7.45    1.15
   3 -20   0    4.50    0.95
  -4  20   0    5.62    0.96
   4  20   0    4.94    0.96
  -4 -20   0    5.38    1.04
   4 -20   0    3.94    0.95
  -5  20   0   13.08    1.33
   5  20   0   19.12    1.39
  -5 -20   0   17.67    1.48
   5 -20   0   15.71    1.40
  -6  20   0   29.64    1.60
   6  20   0   32.36    1.65
  -6 -20   0   32.52    1.78
   6 -20   0   31.35    1.71
  -7  20   0   19.81    1.45
   7  20   0   18.33    1.43
  -7 -20   0   17.84    1.53
   7 -20   0   15.63    1.44
  -8  20   0    8.33    1.14
   8  20   0    5.95    1.09
  -8 -20   0    7.03    1.15
   8 -20   0    6.30    1.14
  -9  20   0    3.78    0.92
   9  20   0    3.28    1.00
  -9 -20   0    1.67    0.94
   9 -20   0    3.63    0.95
 -10  20   0   25.64    1.55
  10  20   0   24.92    1.60
 -10 -20   0   26.62    1.72
  10 -20   0   25.46    1.61
 -11  20   0   27.59    1.62
  11  20   0   26.81    1.67
 -11 -20   0   27.72    1.86
  11 -20   0   28.09    1.68
 -12  20   0    3.13    0.91
  12  20   0    1.67    0.89
 -12 -20   0    2.22    1.06
  12 -20   0    2.22    0.90
 -13  20   0    3.08    0.93
  13  20   0    3.79    1.02
 -13 -20   0    2.45    1.06
  13 -20   0    2.39    0.94
 -14  20   0    6.32    1.10
  14  20   0    4.70    1.07
 -14 -20   0    5.19    1.79
  14 -20   0    3.85    1.03
 -15  20   0    0.96    0.87
  15  20   0    1.42    0.97
 -15 -20   0    0.35    1.03
  15 -20   0    1.96    0.99
 -16  20   0    0.50    0.78
  16  20   0    0.88    0.93
 -16 -20   0   -0.51    0.90
  16 -20   0    0.61    0.95
 -17  20   0    2.37    0.91
  17  20   0    1.02    1.00
 -17 -20   0    1.52    1.08
  17 -20   0    1.17    0.99
 -18  20   0   10.32    1.31
  18  20   0    9.92    1.45
 -18 -20   0    7.89    1.43
  18 -20   0   12.85    1.54
 -19  20   0    6.12    1.21
 -19 -20   0    5.03    1.29
  19 -20   0    6.32    2.18
 -20  20   0    1.64    1.02
  20  20   0   -1.46    0.93
 -20 -20   0   -1.26    1.10
  20 -20   0    0.93    1.11
 -21  20   0    1.43    1.05
  21  20   0   -0.23    1.10
 -21 -20   0    0.41    1.12
  21 -20   0   -0.19    1.11
 -22  20   0    0.11    1.12
  22  20   0    0.10    1.17
 -22 -20   0    0.23    1.10
  22 -20   0    0.12    1.10
  23  20   0    7.73    1.55
 -23 -20   0    9.13    1.67
  23 -20   0    8.12    1.47
  24  20   0    2.85    1.33
 -24 -20   0    2.28    1.31
  24 -20   0    3.17    1.32
  25  20   0    1.83    1.25
 -25 -20   0   -2.64    1.14
  25 -20   0   -0.34    1.20
  26  20   0    1.04    1.29
 -26 -20   0    1.54    1.41
  26 -20   0    1.68    1.35
  27  20   0   -1.85    1.08
 -27 -20   0    3.51    1.49
  27 -20   0    0.02    1.35
  28  20   0    0.09    1.34
 -28 -20   0    0.44    1.48
  28 -20   0    1.06    1.38
  29  20   0    3.37    1.60
 -29 -20   0    2.09    1.56
  29 -20   0    3.53    1.54
  30  20   0    0.51    1.50
 -30 -20   0    0.56    1.51
  30 -20   0    0.57    1.44
  31  20   0    0.33    1.38
 -31 -20   0    1.23    1.53
  31 -20   0    1.32    1.55
  32  20   0    0.61    1.47
 -32 -20   0    1.79    1.52
  32 -20   0   -1.81    1.50
  33  20   0    1.32    1.66
 -33 -20   0   -1.30    1.44
  33 -20   0   -2.04    1.54
  34  20   0   -0.16    1.48
 -34 -20   0   -0.21    1.54
  34 -20   0   -2.08    1.69
  35  20   0    1.11    1.66
   0  21   0   -0.55    0.71
   0 -21   0    0.44    0.79
  -1  21   0    0.32    0.75
   1  21   0    0.93    0.81
  -1 -21   0    0.20    0.76
   1 -21   0    0.58    0.82
  -2  21   0   -0.16    0.77
   2  21   0    1.26    0.85
  -2 -21   0    0.03    0.85
   2 -21   0    1.75    0.92
  -3  21   0    0.76    0.82
   3  21   0    0.53    0.83
  -3 -21   0    0.17    0.84
   3 -21   0    1.06    0.90
  -4  21   0    4.65    1.04
   4  21   0    7.57    1.13
  -4 -21   0    4.96    1.13
   4 -21   0    4.78    1.06
  -5  21   0    4.40    0.98
   5  21   0    4.24    1.01
  -5 -21   0    3.19    1.02
   5 -21   0    4.27    1.02
  -6  21   0    0.30    0.80
   6  21   0    1.40    0.83
  -6 -21   0    0.50    0.82
   6 -21   0   -0.37    0.81
  -7  21   0    2.36    0.89
   7  21   0    1.28    0.84
  -7 -21   0    1.34    0.94
   7 -21   0    0.10    0.85
  -8  21   0   -0.62    0.80
   8  21   0   -1.00    0.74
  -8 -21   0    0.41    0.96
   8 -21   0    0.12    0.88
  -9  21   0    4.01    0.99
   9  21   0    2.50    0.88
  -9 -21   0    1.26    1.03
   9 -21   0    3.77    1.06
 -10  21   0    7.24    1.14
  10  21   0    6.04    1.13
 -10 -21   0    7.94    1.29
  10 -21   0    6.45    1.20
 -11  21   0    9.02    1.20
  11  21   0    7.53    1.23
 -11 -21   0    7.29    1.49
  11 -21   0    8.57    1.27
 -12  21   0    9.83    1.21
  12  21   0   10.48    1.34
  12 -21   0   10.52    1.39
 -13  21   0    6.61    1.10
  13  21   0    4.30    1.17
 -13 -21   0    4.92    1.20
  13 -21   0    3.80    1.13
 -14  21   0    7.38    1.12
  14  21   0    5.53    1.21
 -14 -21   0    6.70    1.29
  14 -21   0    7.61    1.26
 -15  21   0    0.71    0.90
  15  21   0   -0.10    0.96
 -15 -21   0   -0.02    1.01
  15 -21   0    2.29    1.07
 -16  21   0   -1.39    0.85
  16  21   0   -0.34    0.98
 -16 -21   0    0.23    1.08
 -17  21   0    7.67    1.26
  17  21   0    4.87    1.97
 -17 -21   0    7.02    1.46
  17 -21   0    6.25    1.55
 -18  21   0    8.98    1.35
  18  21   0    6.86    1.41
 -18 -21   0    9.32    1.52
  18 -21   0    9.60    1.45
 -19  21   0    1.46    1.05
  19  21   0    1.44    1.09
 -19 -21   0   -0.54    1.12
  19 -21   0    0.18    1.07
 -20  21   0   -0.22    1.09
  20  21   0    2.14    1.26
 -20 -21   0   -1.49    1.11
  20 -21   0   -0.43    1.03
 -21  21   0   -0.28    1.05
  21  21   0   -0.77    1.17
 -21 -21   0    0.19    1.16
  21 -21   0    1.20    1.18
 -22  21   0    5.88    1.46
  22  21   0    2.66    1.37
 -22 -21   0    5.16    1.48
  22 -21   0    5.28    1.48
 -23  21   0    0.41    1.35
  23  21   0    1.04    1.27
 -23 -21   0    1.15    1.19
  23 -21   0   -2.16    1.17
 -24  21   0    2.13    1.25
  24  21   0    4.15    1.37
 -24 -21   0    2.68    1.29
  24 -21   0    3.25    1.37
 -25  21   0    0.21    1.27
  25  21   0    2.05    1.36
 -25 -21   0    0.05    1.25
  25 -21   0   -2.20    1.16
 -26  21   0   -2.11    1.23
  26  21   0   -1.43    1.33
 -26 -21   0    0.46    1.29
  26 -21   0   -0.29    1.29
  27  21   0    1.80    1.34
 -27 -21   0    1.51    1.34
  27 -21   0    0.30    1.38
  28  21   0    2.01    1.49
 -28 -21   0    0.21    1.35
  28 -21   0   -0.44    1.42
  29  21   0    0.00    1.56
 -29 -21   0    0.28    1.38
  29 -21   0   -0.48    1.43
  30  21   0   16.08    2.15
 -30 -21   0   15.49    2.20
  30 -21   0   15.12    2.04
  31  21   0    1.34    1.58
 -31 -21   0    0.77    1.55
  31 -21   0    1.31    1.61
  32  21   0    2.41    1.66
 -32 -21   0   -0.81    1.57
  32 -21   0   -1.78    1.60
  33  21   0    1.23    1.66
 -33 -21   0   -3.24    1.63
  33 -21   0   -0.79    1.60
   0  22   0    4.80    1.01
   0 -22   0    5.16    1.14
  -1  22   0    0.53    0.81
   1  22   0   -1.20    0.82
  -1 -22   0   -0.63    0.92
   1 -22   0    1.72    0.96
  -2  22   0    1.02    0.82
   2  22   0    0.17    0.78
  -2 -22   0    1.17    0.94
   2 -22   0    0.12    0.90
  -3  22   0   10.07    1.25
   3  22   0   10.98    1.28
  -3 -22   0   13.45    1.54
   3 -22   0   11.34    1.38
  -4  22   0   12.83    1.44
   4  22   0   14.61    1.42
  -4 -22   0   14.20    1.58
   4 -22   0   13.20    1.53
  -5  22   0    2.60    0.98
   5  22   0    2.32    0.89
  -5 -22   0    1.96    0.96
   5 -22   0    2.58    1.06
  -6  22   0    2.60    0.94
   6  22   0    1.97    0.98
  -6 -22   0   -1.44    0.91
   6 -22   0    1.93    1.08
  -7  22   0    0.38    0.85
   7  22   0    1.17    0.92
  -7 -22   0    0.90    0.96
   7 -22   0    0.28    0.99
  -8  22   0   13.21    1.42
   8  22   0   11.79    1.41
   8 -22   0   12.48    1.49
  -9  22   0    5.15    1.07
   9  22   0    4.09    1.07
  -9 -22   0    5.89    1.53
   9 -22   0    6.42    1.20
 -10  22   0    4.24    0.98
  10  22   0    3.14    1.10
 -10 -22   0    4.07    1.16
  10 -22   0    3.76    1.15
 -11  22   0    1.28    0.93
  11  22   0    1.47    0.97
 -11 -22   0   -0.35    0.99
  11 -22   0    0.97    1.06
 -12  22   0   -0.81    0.84
  12  22   0    0.85    1.09
 -12 -22   0    1.36    1.05
  12 -22   0    1.39    0.97
 -13  22   0   19.74    1.54
  13  22   0   17.74    1.71
 -13 -22   0   18.51    1.91
 -14  22   0    1.15    0.96
  14  22   0   -0.47    0.97
 -14 -22   0   -0.42    1.01
  14 -22   0   -0.80    1.16
 -15  22   0    5.48    1.15
 -15 -22   0    3.99    1.41
  15 -22   0    3.88    1.17
 -16  22   0    5.42    1.17
  16  22   0    4.12    1.30
 -16 -22   0    5.21    1.38
  16 -22   0    4.09    1.21
 -17  22   0   10.62    1.43
  17  22   0    6.03    1.30
 -17 -22   0    8.58    1.49
  17 -22   0    8.54    1.48
 -18  22   0    1.15    1.15
  18  22   0   -1.05    1.12
 -18 -22   0    1.98    1.24
  18 -22   0    0.39    1.08
 -19  22   0    0.53    1.05
  19  22   0    0.75    1.19
 -19 -22   0    1.77    1.32
  19 -22   0    0.19    1.12
 -20  22   0   -0.25    1.14
  20  22   0    2.21    1.29
 -20 -22   0    0.67    1.28
  20 -22   0    1.17    1.24
  21  22   0    8.10    1.59
 -21 -22   0    7.09    1.58
  21 -22   0    5.04    1.44
 -22  22   0    0.80    1.25
  22  22   0    2.07    1.29
 -22 -22   0    1.66    1.22
  22 -22   0    0.46    1.21
 -23  22   0    1.59    1.32
  23  22   0    0.56    1.24
 -23 -22   0    1.70    1.30
  23 -22   0    0.73    1.36
 -24  22   0    9.12    1.69
  24  22   0    7.53    1.66
 -24 -22   0    5.74    1.61
  24 -22   0    6.28    1.63
 -25  22   0   -0.38    1.38
  25  22   0   -2.35    1.21
 -25 -22   0   -1.17    1.24
  25 -22   0   -1.57    1.28
 -26  22   0    2.59    1.53
  26  22   0    1.22    1.43
 -26 -22   0    1.18    1.39
  26 -22   0    0.85    1.44
 -27  22   0    2.16    1.49
  27  22   0    1.47    1.53
 -27 -22   0    2.32    1.41
  27 -22   0    2.00    1.49
 -28  22   0    4.23    1.67
  28  22   0    2.85    1.65
 -28 -22   0    3.89    1.65
  28 -22   0    4.92    1.75
 -29  22   0    2.79    1.71
  29  22   0    4.84    1.62
 -29 -22   0    2.96    1.72
  29 -22   0    2.08    1.58
 -30  22   0    1.04    1.71
  30  22   0    1.17    1.59
 -30 -22   0    0.96    1.59
  30 -22   0   -0.27    1.62
 -31  22   0    2.29    1.78
  31  22   0    1.11    1.66
 -31 -22   0   -1.01    1.61
  31 -22   0   -0.11    1.66
 -32  22   0   -1.01    1.69
  32  22   0    1.44    1.65
 -32 -22   0   -0.97    1.68
  32 -22   0    1.35    1.71
   0  23   0   -0.31    0.84
   0 -23   0   -0.01    0.98
  -1  23   0    0.62    0.83
   1  23   0    0.93    0.90
  -1 -23   0   -0.01    0.99
   1 -23   0   -0.19    0.94
  -2  23   0   45.41    1.96
   2  23   0   44.75    2.00
  -2 -23   0   44.11    3.25
   2 -23   0   43.61    2.13
  -3  23   0    1.43    0.85
   3  23   0    0.84    0.88
   3 -23   0    1.17    0.95
  -4  23   0   -0.07    0.84
   4  23   0    1.61    0.93
  -4 -23   0   -0.21    1.75
   4 -23   0   -0.26    0.83
  -5  23   0    2.37    0.99
   5  23   0    1.30    1.00
  -5 -23   0    2.48    1.23
   5 -23   0    4.14    1.10
  -6  23   0   -0.45    0.88
   6  23   0   -0.21    0.93
  -6 -23   0   -0.09    0.97
   6 -23   0    0.37    1.06
  -7  23   0    5.82    1.08
   7  23   0    5.33    1.22
  -7 -23   0    5.98    1.26
  -8  23   0    4.51    1.09
   8  23   0    2.85    1.03
  -8 -23   0    0.65    1.09
  -9  23   0    5.07    1.08
   9  23   0    6.59    1.33
  -9 -23   0    4.18    1.31
 -10  23   0    9.94    1.34
  10  23   0    7.94    1.40
 -10 -23   0    7.79    1.48
  10 -23   0    7.86    1.42
 -11  23   0    2.69    1.05
  11  23   0    2.07    1.09
 -11 -23   0   -0.45    1.14
  11 -23   0    0.31    1.10
 -12  23   0    1.36    1.02
  12  23   0   -0.66    1.01
 -12 -23   0   -0.08    1.11
  12 -23   0    0.40    1.05
 -13  23   0    9.67    1.42
 -13 -23   0    9.57    1.60
  13 -23   0    7.76    1.45
 -14  23   0    1.22    1.14
  14  23   0    0.59    1.11
 -14 -23   0    0.38    1.18
  14 -23   0    0.43    1.18
 -15  23   0    7.47    1.38
  15  23   0    8.73    1.49
 -15 -23   0    5.10    1.43
  15 -23   0    8.03    1.47
 -16  23   0    2.57    1.24
  16  23   0    0.76    1.27
 -16 -23   0    0.08    1.17
  16 -23   0   -0.64    1.15
 -17  23   0    9.89    1.48
  17  23   0    5.99    1.48
 -17 -23   0    8.43    1.58
  17 -23   0    9.34    1.53
 -18  23   0    7.37    1.39
  18  23   0    5.33    1.44
 -18 -23   0    4.85    1.49
  18 -23   0    5.34    1.42
  19  23   0    2.32    1.29
 -19 -23   0    2.01    1.33
  19 -23   0    4.02    1.39
 -20  23   0    3.35    1.23
  20  23   0   -0.05    1.19
 -20 -23   0    0.54    1.19
  20 -23   0    0.74    1.21
 -21  23   0    0.25    1.22
  21  23   0   -0.13    1.20
 -21 -23   0    1.20    1.30
  21 -23   0   -0.24    1.25
 -22  23   0   -0.81    1.31
  22  23   0    3.85    1.47
 -22 -23   0    1.59    1.46
  22 -23   0    3.74    1.45
 -23  23   0    0.46    1.39
  23  23   0    0.87    1.39
 -23 -23   0    0.89    1.53
  23 -23   0   -0.22    1.36
 -24  23   0    1.02    1.46
  24  23   0   -0.96    1.30
 -24 -23   0    2.41    1.48
  24 -23   0   -0.04    1.32
 -25  23   0   -0.60    1.43
  25  23   0   -2.95    1.27
 -25 -23   0   -1.37    1.37
  25 -23   0   -1.20    1.39
 -26  23   0   -0.46    1.58
  26  23   0   -0.05    1.43
 -26 -23   0    2.61    1.53
  26 -23   0    1.92    1.62
 -27  23   0   -0.38    1.58
  27  23   0    0.68    1.46
 -27 -23   0   -1.82    1.38
  27 -23   0    0.67    1.59
 -28  23   0    2.37    1.62
  28  23   0   -0.59    1.55
 -28 -23   0    1.14    1.48
  28 -23   0   -1.27    1.55
 -29  23   0    0.72    1.75
  29  23   0    2.43    1.72
 -29 -23   0   -1.18    1.49
  29 -23   0    1.89    1.66
 -30  23   0    3.70    1.93
  30  23   0    3.36    1.74
 -30 -23   0    6.17    1.91
  30 -23   0    2.61    1.83
   0  24   0   34.65    2.00
   0 -24   0   30.65    2.03
  -1  24   0    5.67    1.18
   1  24   0    3.90    1.18
  -1 -24   0    3.24    1.14
   1 -24   0    3.89    1.21
  -2  24   0    0.01    0.96
   2  24   0   -0.77    0.95
  -2 -24   0    0.28    1.08
   2 -24   0    1.08    1.06
  -3  24   0    0.82    1.00
   3  24   0   -0.03    1.01
  -3 -24   0    4.30    1.32
   3 -24   0    2.48    1.13
  -4  24   0    7.23    1.21
   4  24   0    5.93    1.27
  -4 -24   0    7.55    1.46
   4 -24   0    6.54    1.29
  -5  24   0    3.24    1.09
   5  24   0    2.53    1.13
  -5 -24   0    0.98    1.17
   5 -24   0    1.15    1.03
  -6  24   0    1.82    1.03
   6  24   0    1.04    1.14
  -6 -24   0    0.10    1.15
   6 -24   0    1.99    1.10
  -7  24   0    4.10    1.07
   7  24   0    0.46    1.12
  -7 -24   0    1.58    1.18
   7 -24   0    3.11    1.15
  -8  24   0   11.23    1.44
   8  24   0    8.70    1.43
  -8 -24   0    8.77    1.62
   8 -24   0    8.97    1.48
  -9  24   0    0.61    1.02
   9  24   0    1.35    1.08
  -9 -24   0   -1.21    1.17
   9 -24   0    1.23    1.26
 -10  24   0   -0.99    1.04
 -10 -24   0    1.29    1.16
  10 -24   0    0.61    1.11
 -11  24   0    8.04    1.40
  11  24   0    5.56    1.67
 -11 -24   0    5.42    1.41
  11 -24   0    7.48    1.49
 -12  24   0    1.34    1.20
  12  24   0    1.15    1.14
 -12 -24   0   -0.27    1.15
  12 -24   0    0.37    1.17
 -13  24   0    4.15    1.33
  13  24   0    6.08    1.42
 -13 -24   0    3.46    1.31
  13 -24   0    3.26    1.36
 -14  24   0   -0.41    1.08
  14  24   0   -0.20    1.15
 -14 -24   0    0.49    1.18
  14 -24   0    1.08    1.21
 -15  24   0   -0.07    1.21
  15  24   0    0.61    1.26
 -15 -24   0    1.21    1.23
  15 -24   0   -1.37    1.18
 -16  24   0    8.99    1.65
  16  24   0    6.83    1.53
 -16 -24   0    7.18    1.58
  16 -24   0    8.17    1.68
  17  24   0   -1.06    1.17
 -17 -24   0   -0.46    1.24
  17 -24   0   -1.57    1.18
 -18  24   0    5.10    1.35
  18  24   0    2.12    1.32
 -18 -24   0    2.01    1.41
  18 -24   0   -0.49    1.26
 -19  24   0    2.56    1.38
  19  24   0    1.02    1.35
 -19 -24   0    1.35    1.43
  19 -24   0    1.89    1.34
 -20  24   0    2.72    1.43
  20  24   0    0.94    1.36
 -20 -24   0    0.48    1.40
  20 -24   0   -1.12    1.34
 -21  24   0    1.89    1.47
  21  24   0   -0.26    1.38
 -21 -24   0    0.67    1.41
  21 -24   0   -0.33    1.37
 -22  24   0    0.96    1.47
  22  24   0   -0.12    1.39
 -22 -24   0   -1.91    1.30
  22 -24   0   -0.13    1.32
 -23  24   0    0.47    1.48
  23  24   0   -1.47    1.38
 -23 -24   0   -0.42    1.44
  23 -24   0   -0.18    1.42
 -24  24   0    0.33    1.54
  24  24   0    1.79    1.52
 -24 -24   0    4.11    1.72
  24 -24   0    2.64    1.61
 -25  24   0   -1.22    1.50
  25  24   0    1.70    1.51
 -25 -24   0   -1.99    1.48
  25 -24   0    0.02    1.51
 -26  24   0   -2.64    1.58
  26  24   0    0.20    1.47
 -26 -24   0    1.49    1.58
  26 -24   0   -0.67    1.55
 -27  24   0   -1.56    1.67
  27  24   0   -0.62    1.57
 -27 -24   0   -0.96    1.59
  27 -24   0    2.63    1.70
 -28  24   0   -1.61    1.81
  28  24   0    0.50    1.68
 -28 -24   0   -0.99    1.56
  28 -24   0   -0.02    1.64
  29  24   0    0.43    1.69
 -29 -24   0   -1.72    1.64
  29 -24   0    0.63    1.68
   0  25   0   -0.55    1.09
   0 -25   0    1.12    1.27
  -1  25   0    3.60    1.21
   1  25   0    3.53    1.23
  -1 -25   0    3.68    1.32
   1 -25   0    4.75    1.41
  -2  25   0   33.17    2.11
   2  25   0   31.55    2.05
  -2 -25   0   32.94    2.27
   2 -25   0   28.77    2.19
  -3  25   0    3.80    1.23
   3  25   0    2.13    1.19
  -3 -25   0    1.94    1.22
   3 -25   0    3.47    1.34
  -4  25   0   -0.50    1.12
   4  25   0    1.93    1.17
  -4 -25   0    0.94    1.26
   4 -25   0   -0.48    1.14
  -5  25   0   -0.02    1.11
   5  25   0   -0.30    1.10
  -5 -25   0   -0.41    1.22
   5 -25   0   -1.29    1.06
  -6  25   0    4.43    1.30
   6  25   0    3.45    1.39
  -6 -25   0    4.04    1.35
   6 -25   0    4.06    1.25
  -7  25   0    3.50    1.27
  -7 -25   0    4.87    1.40
   7 -25   0    4.07    1.30
  -8  25   0    3.74    1.29
   8  25   0    3.06    1.34
  -8 -25   0    3.02    1.35
   8 -25   0    6.15    1.43
  -9  25   0    3.37    1.25
   9  25   0    3.50    1.26
  -9 -25   0    2.33    1.28
   9 -25   0    4.37    1.43
 -10  25   0    1.13    1.13
  10  25   0    2.02    1.17
 -10 -25   0    0.53    1.31
  10 -25   0    2.19    1.31
 -11  25   0   -0.62    1.13
  11  25   0    0.59    1.17
 -11 -25   0    1.56    1.25
  11 -25   0    1.17    1.23
 -12  25   0   -0.19    1.17
  12  25   0    0.73    1.27
 -12 -25   0    0.95    1.24
  12 -25   0   -0.09    1.27
  13  25   0   -0.15    1.22
 -13 -25   0   -0.05    1.17
  13 -25   0    0.59    1.31
  14  25   0    0.37    1.33
 -14 -25   0   -0.33    1.22
  14 -25   0    0.80    1.31
 -15  25   0   10.21    1.65
  15  25   0    7.79    1.64
 -15 -25   0   10.07    1.69
  15 -25   0   12.58    1.85
 -16  25   0    2.39    1.23
  16  25   0    2.44    1.36
 -16 -25   0    1.65    1.46
  16 -25   0    0.51    1.32
 -17  25   0    4.02    1.57
  17  25   0    3.68    1.49
 -17 -25   0    6.29    1.66
  17 -25   0    6.21    1.59
 -18  25   0    1.25    1.43
  18  25   0    2.25    1.48
 -18 -25   0    1.40    1.56
  18 -25   0    2.74    1.51
 -19  25   0    0.49    1.43
  19  25   0    2.80    1.49
 -19 -25   0    2.54    1.51
  19 -25   0    2.69    1.45
 -20  25   0    3.36    1.57
  20  25   0    1.77    1.43
 -20 -25   0   -0.39    1.49
  20 -25   0    1.49    1.54
 -21  25   0    0.72    1.45
  21  25   0   -0.80    1.44
 -21 -25   0   -1.05    1.40
  21 -25   0    0.71    1.51
 -22  25   0   -1.17    1.52
  22  25   0   -0.90    1.41
 -22 -25   0    0.34    1.51
  22 -25   0   -0.15    1.59
 -23  25   0    0.61    1.63
  23  25   0    0.62    1.59
 -23 -25   0   -0.05    1.55
  23 -25   0    0.87    1.57
 -24  25   0   -3.11    1.58
  24  25   0    3.50    1.73
 -24 -25   0   -0.53    1.57
  24 -25   0    1.11    1.66
 -25  25   0    2.88    1.71
  25  25   0    0.85    1.62
 -25 -25   0    2.12    1.58
  25 -25   0    0.42    1.61
 -26  25   0    0.56    1.81
  26  25   0   -1.36    1.58
 -26 -25   0    2.34    1.72
  26 -25   0    1.44    1.70
 -27  25   0    0.90    1.93
  27  25   0   -0.43    1.68
 -27 -25   0   -0.36    1.67
  27 -25   0    0.23    1.69
   0 -26   0    9.40    1.71
  -1  26   0    8.62    1.66
  -1 -26   0    6.19    1.46
   1 -26   0    6.27    1.61
  -2  26   0    0.44    1.17
  -2 -26   0   -0.27    1.21
   2 -26   0    1.89    1.33
  -3  26   0   -1.36    1.07
   3  26   0   -1.46    1.20
  -3 -26   0   -0.27    1.22
   3 -26   0    0.63    1.30
  -4  26   0   -1.08    1.08
   4  26   0   -0.44    1.16
  -4 -26   0   -1.02    1.13
   4 -26   0   -0.51    1.27
  -5  26   0    0.17    1.08
   5  26   0    0.07    1.19
  -5 -26   0    1.89    1.26
   5 -26   0    0.75    1.25
  -6  26   0   -0.97    1.21
   6  26   0   -0.73    1.07
  -6 -26   0   -1.69    1.14
   6 -26   0    0.49    1.26
  -7  26   0    7.68    1.97
   7  26   0    5.01    1.45
  -7 -26   0    8.20    1.60
   7 -26   0    7.26    1.54
   8  26   0    1.99    1.34
  -8 -26   0    2.49    1.45
   8 -26   0    5.15    1.44
   9  26   0    1.23    1.33
  -9 -26   0    1.62    1.44
   9 -26   0   -1.11    1.22
 -10  26   0    1.16    1.63
  10  26   0    1.91    1.28
 -10 -26   0   -0.27    1.29
  10 -26   0    0.19    1.23
 -11  26   0   -0.19    1.30
  11  26   0    0.21    1.27
 -11 -26   0    0.82    1.42
  11 -26   0    1.62    1.33
 -12  26   0    3.31    1.31
  12  26   0    0.57    1.32
 -12 -26   0    2.44    1.39
  12 -26   0    0.08    1.30
 -13  26   0    4.44    1.37
  13  26   0    0.17    1.32
 -13 -26   0   -0.42    1.29
  13 -26   0    4.27    1.49
 -14  26   0    0.42    1.43
  14  26   0   -1.65    1.26
 -14 -26   0   -0.54    1.39
  14 -26   0    1.80    1.39
 -15  26   0   20.47    2.27
  15  26   0   11.58    1.79
 -15 -26   0   11.48    1.94
  15 -26   0   11.60    1.89
 -16  26   0    1.13    1.55
  16  26   0    4.41    1.55
 -16 -26   0    2.30    1.57
  16 -26   0    1.56    1.43
 -17  26   0    7.40    1.75
  17  26   0    6.02    1.66
 -17 -26   0    5.66    1.66
  17 -26   0    6.14    1.77
 -18  26   0    0.73    1.56
  18  26   0   -0.67    1.39
 -18 -26   0    1.43    1.51
  18 -26   0    1.95    1.63
 -19  26   0    5.17    1.69
  19  26   0    4.98    1.67
 -19 -26   0    3.80    1.66
  19 -26   0    4.46    1.76
  20  26   0   -0.83    1.48
 -20 -26   0   -0.44    1.47
  20 -26   0   -0.60    1.65
 -21  26   0   -0.57    1.70
  21  26   0   -0.56    1.63
 -21 -26   0    1.36    1.60
  21 -26   0   -2.04    1.60
 -22  26   0    0.83    1.70
  22  26   0   -0.82    1.53
 -22 -26   0    0.05    1.57
  22 -26   0    0.51    1.68
 -23  26   0    1.20    1.72
  23  26   0    1.03    1.61
 -23 -26   0    2.60    1.60
  23 -26   0   -0.23    1.73
 -24  26   0   -0.92    1.79
  24  26   0    0.21    1.63
 -24 -26   0   -2.08    1.51
  24 -26   0   -0.67    1.71
  25  26   0   -3.47    1.53
 -25 -26   0    0.67    1.67
  25 -26   0    1.53    1.70
   0  27   0    1.55    1.23
   0 -27   0    1.59    1.45
  -1  27   0    2.71    1.27
   1  27   0   -0.94    1.22
  -1 -27   0   -0.63    1.36
   1 -27   0   -1.07    1.30
  -2  27   0    4.74    1.35
   2  27   0    0.25    1.34
  -2 -27   0    2.84    1.52
   2 -27   0    2.79    1.42
  -3  27   0    3.05    1.28
   3  27   0    1.62    1.36
  -3 -27   0    0.83    1.43
   3 -27   0    2.07    1.39
  -4  27   0    0.42    1.19
   4  27   0   -0.50    1.33
  -4 -27   0   -1.04    1.38
   4 -27   0   -1.49    1.28
  -5  27   0    0.48    1.18
   5  27   0    0.88    1.38
  -5 -27   0   -1.30    1.34
   5 -27   0    1.53    1.50
  -6  27   0    2.85    1.27
   6  27   0    2.08    1.44
  -6 -27   0    4.45    1.58
   6 -27   0    3.74    1.57
  -7  27   0   -0.27    1.25
   7  27   0    0.91    1.40
  -7 -27   0    1.10    1.39
   7 -27   0    1.66    1.41
  -8  27   0    0.50    1.36
   8  27   0    0.75    1.27
  -8 -27   0    0.48    1.43
   8 -27   0   -2.02    1.26
  -9  27   0   -0.09    1.37
   9  27   0    1.22    1.40
  -9 -27   0   -0.80    1.29
   9 -27   0    0.43    1.35
 -10  27   0    1.25    1.42
  10  27   0    1.30    1.38
 -10 -27   0    0.14    1.39
  10 -27   0   -0.28    1.41
 -11  27   0   -1.73    1.38
  11  27   0    0.78    1.35
 -11 -27   0   -1.89    1.34
  11 -27   0    0.68    1.42
 -12  27   0   -0.86    1.46
  12  27   0   -2.26    1.26
 -12 -27   0   -0.21    1.31
  12 -27   0   -0.81    1.37
 -13  27   0   -0.30    1.50
  13  27   0    2.12    1.49
 -13 -27   0    0.56    1.39
  13 -27   0   -0.27    1.43
 -14  27   0   -1.22    1.49
  14  27   0    1.37    1.44
 -14 -27   0    0.13    1.42
  14 -27   0    2.05    1.58
 -15  27   0    5.92    1.71
  15  27   0    2.96    1.52
 -15 -27   0    3.37    1.57
  15 -27   0    6.59    1.79
 -16  27   0    2.74    1.68
  16  27   0   -0.69    1.41
 -16 -27   0    1.34    1.48
  16 -27   0   -0.06    1.59
 -17  27   0    0.49    1.58
  17  27   0    0.35    1.49
 -17 -27   0    0.21    1.46
  17 -27   0    2.20    1.71
 -18  27   0   -0.64    1.68
  18  27   0    3.47    1.71
 -18 -27   0    0.53    1.51
  18 -27   0   -0.15    1.64
 -19  27   0   -1.67    1.71
  19  27   0   -1.65    1.51
 -19 -27   0   -1.91    1.53
  19 -27   0   -0.29    1.67
 -20  27   0   -2.40    1.80
  20  27   0   -0.52    1.49
 -20 -27   0    1.64    1.65
  20 -27   0   -1.83    1.64
 -21  27   0   -1.21    1.83
  21  27   0   -0.30    1.58
 -21 -27   0   -0.08    1.60
  21 -27   0    3.45    1.86
 -22  27   0   -0.76    1.91
  22  27   0   -1.74    1.63
 -22 -27   0    0.58    1.69
  22 -27   0    1.06    1.79
   0  28   0    7.32    1.63
   0 -28   0    6.17    1.70
  -1  28   0    4.22    1.54
   1  28   0    3.62    1.57
  -1 -28   0    3.31    1.60
   1 -28   0    2.36    1.56
  -2  28   0   -1.41    1.38
   2  28   0   -1.38    1.40
  -2 -28   0   -0.69    1.38
   2 -28   0    1.51    1.51
  -3  28   0   -0.34    1.40
   3  28   0   -0.96    1.41
  -3 -28   0    0.14    1.33
   3 -28   0    2.56    1.56
  -4  28   0    0.76    1.44
   4  28   0   -0.52    1.40
  -4 -28   0   -1.95    1.35
   4 -28   0    1.68    1.45
  -5  28   0    1.57    1.45
   5  28   0   -0.47    1.34
  -5 -28   0    1.19    1.49
   5 -28   0    1.19    1.46
  -6  28   0    3.26    1.50
   6  28   0    2.33    1.45
  -6 -28   0   -0.83    1.36
   6 -28   0   -1.05    1.46
  -7  28   0   -1.44    1.41
   7  28   0    1.26    1.47
  -7 -28   0    1.61    1.57
   7 -28   0    3.14    1.62
  -8  28   0    1.41    1.53
   8  28   0   -0.30    1.41
  -8 -28   0   -0.91    1.52
   8 -28   0    2.28    1.62
  -9  28   0    1.06    1.59
   9  28   0    4.32    1.53
  -9 -28   0    2.55    1.52
   9 -28   0    1.10    1.57
 -10  28   0    0.95    1.51
  10  28   0    4.50    1.56
 -10 -28   0   -1.54    1.45
  10 -28   0    1.09    1.56
 -11  28   0    1.20    1.56
  11  28   0    0.47    1.48
 -11 -28   0    0.45    1.47
  11 -28   0   -0.11    1.58
 -12  28   0   -1.46    1.56
  12  28   0    0.39    1.46
 -12 -28   0    3.55    1.58
  12 -28   0   -0.81    1.61
 -13  28   0   -0.48    1.51
  13  28   0    0.79    1.50
 -13 -28   0    0.28    1.49
  13 -28   0    1.08    1.61
 -14  28   0   -0.70    1.63
  14  28   0    0.62    1.52
 -14 -28   0    0.81    1.44
  14 -28   0    0.17    1.52
 -15  28   0    1.57    1.73
  15  28   0    0.70    1.55
 -15 -28   0    1.87    1.58
  15 -28   0    0.34    1.59
 -16  28   0   -0.34    1.73
  16  28   0    0.05    1.63
 -16 -28   0   -0.16    1.54
  16 -28   0   -0.46    1.66
 -17  28   0    3.18    1.86
  17  28   0    0.49    1.62
 -17 -28   0   -1.79    1.48
  17 -28   0    2.94    1.81
 -18  28   0    2.17    1.83
  18  28   0    3.88    1.74
 -18 -28   0    0.86    1.61
  18 -28   0    0.58    1.72
 -19  28   0   -2.16    1.84
  19  28   0   -1.93    1.56
 -19 -28   0    3.07    1.78
  19 -28   0    2.49    1.76
   0  29   0    1.38    1.53
   0 -29   0    1.96    1.71
  -1  29   0   -0.46    1.43
   1  29   0    0.15    1.48
  -1 -29   0    0.33    1.55
   1 -29   0    0.61    1.62
  -2  29   0    4.56    1.58
   2  29   0   -0.14    1.54
  -2 -29   0    0.43    1.51
   2 -29   0    4.67    1.73
  -3  29   0    1.34    1.51
   3  29   0    0.57    1.48
  -3 -29   0    2.48    1.55
   3 -29   0    2.84    1.65
  -4  29   0    1.19    1.56
   4  29   0    1.84    1.56
  -4 -29   0    3.34    1.63
   4 -29   0    2.08    1.69
  -5  29   0    2.89    1.61
   5  29   0    2.80    1.63
  -5 -29   0    2.30    1.64
   5 -29   0    2.66    1.69
  -6  29   0    6.94    1.76
   6  29   0    6.66    1.70
  -6 -29   0    3.66    1.70
   6 -29   0    5.08    1.76
  -7  29   0   -0.43    1.59
   7  29   0    0.71    1.58
  -7 -29   0    0.85    1.52
   7 -29   0    1.68    1.60
  -8  29   0   -2.12    1.51
   8  29   0    3.26    1.62
  -8 -29   0    0.44    1.51
   8 -29   0    0.15    1.65
  -9  29   0   -3.53    1.58
   9  29   0    2.63    1.59
  -9 -29   0    1.37    1.61
   9 -29   0    1.54    1.71
 -10  29   0    2.41    1.68
  10  29   0    0.08    1.56
 -10 -29   0    2.22    1.68
  10 -29   0   -0.62    1.64
 -11  29   0   -0.90    1.71
  11  29   0    1.18    1.58
 -11 -29   0    0.37    1.56
  11 -29   0   -1.34    1.58
 -12  29   0    0.23    1.73
  12  29   0   -1.06    1.55
 -12 -29   0   -0.17    1.48
  12 -29   0   -1.63    1.61
 -13  29   0    0.89    1.77
  13  29   0    4.95    1.77
 -13 -29   0    0.03    1.58
  13 -29   0    1.39    1.68
 -14  29   0    1.65    1.85
  14  29   0    1.14    1.69
 -14 -29   0    0.32    1.61
  14 -29   0   -1.05    1.73
 -15  29   0    0.46    2.01
  15  29   0    2.49    1.69
 -15 -29   0   -1.32    1.51
  15 -29   0    1.01    1.81
  16  29   0    3.63    1.81
 -16 -29   0    2.28    1.76
  16 -29   0    1.82    1.75
   0  30   0    1.30    1.72
   0 -30   0    5.70    1.88
  -1  30   0   -1.86    1.67
   1  30   0   -2.49    1.64
  -1 -30   0    0.30    1.58
   1 -30   0    0.00    1.64
  -2  30   0    3.43    1.85
   2  30   0    2.12    1.73
  -2 -30   0    2.66    1.79
   2 -30   0    2.79    1.77
  -3  30   0    5.50    1.79
   3  30   0    4.59    1.69
  -3 -30   0    1.94    1.69
   3 -30   0    0.26    1.75
  -4  30   0    2.39    1.77
   4  30   0    1.76    1.66
  -4 -30   0    2.10    1.74
   4 -30   0   -0.51    1.71
  -5  30   0   -0.42    1.69
   5  30   0    0.57    1.74
  -5 -30   0   -2.16    1.65
   5 -30   0   -0.96    1.68
  -6  30   0    1.18    1.80
   6  30   0    1.38    1.67
  -6 -30   0   -0.51    1.63
   6 -30   0    1.74    1.87
  -7  30   0   -1.60    1.82
   7  30   0   -1.68    1.60
  -7 -30   0    3.37    1.76
   7 -30   0   -1.73    1.70
  -8  30   0    0.97    1.81
   8  30   0   -0.74    1.68
  -8 -30   0    1.08    1.66
   8 -30   0   -2.02    1.74
  -9  30   0    1.95    1.85
   9  30   0   -0.66    1.74
  -9 -30   0    1.90    1.67
   9 -30   0   -0.92    1.74
 -10  30   0   -0.80    1.86
  10  30   0   -1.78    1.58
 -10 -30   0   -0.34    1.58
  10 -30   0    3.28    1.90
  11  30   0    1.39    1.70
 -11 -30   0    2.23    1.77
  11 -30   0    1.70    1.87
 -12 -30   0    6.53    1.87
  12 -30   0    2.58    1.90
   0  31   0    0.26    1.91
   0 -31   0    2.33    1.79
  -1  31   0    1.68    2.03
   1  31   0    3.79    2.01
  -1 -31   0    3.83    1.92
   1 -31   0   -0.33    1.72
  -2  31   0   -3.27    1.80
   2  31   0    2.59    1.97
  -2 -31   0    3.37    1.86
   2 -31   0    4.78    1.94
  -3  31   0    0.83    1.97
   3  31   0    1.08    1.94
  -3 -31   0   -0.31    1.71
   3 -31   0    0.20    1.80
  -4 -31   0    0.78    1.83
   4 -31   0    2.60    1.94
  -3   0  -1    1.04    0.60
   3   0  -1    0.65    0.61
   3   0   1    0.08    0.50
  -4   0  -1   61.92    1.04
   4   0  -1   58.47    1.12
   4   0   1   56.35    1.01
  -5   0  -1    0.13    0.55
   5   0  -1    0.46    0.63
   5   0   1    0.44    0.56
  -6   0  -1   71.68    1.18
   6   0  -1   65.82    1.15
   6   0   1   73.30    1.15
  -7   0  -1    0.47    0.53
   7   0  -1   -0.27    0.57
   7   0   1    0.13    0.53
  -8   0  -1  879.27    4.37
   8   0  -1  795.50    3.58
   8   0   1  793.70    3.44
  -9   0  -1    0.51    0.54
   9   0  -1    0.80    0.53
   9   0   1    0.51    0.50
 -10   0  -1  304.19    2.44
  10   0  -1  285.52    2.43
  10   0   1  291.37    2.38
 -11   0  -1   -0.35    0.48
  11   0  -1    0.10    0.54
  11   0   1    0.00    0.46
  12   0  -1   39.31    1.14
  12   0   1   39.45    1.11
 -13   0  -1    0.00    0.49
  13   0   1   -0.39    0.49
 -14   0  -1   67.07    1.46
  14   0  -1   65.61    1.51
  14   0   1   75.71    1.56
 -15   0  -1    0.39    0.51
  15   0  -1    0.80    0.53
  15   0   1    0.27    0.48
 -16   0  -1   14.45    0.93
  16   0  -1   12.68    0.90
  16   0   1   14.23    0.91
 -17   0  -1   -0.06    0.50
  17   0  -1   -0.82    0.47
  17   0   1    0.26    0.51
 -18   0  -1  196.14    2.69
  18   0  -1  187.33    2.72
  18   0   1  182.38    2.62
 -19   0  -1    0.43    0.52
  19   0  -1   -0.01    0.59
  19   0   1    0.11    0.52
  20   0  -1   29.18    1.34
  20   0   1   29.56    1.28
  21   0  -1    0.86    0.61
  21   0   1    0.88    0.61
  22   0  -1   16.78    1.13
  22   0   1   19.35    1.20
  23   0  -1    0.01    0.61
  23   0   1    0.57    0.62
  24   0  -1   32.36    1.52
  24   0   1   32.31    1.51
  25   0  -1   -0.15    0.66
  25   0   1    0.01    0.70
  26   0  -1   42.31    1.85
  26   0   1   34.97    1.73
  27   0  -1    0.74    0.71
  27   0   1    0.22    0.77
  28   0  -1   48.88    2.02
  28   0   1   38.89    1.84
  29   0  -1    0.80    0.78
  29   0   1    0.80    0.74
  30   0  -1    8.89    1.30
  30   0   1   11.11    1.29
  31   0  -1   -0.77    0.75
  31   0   1   -0.77    0.79
  32   0  -1    4.21    1.16
  32   0   1    3.94    1.20
  33   0  -1   -1.25    1.56
  33   0   1    0.55    0.94
  34   0  -1    0.55    1.03
  34   0   1    0.50    1.06
  35   0  -1   -0.85    1.02
  35   0   1    1.91    1.12
  36   0  -1    2.26    1.11
  36   0   1    3.29    1.27
  37   0  -1    0.68    1.23
  37   0   1   -0.44    1.10
  38   0  -1    1.93    1.34
  38   0   1   -0.19    1.20
  39   0  -1   -0.23    1.19
  39   0   1   -1.57    1.22
  40   0  -1    5.07    1.52
  40   0  -1    7.72    1.68
  40   0   1    6.84    1.67
  41   0  -1   -0.89    1.31
  41   0  -1   -0.94    1.38
  41   0   1   -1.26    1.35
  42   0  -1    5.84    1.67
  42   0  -1    0.85    1.38
  42   0   1    3.91    1.50
  42   0   1    5.37    1.76
  43   0  -1    0.22    1.30
  43   0  -1   -1.62    1.25
  43   0   1    0.37    1.46
  43   0   1    1.86    1.54
  44   0  -1    0.88    1.49
  44   0  -1   -1.15    1.49
  44   0   1    2.10    1.59
  44   0   1    4.51    1.77
  45   0  -1   -0.26    1.56
  45   0  -1    0.09    1.59
  45   0   1   -1.22    1.51
  45   0   1   -1.83    1.60
   2   1  -1    5.16    0.51
  -2  -1  -1    4.72    0.60
   2  -1  -1    4.88    0.70
   2  -1  -1    4.51    0.69
   2   1   1    4.13    0.65
  -2  -1   1    5.46    0.54
   2  -1   1    4.24    0.41
   3   1  -1   18.81    0.86
  -3  -1  -1   19.93    0.88
   3  -1  -1   15.58    0.88
   3  -1  -1   18.76    1.01
   3   1   1   18.68    0.87
  -3  -1   1   19.15    0.88
   3  -1   1   18.61    0.68
  -4   1  -1  322.98    1.59
   4   1  -1  320.54    1.82
  -4  -1  -1  327.53    1.81
   4  -1  -1  310.41    1.83
   4   1   1  322.92    1.84
  -4  -1   1  318.35    1.80
   4  -1   1  313.99    1.57
  -5   1  -1   15.23    0.80
   5   1  -1   15.96    0.94
  -5  -1  -1   14.89    0.83
   5  -1  -1   15.26    0.89
   5   1   1   16.14    0.94
  -5  -1   1   16.35    0.93
   5  -1   1   16.36    0.76
  -6   1  -1  299.31    1.88
   6   1  -1  282.88    1.99
  -6  -1  -1  302.67    2.02
   6  -1  -1  273.76    1.96
   6   1   1  295.94    1.98
  -6  -1   1  301.08    2.03
   6  -1   1  289.85    1.85
  -7   1  -1  162.66    1.55
   7   1  -1  154.24    1.64
  -7  -1  -1  161.37    1.64
   7  -1  -1  152.21    1.62
   7   1   1  157.33    1.62
  -7  -1   1  160.44    1.66
   7  -1   1  149.12    1.46
  -8   1  -1   90.88    1.33
   8   1  -1   87.14    1.35
  -8  -1  -1   90.03    1.33
   8  -1  -1   85.34    1.34
   8   1   1  105.34    1.46
  -8  -1   1  110.05    1.45
   8  -1   1  104.86    1.38
  -9   1  -1  133.60    1.57
   9   1  -1  125.43    1.61
  -9  -1  -1  132.32    1.63
   9  -1  -1  125.44    1.61
   9   1   1  130.44    1.65
  -9  -1   1  132.53    1.58
   9  -1   1  128.08    1.56
 -10   1  -1  139.02    1.68
  10   1  -1  132.68    1.75
 -10  -1  -1  143.37    1.77
  10  -1  -1  133.43    1.75
  10   1   1  137.14    1.72
 -10  -1   1  144.50    1.70
  10  -1   1  137.63    1.68
 -11   1  -1   73.55    1.34
  11   1  -1   71.01    1.40
 -11  -1  -1   75.14    1.39
  11  -1  -1   72.03    1.42
  11   1   1   68.89    1.34
 -11  -1   1   66.84    1.45
  11  -1   1   73.55    1.38
 -12   1  -1  218.24    2.69
  12   1  -1  227.78    2.39
 -12  -1  -1  213.28    2.70
  12  -1  -1  225.14    2.37
  12   1   1  227.54    2.38
 -12  -1   1  239.40    2.36
  12  -1   1  221.68    2.27
  13   1  -1   12.81    1.08
 -13  -1  -1   13.12    0.85
  13   1   1   11.10    0.92
 -13  -1   1   13.42    0.57
  13  -1   1   12.66    0.88
  14   1  -1   81.82    1.64
 -14  -1  -1   89.33    1.67
  14  -1  -1   83.00    1.63
  14   1   1   81.54    1.60
 -14  -1   1   85.44    1.52
  14  -1   1   81.12    1.60
  15   1  -1   42.08    1.34
 -15  -1  -1   44.51    1.33
  15  -1  -1   41.71    1.31
  15   1   1   42.26    1.27
 -15  -1   1   43.84    1.17
  15  -1   1   44.56    1.32
  16   1  -1    1.91    0.60
 -16  -1  -1    2.50    0.66
  16  -1  -1    3.28    0.64
  16   1   1    4.96    0.75
 -16  -1   1    5.42    0.71
  16  -1   1    4.65    0.69
  17   1  -1  117.54    2.16
 -17  -1  -1  119.90    2.10
  17  -1  -1  115.97    2.12
  17   1   1  112.35    2.04
 -17  -1   1  118.91    2.11
  17  -1   1  119.15    2.09
  18   1  -1   21.84    1.15
 -18  -1  -1   25.95    1.24
  18  -1  -1   22.89    1.14
  18   1   1   22.03    1.17
  18  -1   1   21.29    1.14
  19   1  -1   76.01    1.91
 -19  -1  -1   78.69    1.89
  19  -1  -1   72.91    1.82
  19   1   1   76.35    1.84
  19  -1   1   76.70    1.82
  20   1  -1   28.72    1.31
 -20  -1  -1   27.85    1.28
  20  -1  -1   27.34    1.32
  20   1   1   25.86    1.28
  20  -1   1   24.25    1.26
  21   1  -1    0.51    0.64
 -21  -1  -1    0.42    0.61
  21  -1  -1    0.43    0.64
  21   1   1    0.09    0.61
  21  -1   1   -0.93    0.50
  22   1  -1    7.03    0.93
 -22  -1  -1    8.36    1.02
  22  -1  -1    6.61    0.96
  22   1   1    6.50    0.93
  22  -1   1    6.96    0.97
  23   1  -1   20.22    1.24
  23  -1  -1   18.88    1.26
  23   1   1   20.87    1.25
  23  -1   1   21.16    1.29
  24   1  -1    8.07    1.04
  24  -1  -1    6.23    0.94
  24   1   1    7.15    1.03
  24  -1   1    5.98    0.94
  25   1  -1    2.35    0.78
  25  -1  -1    2.19    0.76
  25   1   1    1.05    0.71
  25  -1   1    2.18    0.83
  26   1  -1   77.21    2.35
  26  -1  -1   73.60    2.23
  26   1   1   78.55    2.28
  26  -1   1   84.28    2.38
  27   1  -1    9.43    1.15
  27  -1  -1   11.27    1.31
  27   1   1    8.63    1.14
  27  -1   1   10.58    1.18
  28   1  -1   16.07    1.41
  28  -1  -1   16.50    1.42
  28   1   1   16.78    1.32
  28  -1   1   17.87    1.45
  29   1  -1    2.20    0.87
  29  -1  -1    0.83    0.75
  29   1   1    0.72    0.75
  29  -1   1    0.81    0.80
  30   1  -1    7.36    1.19
  30  -1  -1    8.89    1.29
  30   1   1    8.93    1.21
  30  -1   1    8.33    1.21
  31   1  -1    8.14    1.30
  31  -1  -1    7.57    1.28
  31   1   1    5.92    1.14
  31  -1   1    6.22    1.20
  32   1  -1    9.04    1.41
  32  -1  -1    6.63    1.19
  32   1   1    7.95    1.27
  32  -1   1    5.19    1.21
  33  -1  -1    0.49    1.44
  33   1   1    1.51    0.94
  33  -1   1    0.54    0.89
  34   1  -1    0.51    1.00
  34  -1  -1    1.26    1.05
  34   1   1    1.01    1.01
  34  -1   1    2.16    1.15
  35   1  -1    7.69    1.52
  35  -1  -1    7.44    1.54
  35   1   1    5.28    1.33
  35  -1   1    8.91    1.55
  36   1  -1   11.85    1.76
  36  -1  -1   10.90    1.64
  36   1   1   12.46    1.75
  36  -1   1   10.25    1.73
  37   1  -1    0.21    1.16
  37  -1  -1    0.10    1.08
  37  -1  -1   -0.49    1.14
  37   1   1    0.97    1.12
  37  -1   1   -0.09    1.05
  38   1  -1    2.99    1.34
  38  -1  -1    2.56    1.30
  38  -1  -1    2.40    1.29
  38   1   1    2.66    1.26
  38  -1   1    2.56    1.28
  39   1  -1    0.72    1.39
  39  -1  -1   -0.96    1.11
  39  -1  -1    1.41    1.33
  39   1   1    2.71    1.36
  39  -1   1    2.34    1.46
  40   1  -1    0.67    1.31
  40  -1  -1    2.48    1.44
  40  -1  -1   -0.01    1.37
  40   1   1   -1.79    1.22
  40  -1   1    1.69    1.32
  40  -1   1    0.55    1.31
  41   1  -1   -0.07    1.28
  41  -1  -1   -1.15    1.24
  41  -1  -1    0.77    1.32
  41   1   1    1.18    1.40
  41  -1   1    0.42    1.34
  41  -1   1    1.57    1.41
  42   1  -1    2.27    1.51
  42   1  -1    3.09    1.51
  42  -1  -1    2.42    1.45
  42  -1  -1    4.30    1.67
  42   1   1    2.36    1.48
  42  -1   1    0.38    1.44
  42  -1   1    3.90    1.66
  43   1  -1   -2.62    1.34
  43   1  -1    2.67    1.52
  43  -1  -1   -1.18    1.34
  43  -1  -1   -0.01    1.53
  43   1   1    0.80    1.43
  43  -1   1    1.00    1.45
  43  -1   1    2.35    1.50
  44   1  -1    2.14    1.65
  44   1  -1    1.01    1.66
  44  -1  -1    1.14    1.60
  44  -1  -1    3.08    1.64
  44   1   1    3.29    1.53
  44   1   1    0.66    1.42
  44  -1   1   -0.06    1.45
  44  -1   1    2.15    1.54
  45   1  -1   -0.21    1.47
  45   1  -1    0.43    1.65
  45  -1  -1    0.79    1.57
  45  -1  -1    2.82    1.66
  45   1   1    1.42    1.67
  45   1   1    3.29    1.59
  45  -1   1    1.59    1.62
  45  -1   1    2.19    1.67
   0   2  -1   -0.05    0.25
   0  -2  -1    0.02    0.63
   0   2   1    0.04    0.62
   0  -2   1    0.77    0.35
   1   2  -1    2.24    0.37
  -1  -2  -1    1.89    0.64
   1  -2  -1    2.42    0.66
   1   2   1    2.18    0.68
  -1  -2   1    2.05    0.48
   1  -2   1    2.72    0.36
   2   2  -1   95.82    0.93
  -2  -2  -1   92.61    1.23
   2  -2  -1   88.72    1.26
   2   2   1   98.46    1.21
  -2  -2   1   95.81    0.99
   2  -2   1   87.86    0.81
   2  -2   1   89.63    0.69
   3   2  -1   24.55    0.85
  -3  -2  -1   24.25    0.92
   3  -2  -1   22.69    1.01
   3   2   1   23.37    0.94
  -3  -2   1   24.28    0.91
   3  -2   1   22.54    0.64
   3  -2   1   23.31    0.59
   4   2  -1    7.69    0.79
  -4  -2  -1    7.00    0.83
   4  -2  -1    8.14    0.91
   4  -2  -1    7.27    0.91
   4   2   1    8.04    0.95
  -4  -2   1    7.90    0.78
   4  -2   1    7.97    0.66
   5   2  -1    5.82    0.62
  -5  -2  -1    6.10    0.71
   5  -2  -1    6.54    0.71
   5  -2  -1    6.46    0.67
   5   2   1    5.45    0.66
  -5  -2   1    6.67    0.73
   5  -2   1    5.83    0.66
   6   2  -1   18.64    0.90
  -6  -2  -1   19.28    0.85
   6  -2  -1   15.22    0.83
   6  -2  -1   17.39    0.85
   6   2   1   11.90    0.88
  -6  -2   1   12.31    0.83
   6  -2   1   11.12    0.72
   7   2  -1  382.34    2.41
  -7  -2  -1  399.08    2.50
   7  -2  -1  330.41    2.29
   7  -2  -1  375.37    2.44
   7   2   1  397.33    2.52
  -7  -2   1  393.74    2.47
   7  -2   1  374.24    2.19
   8   2  -1   12.99    0.80
  -8  -2  -1   15.71    0.84
   8  -2  -1   13.23    0.80
   8   2   1   12.26    0.80
  -8  -2   1   13.72    0.82
   8  -2   1   11.86    0.76
   9   2  -1   47.47    1.13
  -9  -2  -1   49.89    1.14
   9  -2  -1   47.82    1.18
   9   2   1   45.96    1.11
  -9  -2   1   48.53    1.17
   9  -2   1   46.32    1.07
  10   2  -1  235.74    2.28
 -10  -2  -1  241.35    2.26
  10  -2  -1  227.42    2.21
  10   2   1  236.30    2.27
 -10  -2   1  242.96    2.29
  10  -2   1  230.02    2.10
  11   2  -1   84.62    1.49
 -11  -2  -1   79.12    1.76
  11  -2  -1   82.49    1.47
  11   2   1   86.86    1.51
  11  -2   1   86.86    1.45
  12   2  -1   30.04    1.05
 -12  -2  -1   31.36    1.05
  12  -2  -1   29.57    1.08
  12   2   1   33.34    1.12
 -12  -2   1   33.40    0.88
  12  -2   1   30.51    1.03
  13   2  -1    0.46    0.48
 -13  -2  -1   -0.10    0.51
  13  -2  -1    0.94    0.64
  13   2   1   -0.11    0.59
 -13  -2   1    0.19    0.17
  13  -2   1    1.93    0.58
  14   2  -1   39.90    1.23
 -14  -2  -1   42.47    1.29
  14  -2  -1   39.76    1.22
  14   2   1   45.90    1.29
 -14  -2   1   49.51    1.12
  14  -2   1   42.70    1.42
  15   2  -1   84.89    1.73
 -15  -2  -1   87.04    1.73
  15  -2  -1   83.96    1.70
  15   2   1   86.29    1.76
 -15  -2   1   88.21    1.59
  15  -2   1   82.47    1.63
  16   2  -1   79.65    1.74
 -16  -2  -1   87.29    1.81
  16  -2  -1   82.03    1.77
  16   2   1   83.76    1.79
 -16  -2   1   86.66    1.60
  16  -2   1   86.12    1.74
  17   2  -1  103.38    2.02
 -17  -2  -1  110.86    2.08
  17  -2  -1  103.89    2.02
  17   2   1  105.56    2.04
 -17  -2   1  110.05    1.88
  17  -2   1  106.74    1.95
  18   2  -1   93.44    1.99
 -18  -2  -1  101.38    2.07
  18  -2  -1   95.08    1.98
  18   2   1   94.22    2.01
 -18  -2   1   96.37    1.86
  18  -2   1   92.91    1.90
  19   2  -1   72.92    1.84
 -19  -2  -1   78.31    1.88
  19  -2  -1   74.91    1.88
  19   2   1   77.70    1.88
 -19  -2   1   83.29    1.85
  19  -2   1   77.68    1.82
  20   2  -1   39.95    1.50
 -20  -2  -1   40.28    1.52
  20  -2  -1   40.86    1.46
  20   2   1   43.97    1.52
 -20  -2   1   46.78    1.51
  20  -2   1   43.14    1.50
  21   2  -1    3.72    0.83
 -21  -2  -1    3.60    0.74
  21  -2  -1    4.40    0.82
  21   2   1    2.12    0.74
 -21  -2   1    3.79    0.71
  21  -2   1    3.93    0.80
  22   2  -1   14.18    1.19
 -22  -2  -1   13.43    1.18
  22  -2  -1   13.24    1.07
  22   2   1   15.29    1.11
  22  -2   1   16.44    1.20
  23   2  -1    3.82    0.83
 -23  -2  -1    5.59    0.92
  23  -2  -1    3.43    0.80
  23   2   1    4.61    0.83
  23  -2   1    5.22    0.85
  24   2  -1    0.66    0.68
 -24  -2  -1    1.50    0.80
  24  -2  -1    1.26    0.68
  24   2   1    0.76    0.70
  24  -2   1   -0.24    0.65
  25   2  -1    7.80    1.05
 -25  -2  -1   10.07    1.21
  25  -2  -1    7.70    1.04
  25   2   1    7.65    1.09
  25  -2   1    6.77    1.03
  26   2  -1   35.65    1.75
  26  -2  -1   36.50    1.73
  26   2   1   36.38    1.69
  26  -2   1   31.52    1.64
  27   2  -1    7.65    1.11
  27  -2  -1    6.43    1.04
  27   2   1    5.87    1.02
  27  -2   1    4.86    1.02
  28   2  -1    2.55    0.85
  28  -2  -1    3.95    0.91
  28   2   1    2.84    0.91
  28  -2   1    3.18    0.89
  29   2  -1    3.76    0.97
  29  -2  -1    2.82    0.91
  29   2   1    2.89    0.95
  29  -2   1    3.01    0.91
  30   2  -1   11.64    1.44
  30  -2  -1   12.99    1.42
  30   2   1   11.88    1.42
  30  -2   1   12.44    1.29
  31   2  -1    1.15    1.05
  31  -2  -1    4.66    1.13
  31   2   1    3.42    1.08
  31  -2   1    3.72    1.09
  32   2  -1    0.05    0.95
  32  -2  -1    2.04    0.99
  32   2   1    1.85    0.94
  32  -2   1    1.91    1.01
  33   2   1    0.06    1.56
  33  -2   1   -0.57    0.96
  34   2  -1   18.44    1.71
  34  -2  -1   18.89    1.72
  34  -2  -1   20.15    1.88
  34   2   1   19.53    1.74
  34  -2   1   17.32    2.11
  35   2  -1    1.06    1.13
  35  -2  -1    0.82    1.15
  35  -2  -1   -0.08    1.13
  35   2   1    1.25    1.09
  35  -2   1   -0.61    0.94
  36   2  -1    2.16    1.34
  36  -2  -1    2.51    1.22
  36  -2  -1    3.51    1.35
  36   2   1    2.96    1.28
  36  -2   1    3.60    1.43
  37   2  -1    2.78    1.30
  37  -2  -1    2.73    1.27
  37  -2  -1    0.44    1.27
  37   2   1    3.79    1.35
  37  -2   1    0.76    1.06
  37  -2   1    2.60    1.28
  38   2  -1    3.03    1.34
  38  -2  -1    3.56    1.30
  38  -2  -1    3.76    1.36
  38   2   1    3.33    1.44
  38  -2   1    2.32    1.24
  38  -2   1    2.49    1.27
  39   2  -1   -0.03    1.20
  39  -2  -1    0.14    1.28
  39  -2  -1    2.01    1.41
  39   2   1   -0.07    1.35
  39  -2   1   -1.36    1.16
  39  -2   1    1.35    1.38
  40   2  -1    1.58    1.35
  40  -2  -1   -2.18    1.22
  40  -2  -1   -0.83    1.20
  40   2   1    2.39    1.41
  40  -2   1    1.87    1.33
  40  -2   1    0.03    1.37
  41   2  -1    1.97    1.48
  41  -2  -1   -0.90    1.31
  41  -2  -1   -0.22    1.34
  41   2   1    2.46    1.58
  41  -2   1    1.74    1.43
  41  -2   1    3.29    1.50
  42   2  -1    2.04    1.55
  42  -2  -1    1.84    1.49
  42  -2  -1    2.61    1.53
  42   2   1    1.05    1.53
  42  -2   1    0.35    1.45
  42  -2   1    2.73    1.51
  43   2  -1    2.44    1.59
  43  -2  -1    2.56    1.54
  43  -2  -1    4.48    1.68
  43   2   1    2.46    1.63
  43  -2   1    2.65    1.59
  43  -2   1    3.94    1.65
  44   2  -1    2.13    1.51
  44   2  -1    0.63    1.54
  44  -2  -1    0.20    1.50
  44  -2  -1    2.28    1.69
  44   2   1    3.81    1.72
  44  -2   1    2.05    1.60
  44  -2   1    4.83    1.74
  45   2  -1   -0.81    1.57
  45   2  -1    1.07    1.67
  45  -2  -1    2.39    1.57
  45  -2  -1   -0.63    1.59
  45   2   1    2.41    1.54
  45   2   1    0.77    1.59
  45  -2   1    1.21    1.70
  45  -2   1    0.52    1.72
   0   3  -1  437.65    1.45
   0  -3  -1  422.19    2.10
   0   3   1  460.36    2.19
   0  -3   1  446.56    2.44
  -1   3  -1    2.92    0.35
   1   3  -1    3.08    0.45
  -1  -3  -1    2.74    0.66
   1  -3  -1    2.87    0.70
   1   3   1    1.88    0.64
  -1  -3   1    3.09    0.56
   1  -3   1    2.40    0.47
   2   3  -1   10.05    0.68
  -2  -3  -1    9.90    0.81
   2  -3  -1   10.55    0.93
   2   3   1   10.50    0.95
  -2  -3   1   10.98    0.78
   2  -3   1   10.71    0.68
   3   3  -1  142.53    1.26
  -3  -3  -1  141.89    1.47
   3  -3  -1  132.51    1.48
   3   3   1  144.49    1.46
  -3  -3   1  141.73    1.34
   3  -3   1  128.74    1.13
   4   3  -1  853.99    3.40
  -4  -3  -1  890.95    5.35
   4  -3  -1  811.62    3.76
   4   3   1  847.09    3.23
  -4  -3   1  893.34    5.34
   4  -3   1  772.32    3.24
   4  -3   1  852.90    4.06
   5   3  -1   65.76    1.14
  -5  -3  -1   67.61    1.21
   5  -3  -1   57.27    1.12
   5  -3  -1   61.71    1.18
   5   3   1   66.67    1.17
  -5  -3   1   69.55    1.20
   5  -3   1   58.83    0.97
   5  -3   1   62.92    0.95
   6   3  -1   22.66    0.83
  -6  -3  -1   22.52    0.88
   6  -3  -1   21.81    0.96
   6  -3  -1   21.69    0.85
   6   3   1   21.64    0.88
  -6  -3   1   22.55    0.96
   6  -3   1   20.23    0.80
   6  -3   1   20.64    0.75
   7   3  -1  131.28    1.56
  -7  -3  -1  138.52    1.65
   7  -3  -1  121.53    1.57
   7  -3  -1  128.65    1.58
   7   3   1  135.60    1.65
  -7  -3   1  134.46    1.59
   7  -3   1  115.75    1.36
   7  -3   1  128.25    1.38
   8   3  -1   17.41    0.81
  -8  -3  -1   20.05    0.93
   8  -3  -1   16.35    0.91
   8  -3  -1   18.74    0.92
   8   3   1   31.13    1.04
  -8  -3   1   31.97    1.05
   8  -3   1   29.76    0.88
   9   3  -1   30.40    0.97
  -9  -3  -1   30.94    1.00
   9  -3  -1   28.33    0.97
   9  -3  -1   29.02    0.96
   9   3   1   29.68    1.04
  -9  -3   1   29.96    0.99
   9  -3   1   29.08    0.91
  10   3  -1   23.47    0.97
 -10  -3  -1   24.48    0.96
  10  -3  -1   23.26    0.97
  10  -3  -1   24.02    0.93
  10   3   1   23.90    1.01
 -10  -3   1   24.81    0.99
  10  -3   1   23.27    0.90
  11   3  -1   29.55    1.06
 -11  -3  -1   28.85    1.06
  11  -3  -1   24.76    1.17
  11  -3  -1   28.62    1.05
  11   3   1   29.39    1.03
 -11  -3   1   31.53    1.03
  11  -3   1   28.79    0.94
  12   3  -1  119.82    1.89
 -12  -3  -1  131.08    1.92
  12  -3  -1  118.50    1.79
  12   3   1   96.61    1.97
 -12  -3   1  113.55    1.77
  12  -3   1  104.24    1.61
  13   3  -1  237.33    2.62
 -13  -3  -1  241.06    2.62
  13  -3  -1  221.81    2.55
  13   3   1  234.46    2.58
 -13  -3   1  236.97    2.56
  13  -3   1  231.04    2.42
  14   3  -1  101.73    1.82
 -14  -3  -1  106.48    1.88
  14  -3  -1  100.06    1.79
  14   3   1   97.38    1.79
 -14  -3   1  100.45    1.69
  14  -3   1   90.70    1.98
  15   3  -1   27.08    1.16
 -15  -3  -1   28.11    1.16
  15   3   1   25.37    1.10
 -15  -3   1   26.94    0.82
  15  -3   1   26.14    1.10
  16   3  -1    0.78    0.56
 -16  -3  -1    0.73    0.54
  16  -3  -1    0.94    0.60
  16   3   1    0.90    0.59
 -16  -3   1    0.23    0.22
  16  -3   1    0.78    0.54
  17   3  -1   49.56    1.50
 -17  -3  -1   52.98    1.56
  17  -3  -1   48.30    1.49
  17   3   1   46.94    1.45
 -17  -3   1   45.53    1.17
  17  -3   1   48.53    1.43
  18   3  -1   67.19    1.78
 -18  -3  -1   71.44    1.80
  18  -3  -1   66.69    1.72
  18   3   1   63.31    1.69
 -18  -3   1   66.64    1.50
  18  -3   1   63.87    1.64
  19   3  -1   89.73    2.05
 -19  -3  -1   92.24    2.04
  19  -3  -1   83.53    1.94
  19   3   1   85.27    1.97
 -19  -3   1   85.44    1.74
  19  -3   1   88.63    1.95
  20   3  -1   31.95    1.39
 -20  -3  -1   34.22    1.43
  20  -3  -1   32.88    1.36
  20   3   1   36.56    1.44
 -20  -3   1   36.03    1.17
  20  -3   1   39.61    1.45
  21   3  -1   32.38    1.43
 -21  -3  -1   35.72    1.49
  21  -3  -1   32.36    1.46
  21   3   1   34.29    1.51
 -21  -3   1   34.56    1.17
  21  -3   1   29.83    1.32
  22   3  -1   38.46    1.57
 -22  -3  -1   42.78    1.66
  22  -3  -1   41.53    1.57
  22   3   1   42.37    1.59
 -22  -3   1   39.68    1.39
  22  -3   1   38.86    1.51
  23   3  -1   40.97    1.68
 -23  -3  -1   44.50    1.69
  23  -3  -1   41.12    1.66
  23   3   1   40.15    1.62
 -23  -3   1   42.87    1.58
  23  -3   1   40.15    1.55
  24   3  -1   10.03    1.13
 -24  -3  -1   11.73    1.22
  24  -3  -1   10.93    1.08
  24   3   1    9.17    1.14
 -24  -3   1    8.24    0.96
  24  -3   1    9.69    1.02
  25   3  -1    0.47    0.68
 -25  -3  -1    0.86    0.75
  25  -3  -1    0.38    0.65
  25   3   1    0.29    0.68
  25  -3   1    0.06    0.68
  26   3  -1    1.16    0.77
 -26  -3  -1   -0.79    0.70
  26  -3  -1    0.43    0.74
  26   3   1   -0.28    0.65
  26  -3   1    0.05    0.71
  27   3  -1   16.10    1.34
 -27  -3  -1   16.11    1.33
  27  -3  -1   14.61    1.37
  27   3   1   14.37    1.37
  27  -3   1   15.47    1.38
  28   3  -1    0.76    0.82
  28  -3  -1    0.78    0.78
  28   3   1    0.34    0.70
  28  -3   1    1.65    0.81
  29   3  -1    1.55    0.88
  29  -3  -1    1.96    0.84
  29  -3  -1    3.24    0.96
  29   3   1    0.44    0.76
  29  -3   1    0.90    0.80
  30   3  -1    3.56    1.09
  30  -3  -1    1.05    0.86
  30  -3  -1    1.95    0.95
  30   3   1    1.16    0.91
  30  -3   1    1.11    0.88
  31   3  -1   24.10    1.84
  31  -3  -1   19.32    1.64
  31  -3  -1   21.42    1.76
  31   3   1   22.29    1.79
  31  -3   1   19.04    1.54
  32   3  -1    2.74    1.09
  32  -3  -1    1.16    1.24
  32  -3  -1    3.07    1.09
  32   3   1    2.22    1.07
  32  -3   1    2.01    1.04
  33   3  -1    0.43    1.18
  33  -3  -1    1.15    1.04
  33  -3  -1    2.91    1.67
  33  -3   1   -0.31    0.80
  33  -3   1    0.62    1.00
  34   3  -1    0.47    0.96
  34  -3  -1    1.12    1.06
  34  -3  -1    0.50    1.03
  34   3   1    3.84    1.14
  34  -3   1    0.25    1.03
  34  -3   1    0.70    1.11
  35   3  -1   14.44    1.73
  35  -3  -1   12.25    1.72
  35  -3  -1   13.64    1.76
  35   3   1   10.58    1.64
  35  -3   1   10.40    1.58
  35  -3   1   13.53    1.76
  36   3  -1    3.55    1.25
  36  -3  -1    1.50    1.19
  36  -3  -1    1.77    1.28
  36   3   1    4.87    1.49
  36  -3   1    3.47    1.33
  36  -3   1    2.41    1.35
  37   3  -1    3.41    1.31
  37  -3  -1    2.11    1.19
  37  -3  -1    3.08    1.26
  37   3   1    0.92    1.18
  37  -3   1    1.71    1.18
  37  -3   1    0.59    1.17
  38   3  -1   -0.09    1.18
  38  -3  -1   -0.34    1.18
  38  -3  -1    1.69    1.32
  38   3   1   -2.22    1.03
  38  -3   1    1.76    1.23
  38  -3   1    0.44    1.31
  39   3  -1   10.71    1.79
  39  -3  -1    9.88    1.73
  39  -3  -1    9.75    1.74
  39   3   1    6.78    1.59
  39  -3   1    7.30    1.53
  39  -3   1    6.28    1.54
  40   3  -1    2.93    1.50
  40  -3  -1    0.80    1.28
  40  -3  -1    2.64    1.44
  40   3   1    1.73    1.36
  40  -3   1    1.29    1.41
  40  -3   1    2.79    1.50
  41   3  -1   -1.10    1.36
  41  -3  -1   -0.43    1.29
  41  -3  -1    2.94    1.54
  41   3   1    2.37    1.50
  41  -3   1    1.91    1.43
  41  -3   1    1.11    1.41
  42   3  -1    0.05    1.39
  42  -3  -1    2.33    1.48
  42  -3  -1    0.71    1.44
  42   3   1    3.98    1.65
  42  -3   1   -0.19    1.35
  42  -3   1    0.20    1.41
  43   3  -1   -0.17    1.51
  43  -3  -1    2.49    1.60
  43  -3  -1   -2.01    1.32
  43   3   1    0.10    1.56
  43  -3   1    0.57    1.50
  43  -3   1    0.59    1.57
  44   3  -1   -0.99    1.47
  44  -3  -1    1.75    1.53
  44  -3  -1    2.24    1.79
  44   3   1   -1.27    1.51
  44  -3   1   -1.87    1.48
  44  -3   1   -1.84    1.46
  45   3  -1    1.08    1.66
  45   3  -1   -0.02    1.63
  45  -3  -1    1.73    1.61
  45  -3  -1    0.74    1.51
  45   3   1    0.48    1.57
  45  -3   1    0.47    1.55
  45  -3   1    0.19    1.62
   0   4  -1    0.04    0.38
   0  -4  -1    0.05    0.61
   0   4   1   -0.28    0.54
   0  -4   1    0.08    0.48
  -1   4  -1  216.37    1.26
   1   4  -1  215.13    1.37
  -1  -4  -1  204.08    1.70
   1  -4  -1  199.75    1.69
  -1   4   1  216.99    1.71
   1   4   1  215.46    1.70
  -1  -4   1  206.73    1.49
   1  -4   1  201.49    1.40
   2   4  -1   12.40    0.69
  -2  -4  -1   13.14    0.78
   2  -4  -1   11.61    0.92
   2   4   1   18.80    0.86
  -2  -4   1   19.54    0.83
   2  -4   1   17.60    0.76
   3   4  -1  121.49    1.27
  -3  -4  -1  120.25    1.40
   3  -4  -1  112.48    1.39
   3   4   1  120.83    1.42
  -3  -4   1  122.14    1.38
   3  -4   1  109.71    1.15
   4   4  -1  379.26    2.15
  -4  -4  -1  373.83    2.36
   4  -4  -1  348.80    2.29
   4   4   1  379.74    2.37
  -4  -4   1  383.61    2.27
   4  -4   1  344.78    1.92
   5   4  -1  148.09    1.53
  -5  -4  -1  147.28    1.58
   5  -4  -1  129.87    1.53
   5   4   1  150.27    1.64
  -5  -4   1  145.83    1.55
   5  -4   1  131.53    1.35
   5  -4   1  139.42    1.30
   6   4  -1  246.38    2.00
  -6  -4  -1  247.48    2.06
   6  -4  -1  225.19    2.02
   6  -4  -1  235.80    1.98
   6   4   1  243.65    2.09
  -6  -4   1  242.64    2.01
   6  -4   1  219.06    1.73
   6  -4   1  229.66    1.68
   7   4  -1   31.20    0.94
  -7  -4  -1   32.75    0.91
   7  -4  -1   28.80    1.02
   7  -4  -1   30.19    0.94
   7   4   1   32.08    0.99
  -7  -4   1   32.89    1.05
   7  -4   1   28.42    0.86
   7  -4   1   30.02    0.84
   8   4  -1   33.12    1.02
  -8  -4  -1   34.17    0.94
   8  -4  -1   30.32    1.03
   8  -4  -1   33.00    0.98
   8   4   1   33.64    1.06
  -8  -4   1   33.06    1.01
   8  -4   1   30.97    0.92
   8  -4   1   31.24    0.89
   9   4  -1    8.88    0.78
  -9  -4  -1    9.04    0.73
   9  -4  -1    8.14    0.81
   9  -4  -1    8.61    0.79
   9   4   1    9.65    0.84
  -9  -4   1    9.10    0.83
   9  -4   1    7.05    0.70
   9  -4   1    8.81    0.68
  10   4  -1   59.35    1.31
 -10  -4  -1   57.66    1.51
  10  -4  -1   56.25    1.25
  10   4   1   56.64    1.29
  10  -4   1   51.06    1.14
  10  -4   1   55.99    1.17
  11   4  -1   23.12    0.99
 -11  -4  -1   23.38    0.96
  11  -4  -1   19.85    0.97
  11  -4  -1   20.84    0.98
  11   4   1   22.29    1.01
 -11  -4   1   21.59    0.96
  11  -4   1   20.01    0.90
  11  -4   1   20.31    0.88
  12   4  -1   26.67    1.60
 -12  -4  -1   24.68    1.07
  12  -4  -1   21.67    1.02
  12  -4  -1   19.64    1.12
  12   4   1   23.57    1.01
 -12  -4   1   24.06    1.00
  12  -4   1   23.06    0.95
  13   4  -1  232.40    2.63
 -13  -4  -1  242.72    2.70
  13  -4  -1  205.75    2.44
  13  -4  -1  222.86    2.51
  13   4   1  233.25    2.66
 -13  -4   1  235.03    2.63
  13  -4   1  225.96    2.40
  14   4  -1  156.05    2.26
 -14  -4  -1  162.37    2.30
  14  -4  -1  137.65    2.10
  14  -4  -1  154.60    2.22
  14   4   1  160.35    2.29
 -14  -4   1  176.47    2.39
  14  -4   1  163.37    2.21
  15   4  -1  152.34    2.32
 -15  -4  -1  155.55    2.34
  15  -4  -1  135.76    2.18
  15  -4  -1  148.35    2.23
  15   4   1  150.55    2.30
 -15  -4   1  153.54    2.29
  15  -4   1  150.85    2.16
  16   4  -1   41.88    1.36
 -16  -4  -1   44.88    1.42
  16  -4  -1   37.98    1.34
  16  -4  -1   40.16    1.36
  16   4   1   43.57    1.39
 -16  -4   1   45.60    1.28
  16  -4   1   45.24    1.31
  17   4  -1    3.48    0.70
 -17  -4  -1    4.19    0.70
  17  -4  -1    3.93    0.74
  17  -4  -1    4.17    0.71
  17   4   1    3.40    0.74
 -17  -4   1    3.26    0.32
  17  -4   1    3.25    0.64
  18   4  -1   76.98    1.90
 -18  -4  -1   77.28    1.84
  18  -4  -1   63.84    1.68
  18  -4  -1   72.18    1.81
  18   4   1   62.80    1.71
 -18  -4   1   66.62    1.50
  18  -4   1   61.80    1.59
  19   4  -1   14.11    1.03
 -19  -4  -1   15.99    1.04
  19  -4  -1   13.95    1.07
  19  -4  -1   12.64    0.98
  19   4   1   13.81    1.03
 -19  -4   1    9.64    0.63
  19  -4   1   13.33    1.01
  20   4  -1   -0.09    0.57
 -20  -4  -1   -0.05    0.54
  20  -4  -1    0.55    0.58
  20  -4  -1    1.33    0.61
  20   4   1    1.02    0.63
 -20  -4   1   -0.78    0.27
  20  -4   1    0.25    0.59
  21   4  -1   30.06    1.46
 -21  -4  -1   30.96    1.44
  21  -4  -1   25.74    1.33
  21  -4  -1   29.51    1.42
  21   4   1   27.12    1.35
 -21  -4   1   24.38    1.00
  21  -4   1   28.86    1.32
  22   4  -1   17.50    1.22
 -22  -4  -1   22.30    1.36
  22  -4  -1   18.29    1.25
  22  -4  -1   21.42    1.24
  22   4   1   17.91    1.20
 -22  -4   1   14.28    0.70
  22  -4   1   17.98    1.26
  23   4  -1   17.47    1.28
 -23  -4  -1   18.52    1.25
  23  -4  -1   16.38    1.27
  23  -4  -1   20.01    1.25
  23   4   1   16.96    1.26
 -23  -4   1   15.69    0.87
  23  -4   1   17.16    1.25
  24   4  -1    2.97    0.85
 -24  -4  -1    2.39    0.77
  24  -4  -1    1.01    0.69
  24  -4  -1    2.02    0.79
  24   4   1    2.63    0.86
 -24  -4   1    0.00    0.34
  24  -4   1    2.55    0.76
  25   4  -1   19.24    1.45
 -25  -4  -1   18.77    1.38
  25  -4  -1   15.83    1.30
  25  -4  -1   15.55    1.24
  25   4   1   16.30    1.27
 -25  -4   1   17.35    1.00
  25  -4   1   19.64    1.30
  26   4  -1   40.65    1.88
 -26  -4  -1   48.86    1.93
  26  -4  -1   38.37    1.69
  26  -4  -1   41.10    1.83
  26   4   1   44.86    1.89
 -26  -4   1   47.46    1.78
  26  -4   1   44.13    1.82
  27   4  -1    1.54    0.84
 -27  -4  -1    0.18    0.73
  27  -4  -1    2.79    0.91
  27  -4  -1    1.98    0.85
  27   4   1    1.36    0.81
  27  -4   1    0.43    0.73
  28   4  -1   25.39    1.67
 -28  -4  -1   20.78    1.62
  28  -4  -1   20.16    1.51
  28  -4  -1   18.83    1.40
  28   4   1   20.26    1.55
  28  -4   1   17.19    1.30
  28  -4   1   21.68    1.41
  29   4  -1    5.15    1.14
 -29  -4  -1    4.23    1.05
  29  -4  -1    4.17    0.98
  29  -4  -1    4.21    1.00
  29   4   1    4.64    1.05
  29  -4   1    4.19    0.93
  29  -4   1    4.80    0.95
  30   4  -1    5.16    1.18
  30  -4  -1    4.46    1.05
  30  -4  -1    5.07    1.11
  30   4   1    4.21    1.14
  30  -4   1    3.40    1.00
  30  -4   1    3.59    1.00
  31   4  -1    1.93    1.05
  31  -4  -1   -0.11    0.79
  31  -4  -1    0.92    0.96
  31   4   1    2.13    1.03
  31  -4   1    0.09    0.83
  31  -4   1    1.15    0.97
  32   4  -1    4.53    1.20
  32  -4  -1    4.72    1.17
  32  -4  -1    5.43    1.24
  32   4   1    3.30    1.02
  32  -4   1    4.49    1.34
  32  -4   1    3.86    1.20
  33   4  -1    0.92    1.08
  33  -4  -1   -0.57    0.84
  33   4   1    1.03    1.12
  33  -4   1   -0.07    0.92
  33  -4   1    1.01    0.98
  34   4  -1   20.07    1.92
  34  -4  -1   15.84    1.70
  34  -4  -1   22.04    1.91
  34   4   1   21.60    1.98
  34  -4   1   17.28    1.72
  34  -4   1   15.54    1.84
  35   4  -1    3.60    1.28
  35  -4  -1    0.56    1.08
  35  -4  -1    2.46    1.16
  35   4   1    2.86    1.25
  35  -4   1    1.80    1.13
  35  -4   1   -0.77    1.08
  36   4  -1    4.48    1.44
  36  -4  -1    4.48    1.31
  36  -4  -1    5.01    1.31
  36   4   1    3.42    1.32
  36  -4   1    3.81    1.34
  36  -4   1    2.16    1.31
  37   4  -1    0.29    1.16
  37  -4  -1    2.22    1.30
  37  -4  -1   -0.32    1.20
  37   4   1    1.42    1.22
  37  -4   1    0.39    1.14
  37  -4   1   -0.38    1.14
  38   4  -1    1.81    1.35
  38  -4  -1    0.11    1.15
  38  -4  -1    1.82    1.31
  38   4   1    1.06    1.26
  38  -4   1    1.46    1.24
  38  -4   1    3.45    1.41
  39   4  -1    2.00    1.42
  39  -4  -1    1.16    1.28
  39  -4  -1    3.46    1.43
  39   4   1    2.35    1.39
  39  -4   1    2.67    1.27
  39  -4   1    1.08    1.37
  40   4  -1    0.44    1.39
  40  -4  -1    1.81    1.47
  40  -4  -1   -2.37    1.23
  40   4   1   -0.11    1.32
  40  -4   1   -1.08    1.27
  40  -4   1    0.67    1.28
  41   4  -1    3.69    1.60
  41  -4  -1    4.13    1.44
  41  -4  -1    2.24    1.52
  41   4   1    3.00    1.55
  41  -4   1    2.97    1.47
  41  -4   1    0.84    1.46
  42   4  -1    1.51    1.49
  42  -4  -1   -0.61    1.36
  42  -4  -1   -0.40    1.27
  42   4   1    0.31    1.51
  42  -4   1   -2.07    1.38
  42  -4   1   -1.15    1.40
  43   4  -1   -0.31    1.36
  43  -4  -1    1.53    1.45
  43  -4  -1   -0.16    1.58
  43   4   1    0.22    1.53
  43  -4   1   -0.10    1.37
  43  -4   1   -1.63    1.43
  44   4  -1    0.88    1.50
  44  -4  -1    0.84    1.67
  44  -4  -1    0.97    1.59
  44   4   1    2.06    1.60
  44  -4   1    1.72    1.58
  44  -4   1    1.30    1.64
  45   4  -1   -1.45    1.59
  45  -4  -1    2.85    1.76
  45  -4  -1    0.63    1.72
  45   4   1    1.57    1.62
  45  -4   1    0.47    1.56
  45  -4   1    0.55    1.58
   0   5  -1  124.52    1.17
   0  -5  -1  116.02    1.45
   0   5   1  117.85    1.44
   0  -5   1  107.73    1.26
  -1   5  -1   60.48    0.89
   1   5  -1   60.35    0.95
  -1  -5  -1   56.76    1.18
   1  -5  -1   57.56    1.15
  -1   5   1   59.44    1.14
   1   5   1   56.71    1.09
  -1  -5   1   56.68    1.01
   1  -5   1   57.43    1.01
  -2   5  -1  497.44    2.12
   2   5  -1  483.77    2.30
  -2  -5  -1  471.86    2.70
   2  -5  -1  466.55    2.69
   2   5   1  491.54    2.69
  -2  -5   1  491.71    2.49
   2  -5   1  461.86    2.28
   3   5  -1  211.85    1.66
  -3  -5  -1  203.10    1.87
   3  -5  -1  195.17    1.83
   3   5   1  216.24    1.90
  -3  -5   1  212.49    1.78
   3  -5   1  196.31    1.58
   4   5  -1  126.25    1.40
  -4  -5  -1  128.06    1.58
   4  -5  -1  119.08    1.55
   4   5   1  127.24    1.59
  -4  -5   1  121.51    1.45
   4  -5   1  114.17    1.29
   5   5  -1   94.57    1.28
  -5  -5  -1   96.15    1.38
   5  -5  -1   85.60    1.35
   5   5   1  100.02    1.44
  -5  -5   1  100.57    1.44
   5  -5   1   91.00    1.22
   6   5  -1  153.14    1.69
  -6  -5  -1  149.91    1.70
   6  -5  -1  142.00    1.75
   6   5   1  146.19    1.75
  -6  -5   1  146.18    1.72
   6  -5   1  136.94    1.50
   7   5  -1    6.73    0.74
  -7  -5  -1    5.57    0.46
   7  -5  -1    6.87    0.81
   7   5   1    8.06    0.76
  -7  -5   1    7.89    0.80
   7  -5   1    7.36    0.71
   7  -5   1    7.01    0.62
   8   5  -1   62.64    1.25
  -8  -5  -1   63.94    1.18
   8  -5  -1   54.62    1.27
   8  -5  -1   59.77    1.27
   8   5   1   62.29    1.30
  -8  -5   1   62.05    1.32
   8  -5   1   53.74    1.12
   8  -5   1   61.10    1.11
   9   5  -1   10.19    0.81
  -9  -5  -1    9.53    0.48
   9  -5  -1    9.01    0.91
   9  -5  -1   10.36    0.83
   9   5   1    9.44    0.77
   9  -5   1    8.45    0.73
   9  -5   1    9.03    0.71
  10   5  -1    8.55    0.73
 -10  -5  -1    9.69    0.47
  10  -5  -1    8.20    0.82
  10  -5  -1   10.00    0.82
  10   5   1   10.13    0.79
 -10  -5   1    9.11    0.78
  10  -5   1    8.27    0.75
  10  -5   1    9.53    0.72
  11   5  -1    0.47    0.57
 -11  -5  -1    1.38    0.24
  11  -5  -1    1.19    0.59
  11  -5  -1    1.27    0.51
  11   5   1    1.08    0.54
 -11  -5   1    0.93    0.52
  11  -5   1    0.32    0.47
  11  -5   1    0.56    0.45
  12   5  -1  101.16    1.78
 -12  -5  -1  103.64    1.73
  12  -5  -1   88.48    1.65
  12  -5  -1   89.78    1.99
  12   5   1   90.27    1.70
 -12  -5   1   93.55    1.72
  12  -5   1   81.09    1.51
  12  -5   1   85.17    1.51
  13   5  -1  117.97    1.96
 -13  -5  -1  120.55    1.96
  13  -5  -1  104.23    1.82
  13  -5  -1  113.86    1.90
  13   5   1  122.62    2.01
 -13  -5   1  124.64    2.01
  13  -5   1  107.97    1.75
  13  -5   1  117.73    1.81
  14   5  -1  147.47    2.22
 -14  -5  -1  154.40    2.28
  14  -5  -1  138.10    2.16
  14  -5  -1  150.45    2.23
  14   5   1  151.19    2.28
 -14  -5   1  152.62    2.27
  14  -5   1  133.55    2.01
  14  -5   1  145.59    2.03
  15   5  -1  102.46    1.95
 -15  -5  -1  107.60    2.03
  15  -5  -1   93.86    1.87
  15  -5  -1  100.47    1.92
  15   5   1   97.56    1.93
 -15  -5   1  107.85    2.02
  15  -5   1   90.53    1.72
  15  -5   1  104.02    1.84
  16   5  -1   43.81    1.40
 -16  -5  -1   46.36    1.47
  16  -5  -1   39.88    1.33
  16  -5  -1   43.33    1.37
  16   5   1   38.92    1.36
 -16  -5   1   41.36    1.34
  16  -5   1   39.53    1.29
  16  -5   1   41.68    1.32
  17   5  -1   81.87    1.87
 -17  -5  -1   88.30    1.97
  17  -5  -1   75.45    1.78
  17  -5  -1   80.14    1.85
  17   5   1   85.26    1.93
 -17  -5   1   90.21    1.92
  17  -5   1   78.66    1.75
  17  -5   1   83.82    1.79
  18   5  -1   21.38    1.15
 -18  -5  -1   22.96    1.23
  18  -5  -1   19.36    1.09
  18  -5  -1   19.84    1.16
  18   5   1   20.84    1.20
 -18  -5   1   20.90    1.07
  18  -5   1   19.62    1.07
  18  -5   1   18.78    1.08
  19   5  -1    0.70    0.62
 -19  -5  -1    1.83    0.61
  19  -5  -1    0.73    0.60
  19  -5  -1    0.35    0.58
  19   5   1    0.50    0.61
 -19  -5   1    0.80    0.44
  19  -5   1    0.61    0.56
  19  -5   1    0.91    0.54
  20   5  -1   20.40    1.21
 -20  -5  -1   20.33    1.18
  20  -5  -1   18.82    1.19
  20  -5  -1   20.84    1.25
  20   5   1   28.11    1.35
 -20  -5   1   26.09    0.98
  20  -5   1   25.14    1.20
  20  -5   1   26.47    1.22
  21   5  -1    9.54    1.09
 -21  -5  -1    7.65    0.94
  21  -5  -1    5.39    0.85
  21  -5  -1    6.57    0.92
  21   5   1    6.79    0.97
 -21  -5   1    4.42    0.41
  21  -5   1    5.74    0.86
  21  -5   1    5.51    0.85
  22   5  -1  108.79    2.47
 -22  -5  -1  112.85    2.48
  22  -5  -1   97.50    2.29
  22  -5  -1  104.20    2.35
  22   5   1  110.60    2.53
 -22  -5   1  106.74    2.18
  22  -5   1   95.38    2.20
  22  -5   1  108.77    2.37
  23   5  -1   24.85    1.49
 -23  -5  -1   22.37    1.34
  23  -5  -1   18.95    1.26
  23  -5  -1   23.49    1.36
  23   5   1   19.81    1.40
 -23  -5   1   18.24    0.87
  23  -5   1   22.08    1.26
  23  -5   1   24.55    1.38
  24   5  -1    4.22    0.91
 -24  -5  -1    6.09    1.01
  24  -5  -1    4.34    0.89
  24  -5  -1    3.42    0.82
  24   5   1    6.07    0.94
 -24  -5   1    1.69    0.38
  24  -5   1    4.71    0.89
  24  -5   1    5.08    0.89
  25   5  -1   12.90    1.23
 -25  -5  -1   15.54    1.33
  25  -5  -1   10.56    1.19
  25  -5  -1   13.54    1.27
  25   5   1   12.17    1.19
 -25  -5   1    8.21    0.66
  25  -5   1   11.74    1.15
  25  -5   1   11.44    1.20
  26   5  -1    2.28    0.88
 -26  -5  -1    2.62    0.87
  26  -5  -1    0.86    0.77
  26  -5  -1    2.45    0.88
  26   5   1    1.86    0.83
 -26  -5   1    0.56    0.41
  26  -5   1    3.41    0.85
  26  -5   1    2.91    0.90
  27   5  -1   28.22    1.66
 -27  -5  -1   30.34    1.64
  27  -5  -1   24.01    1.47
  27  -5  -1   24.59    1.49
  27   5   1   26.35    1.56
 -27  -5   1   25.06    1.05
  27  -5   1   22.68    1.38
  27  -5   1   28.37    1.60
  28   5  -1    3.89    1.01
 -28  -5  -1    3.30    0.92
  28  -5  -1    3.17    0.96
  28  -5  -1    5.15    1.02
  28   5   1    4.81    1.03
 -28  -5   1    2.91    0.69
  28  -5   1    3.65    0.93
  28  -5   1    3.95    0.93
  29   5  -1    2.23    0.92
 -29  -5  -1    2.29    1.02
  29  -5  -1    2.95    0.96
  29  -5  -1    2.89    0.98
  29   5   1    3.12    1.02
  29  -5   1    2.77    0.98
  29  -5   1    3.18    0.89
  30   5  -1   20.95    1.66
 -30  -5  -1   20.28    1.61
  30  -5  -1   21.52    1.65
  30  -5  -1   19.55    1.53
  30   5   1   23.17    1.76
  30  -5   1   22.39    1.66
  30  -5   1   23.77    1.60
  31   5  -1    3.11    1.06
  31  -5  -1    4.92    1.18
  31  -5  -1    4.51    1.11
  31   5   1    5.24    1.16
  31  -5   1    3.61    1.06
  31  -5   1    4.65    1.10
  32  -5  -1   17.88    1.73
  32  -5  -1   20.87    1.77
  32   5   1   17.53    2.69
  32  -5   1   18.16    1.60
  33   5  -1   -0.09    0.95
  33  -5  -1    1.63    1.08
  33   5   1    1.43    0.96
  33  -5   1    0.58    0.95
  33  -5   1    0.84    0.94
  34   5  -1   -0.37    1.09
  34  -5  -1   -1.03    1.03
  34  -5  -1    0.27    1.03
  34   5   1    0.60    1.15
  34  -5   1    1.33    1.05
  34  -5   1    1.40    1.16
  35   5  -1    6.85    1.48
  35  -5  -1    6.26    1.43
  35  -5  -1    5.92    1.47
  35   5   1    9.51    1.64
  35  -5   1    7.49    1.47
  35  -5   1    6.37    1.43
  36   5  -1    0.60    1.13
  36  -5  -1    0.51    1.08
  36  -5  -1   -0.63    1.17
  36   5   1    1.76    1.21
  36  -5   1    1.45    1.17
  36  -5   1   -0.73    1.11
  37   5  -1   -0.29    1.16
  37  -5  -1    0.34    1.21
  37  -5  -1   -1.02    1.14
  37   5   1    1.70    1.24
  37  -5   1    0.17    1.07
  37  -5   1    1.08    1.22
  38   5  -1    5.93    1.54
  38  -5  -1    6.19    1.55
  38  -5  -1    5.08    1.42
  38   5   1    7.61    1.67
  38  -5   1    6.79    1.60
  38  -5   1    6.78    1.66
  39   5  -1    4.54    1.44
  39  -5  -1    2.00    1.29
  39  -5  -1    1.26    1.33
  39   5   1    1.50    1.33
  39  -5   1    2.91    1.42
  39  -5   1    3.42    1.45
  40   5  -1    4.50    1.52
  40  -5  -1    5.10    1.57
  40  -5  -1    6.82    1.74
  40   5   1    6.83    1.63
  40  -5   1    4.57    1.49
  40  -5   1    5.94    1.67
  41   5  -1   -1.32    1.25
  41  -5  -1    1.43    1.49
  41  -5  -1    0.74    1.48
  41   5   1   -2.42    1.35
  41  -5   1   -1.74    1.35
  41  -5   1    1.86    1.42
  42   5  -1    0.59    1.29
  42  -5  -1   -1.02    1.37
  42  -5  -1    0.91    1.46
  42   5   1   -0.62    1.41
  42  -5   1   -0.32    1.37
  42  -5   1    0.07    1.52
  43   5  -1    2.38    1.62
  43  -5  -1    4.53    1.67
  43  -5  -1    3.35    1.72
  43   5   1   -0.21    1.38
  43  -5   1    0.20    1.47
  43  -5   1   -0.49    1.46
  44   5  -1   -0.71    1.50
  44  -5  -1   -0.15    1.58
  44  -5  -1    3.07    1.66
  44   5   1   -0.56    1.45
  44  -5   1    1.20    1.64
  44  -5   1   -0.72    1.61
  45   5  -1   -0.76    1.59
  45  -5  -1    0.23    1.68
  45  -5  -1   -0.28    1.65
  45   5   1    1.26    1.72
  45  -5   1   -1.12    1.65
  45  -5   1    1.50    1.70
   0   6  -1   -0.07    0.39
   0  -6  -1   -0.12    0.53
   0   6   1    0.05    0.48
   0  -6   1   -0.16    0.49
  -1   6  -1   30.27    0.78
   1   6  -1   30.27    0.80
  -1  -6  -1   29.37    0.97
   1  -6  -1   28.50    1.05
  -1   6   1   30.52    0.98
   1   6   1   29.80    0.99
  -1  -6   1   29.44    0.89
   1  -6   1   27.61    0.86
  -2   6  -1  212.69    1.59
   2   6  -1  209.54    1.70
  -2  -6  -1  201.69    1.99
   2  -6  -1  194.00    1.91
  -2   6   1  207.45    1.91
   2   6   1  206.13    1.95
  -2  -6   1  198.61    1.80
   2  -6   1  195.46    1.70
   3   6  -1  249.22    1.91
  -3  -6  -1  231.93    2.12
   3  -6  -1  229.05    2.12
   3   6   1  243.66    2.14
  -3  -6   1  237.75    1.98
   3  -6   1  225.49    1.82
   4   6  -1  363.23    2.37
  -4  -6  -1  352.83    2.65
   4  -6  -1  333.83    2.54
   4   6   1  356.40    2.59
  -4  -6   1  345.94    2.45
   4  -6   1  329.90    2.20
   5   6  -1  360.14    2.47
  -5  -6  -1  354.65    2.70
   5  -6  -1  335.65    2.59
   5   6   1  353.11    2.67
  -5  -6   1  354.90    2.58
   5  -6   1  326.41    2.25
   6   6  -1  464.04    2.90
  -6  -6  -1  463.44    3.14
   6  -6  -1  411.58    2.91
   6   6   1  468.11    3.12
  -6  -6   1  463.31    3.01
   6  -6   1  419.57    2.61
   7   6  -1   14.48    0.84
   7  -6  -1   13.73    0.90
   7   6   1   11.86    0.87
  -7  -6   1   12.74    0.80
   7  -6   1   11.27    0.74
   8   6  -1   20.51    0.90
  -8  -6  -1   20.57    0.72
   8   6   1   18.20    0.95
   8  -6   1   19.19    0.85
   9   6  -1   25.19    1.01
  -9  -6  -1   27.39    0.81
   9  -6  -1   25.58    1.04
   9   6   1   27.47    1.07
  -9  -6   1   26.10    1.05
   9  -6   1   23.62    0.92
   9  -6   1   25.25    0.88
  10   6  -1    6.05    0.71
 -10  -6  -1    5.34    0.35
  10  -6  -1    6.27    0.74
  10  -6  -1    5.67    0.70
  10   6   1    4.09    0.64
 -10  -6   1    5.60    0.71
  10  -6   1    4.97    0.61
  10  -6   1    4.60    0.57
  11   6  -1    5.35    0.73
 -11  -6  -1    3.39    0.32
  11  -6  -1    4.54    0.68
  11   6   1    4.32    0.65
 -11  -6   1    5.44    0.72
  11  -6   1    3.45    0.58
  11  -6   1    5.43    0.67
  12   6  -1    7.32    0.75
 -12  -6  -1    7.38    0.43
  12  -6  -1    6.37    0.75
  12  -6  -1    6.71    0.81
  12   6   1    8.51    0.86
 -12  -6   1    8.99    0.88
  12  -6   1    7.35    0.77
  12  -6   1    7.77    0.75
  13   6  -1   11.77    0.86
 -13  -6  -1   12.09    0.57
  13  -6  -1   10.11    0.89
  13  -6  -1   11.76    0.84
  13   6   1   11.60    0.93
 -13  -6   1   11.45    0.87
  13  -6   1   10.54    0.83
  14   6  -1   68.87    1.61
 -14  -6  -1   71.16    1.49
  14  -6  -1   62.22    1.53
  14  -6  -1   67.76    1.59
  14   6   1   77.70    1.77
 -14  -6   1   75.97    1.70
  14  -6   1   70.14    1.55
  14  -6   1   74.72    1.56
  15   6  -1    3.76    0.70
 -15  -6  -1    4.05    0.55
  15  -6  -1    3.76    0.73
  15  -6  -1    3.55    0.66
  15   6   1    3.75    0.70
 -15  -6   1    4.79    0.73
  15  -6   1    3.88    0.67
  15  -6   1    4.33    0.69
  16   6  -1   16.33    1.08
 -16  -6  -1   16.37    0.95
  16  -6  -1   16.79    1.06
  16  -6  -1   16.58    0.99
  16   6   1   17.25    1.05
 -16  -6   1   19.10    1.11
  16  -6   1   18.09    1.03
  16  -6   1   16.61    0.93
  17   6  -1   11.75    0.95
 -17  -6  -1   13.07    0.93
  17  -6  -1   10.35    0.90
  17  -6  -1   13.27    1.02
  17   6   1   12.97    1.00
 -17  -6   1   14.56    0.99
  17  -6   1   12.48    0.95
  17  -6   1   12.08    0.96
  18   6  -1    6.50    0.85
 -18  -6  -1    6.50    0.81
  18  -6  -1    7.35    0.91
  18  -6  -1    5.56    0.79
  18   6   1    6.47    0.90
 -18  -6   1    7.49    0.87
  18  -6   1    7.81    0.88
  18  -6   1    7.00    0.87
  19   6  -1    2.84    0.73
 -19  -6  -1    2.98    0.72
  19  -6  -1    2.89    0.74
  19  -6  -1    1.60    0.64
  19   6   1    2.50    0.75
 -19  -6   1    2.76    0.62
  19  -6   1    2.38    0.69
  19  -6   1    1.93    0.62
  20   6  -1    7.13    0.98
 -20  -6  -1    6.14    0.89
  20  -6  -1    5.70    0.90
  20  -6  -1    6.48    0.90
  20   6   1    5.56    0.92
 -20  -6   1    4.54    0.76
  20  -6   1    3.32    0.73
  20  -6   1    4.72    0.82
  21   6  -1   20.28    1.26
 -21  -6  -1   19.03    1.28
  21  -6  -1   16.13    1.17
  21  -6  -1   16.34    1.24
  21   6   1   16.75    1.21
 -21  -6   1   18.88    1.12
  21  -6   1   14.91    1.14
  21  -6   1   18.36    1.23
  22   6  -1   66.08    2.07
 -22  -6  -1   70.92    2.05
  22  -6  -1   60.92    1.95
  22  -6  -1   62.28    1.91
  22   6   1   61.95    1.98
 -22  -6   1   70.62    1.91
  22  -6   1   57.76    1.82
  22  -6   1   64.88    1.92
  23   6  -1   29.60    1.56
 -23  -6  -1   31.50    1.49
  23  -6  -1   27.96    1.48
  23  -6  -1   29.40    1.49
  23   6   1   30.46    1.54
 -23  -6   1   28.27    1.16
  23  -6   1   27.36    1.37
  23  -6   1   29.19    1.46
  24   6  -1    5.16    0.99
 -24  -6  -1    3.70    0.78
  24  -6  -1    3.31    0.84
  24  -6  -1    2.40    0.82
  24   6   1    2.46    0.81
 -24  -6   1    0.28    0.35
  24  -6   1    2.19    0.74
  24  -6   1    3.55    0.92
  25   6  -1    1.42    0.78
 -25  -6  -1    1.10    0.60
  25  -6  -1    3.28    0.82
  25  -6  -1    1.86    0.81
  25   6   1    1.90    0.82
 -25  -6   1   -0.81    0.40
  25  -6   1    1.62    0.77
  25  -6   1    2.84    0.83
  26   6  -1   22.28    1.54
 -26  -6  -1   18.55    1.31
  26  -6  -1   18.66    1.37
  26  -6  -1   17.51    1.34
  26   6   1   21.21    1.45
 -26  -6   1   13.50    0.83
  26  -6   1   18.84    1.38
  26  -6   1   21.60    1.45
  27   6  -1    8.66    1.18
 -27  -6  -1    9.87    1.18
  27  -6  -1    8.69    1.18
  27  -6  -1    8.02    1.14
  27   6   1    8.74    1.25
 -27  -6   1    5.85    0.65
  27  -6   1    7.04    1.11
  27  -6   1    9.13    1.17
  28   6  -1   11.95    1.32
 -28  -6  -1   13.39    1.47
  28  -6  -1   11.38    1.33
  28  -6  -1   11.74    1.36
  28   6   1    8.87    1.23
 -28  -6   1    5.07    0.54
  28  -6   1   10.89    1.30
  28  -6   1   10.53    1.30
  29   6  -1    2.30    0.97
 -29  -6  -1    2.68    1.01
  29  -6  -1    1.90    0.95
  29  -6  -1    2.14    0.88
  29   6   1    1.80    0.90
 -29  -6   1   -1.23    0.49
  29  -6   1    3.35    0.90
  29  -6   1    1.13    0.80
  30   6  -1   -0.75    0.91
 -30  -6  -1    0.51    0.78
  30  -6  -1    1.67    0.92
  30  -6  -1    2.72    0.96
  30   6   1   -0.67    0.83
 -30  -6   1   -0.73    0.54
  30  -6   1    1.16    0.93
  30  -6   1    0.99    0.83
  31   6  -1    7.14    1.32
 -31  -6  -1    6.17    1.39
  31  -6  -1    7.45    1.29
  31   6   1    5.07    1.20
  31  -6   1    4.33    1.21
  31  -6   1    6.29    1.25
  32   6  -1    6.17    1.64
 -32  -6  -1    8.26    1.43
  32  -6  -1    8.05    1.31
  32  -6  -1    8.59    1.35
  32   6   1    6.17    1.71
  32  -6   1    7.48    1.34
  33   6  -1    3.95    1.18
 -33  -6  -1    4.82    1.35
  33  -6  -1    4.18    1.20
  33  -6  -1    4.22    1.48
  33   6   1    3.22    1.09
  33  -6   1    3.27    1.01
  33  -6   1    4.75    1.27
  34   6  -1    2.16    1.25
  34  -6  -1    1.45    1.16
  34  -6  -1    0.90    1.09
  34   6   1    0.48    1.11
  34  -6   1    0.17    1.02
  34  -6   1    0.62    1.09
  35   6  -1   -0.16    1.17
  35  -6  -1    1.24    1.20
  35  -6  -1   -1.55    1.13
  35   6   1   -0.24    1.16
  35  -6   1    1.22    1.15
  35  -6   1    1.18    1.20
  36   6  -1    5.61    1.44
  36  -6  -1    4.19    1.31
  36  -6  -1    8.13    1.59
  36   6   1    6.31    1.40
  36  -6   1    8.03    1.44
  36  -6   1    7.20    1.49
  37   6  -1    3.61    1.36
  37  -6  -1    2.90    1.36
  37  -6  -1    3.25    1.41
  37   6   1    4.12    1.43
  37  -6   1    1.87    1.25
  37  -6   1    5.02    1.45
  38   6  -1    0.72    1.24
  38  -6  -1    0.95    1.27
  38  -6  -1   -0.35    1.28
  38   6   1    1.81    1.37
  38  -6   1    1.15    1.32
  38  -6   1    2.60    1.34
  39   6  -1    3.60    1.34
  39  -6  -1    3.44    1.47
  39  -6  -1    0.95    1.44
  39   6   1    1.97    1.26
  39  -6   1    3.47    1.47
  39  -6   1    4.16    1.53
  40   6  -1    2.27    1.43
  40  -6  -1    2.87    1.52
  40  -6  -1    3.85    1.54
  40   6   1    3.58    1.50
  40  -6   1    3.21    1.41
  40  -6   1    0.01    1.29
  41   6  -1    0.31    1.36
  41  -6  -1    0.51    1.37
  41  -6  -1    3.23    1.54
  41   6   1   -1.01    1.33
  41  -6   1    1.04    1.43
  41  -6   1   -0.19    1.48
  42   6  -1   -1.32    1.52
  42  -6  -1    1.96    1.52
  42  -6  -1   -0.09    1.54
  42   6   1    1.56    1.46
  42  -6   1    0.53    1.50
  42  -6   1    0.45    1.49
  43   6  -1    3.40    1.61
  43  -6  -1    0.03    1.61
  43  -6  -1   -0.55    1.54
  43   6   1    1.27    1.68
  43  -6   1    1.38    1.47
  43  -6   1   -1.58    1.55
  44   6  -1   -0.28    1.44
  44  -6  -1   -0.86    1.51
  44  -6  -1   -1.11    1.54
  44   6   1   -1.32    1.54
  44  -6   1   -2.96    1.43
  44  -6   1    0.96    1.63
   0   7  -1   71.05    1.09
   0  -7  -1   67.33    1.34
   0   7   1   69.80    1.30
   0  -7   1   66.02    1.19
  -1   7  -1   14.47    0.69
   1   7  -1   13.90    0.70
  -1  -7  -1   13.72    0.89
   1  -7  -1   13.77    0.89
  -1   7   1   13.33    0.80
   1   7   1   14.14    0.83
  -1  -7   1   13.44    0.78
   1  -7   1   13.25    0.76
  -2   7  -1   87.61    1.18
   2   7  -1   83.92    1.23
  -2  -7  -1   82.38    1.44
   2  -7  -1   80.65    1.44
  -2   7   1   86.59    1.36
   2   7   1   86.70    1.43
  -2  -7   1   81.57    1.32
   2  -7   1   79.36    1.27
  -3   7  -1  130.84    1.41
   3   7  -1  130.00    1.52
  -3  -7  -1  122.14    1.69
   3  -7  -1  116.94    1.63
   3   7   1  129.50    1.72
  -3  -7   1  125.38    1.61
   3  -7   1  120.57    1.51
   4   7  -1   13.34    0.77
  -4  -7  -1   12.73    0.81
   4  -7  -1   12.81    0.88
   4   7   1   17.12    0.84
  -4  -7   1   16.87    0.87
   4  -7   1   16.89    0.80
   5   7  -1   48.05    1.07
   5  -7  -1   42.63    1.13
   5   7   1   44.19    1.18
  -5  -7   1   43.33    1.10
   5  -7   1   40.04    1.01
   6   7  -1  256.10    2.30
  -6  -7  -1  243.91    2.44
   6  -7  -1  202.06    2.59
   6   7   1  259.18    2.47
  -6  -7   1  257.70    2.42
   6  -7   1  240.66    2.14
   7   7  -1   42.10    1.12
  -7  -7  -1   40.63    1.19
   7  -7  -1   38.17    1.17
   7   7   1   41.09    1.21
  -7  -7   1   40.93    1.80
   7  -7   1   39.43    1.05
   8   7  -1  210.97    2.26
  -8  -7  -1  200.89    2.33
   8  -7  -1  190.51    2.23
   8   7   1  195.63    2.34
  -8  -7   1  202.24    2.30
   8  -7   1  184.39    1.99
   9   7  -1   69.32    1.45
  -9  -7  -1   68.06    1.44
   9  -7  -1   64.25    1.46
   9   7   1   70.38    1.49
  -9  -7   1   71.06    1.51
   9  -7   1   63.55    1.32
  10   7  -1   13.67    1.04
 -10  -7  -1   14.59    0.73
  10  -7  -1   12.39    0.85
  10   7   1   14.69    0.89
 -10  -7   1   14.81    0.95
  10  -7   1   12.71    0.94
  11   7  -1   37.48    1.22
 -11  -7  -1   36.51    0.99
  11  -7  -1   32.87    1.19
  11   7   1   31.82    1.14
 -11  -7   1   31.37    1.14
  11  -7   1   29.66    1.06
  11  -7   1   32.16    1.05
  12   7  -1   17.70    0.98
 -12  -7  -1   15.98    0.63
  12  -7  -1   14.68    0.96
  12   7   1   26.22    1.10
 -12  -7   1   23.41    1.06
  12  -7   1   21.96    0.97
  12  -7   1   23.27    0.98
  13   7  -1   90.02    1.82
 -13  -7  -1   83.68    1.58
  13  -7  -1   80.07    1.72
  13  -7  -1   86.58    1.72
  13   7   1   89.33    1.84
 -13  -7   1   92.25    1.88
  13  -7   1   83.32    1.63
  13  -7   1   85.73    1.64
  14   7  -1   36.32    1.33
 -14  -7  -1   33.71    0.99
  14  -7  -1   33.26    1.27
  14  -7  -1   36.18    1.29
  14   7   1   34.44    1.33
 -14  -7   1   33.61    1.27
  14  -7   1   30.71    1.15
  14  -7   1   33.89    1.16
  15   7  -1   24.48    1.15
 -15  -7  -1   20.75    0.76
  15  -7  -1   22.05    1.09
  15  -7  -1   22.75    1.08
  15   7   1   22.72    1.15
 -15  -7   1   24.46    1.16
  15  -7   1   21.05    1.00
  15  -7   1   23.34    1.08
  16   7  -1  116.15    2.23
 -16  -7  -1  119.97    2.10
  16  -7  -1  107.66    2.12
  16  -7  -1  111.57    2.12
  16   7   1  121.63    2.32
 -16  -7   1  126.98    2.32
  16  -7   1  115.53    2.07
  16  -7   1  118.42    2.05
  17   7  -1    7.20    0.88
 -17  -7  -1    7.14    0.52
  17  -7  -1    7.32    0.90
  17  -7  -1    7.64    0.84
  17   7   1    7.49    0.94
 -17  -7   1    8.00    0.92
  17  -7   1    6.61    0.82
  17  -7   1    7.27    0.86
  18   7  -1   16.64    1.10
 -18  -7  -1   15.62    0.78
  18  -7  -1   13.92    1.01
  18  -7  -1   14.86    1.07
  18   7   1   15.32    1.17
 -18  -7   1   16.49    1.04
  18  -7   1   12.85    0.98
  18  -7   1   15.35    1.02
  19   7  -1    6.76    0.91
 -19  -7  -1    7.86    0.79
  19  -7  -1    7.83    0.93
  19  -7  -1    7.69    0.92
  19   7   1    7.79    0.95
 -19  -7   1    9.83    0.99
  19  -7   1    8.16    0.93
  19  -7   1    8.64    0.93
  20   7  -1   12.20    1.07
 -20  -7  -1   13.54    1.04
  20  -7  -1   11.98    1.11
  20  -7  -1   10.12    1.08
  20   7   1    8.42    1.06
 -20  -7   1    8.70    0.92
  20  -7   1    7.96    0.98
  20  -7   1    7.94    0.99
  21   7  -1   72.68    2.06
 -21  -7  -1   72.70    2.04
  21  -7  -1   65.89    1.98
  21  -7  -1   69.49    1.95
  21   7   1   72.20    2.09
 -21  -7   1   73.51    2.03
  21  -7   1   65.19    1.84
  21  -7   1   74.22    1.99
  22   7  -1   16.63    1.32
 -22  -7  -1   14.37    1.22
  22  -7  -1   10.90    1.10
  22  -7  -1   14.71    1.23
  22   7   1   17.11    1.27
 -22  -7   1   16.14    1.12
  22  -7   1   13.97    1.21
  22  -7   1   15.11    1.21
  23   7  -1   14.93    1.31
 -23  -7  -1   16.03    1.30
  23  -7  -1   13.88    1.26
  23  -7  -1   12.25    1.21
  23   7   1   15.63    1.35
 -23  -7   1   14.14    1.03
  23  -7   1   15.11    1.14
  23  -7   1   15.78    1.16
  24   7  -1   15.07    1.24
 -24  -7  -1   14.24    1.23
  24  -7  -1   13.31    1.17
  24  -7  -1   14.34    1.30
  24   7   1   11.99    1.30
 -24  -7   1   12.13    1.00
  24  -7   1   10.94    1.15
  24  -7   1   11.24    1.15
  25   7  -1    0.71    0.75
 -25  -7  -1    0.29    0.66
  25  -7  -1    0.09    0.66
  25  -7  -1    0.32    0.68
  25   7   1   -0.05    0.76
 -25  -7   1   -0.26    0.45
  25  -7   1    1.63    0.76
  25  -7   1    0.50    0.65
  26   7  -1    1.96    0.83
 -26  -7  -1    2.79    0.75
  26  -7  -1    1.00    0.76
  26  -7  -1    2.22    0.86
  26   7   1    2.66    0.93
 -26  -7   1   -0.16    0.40
  26  -7   1    2.11    0.81
  26  -7   1    0.72    0.72
  27   7  -1    0.38    0.75
 -27  -7  -1   -0.34    0.55
  27  -7  -1    0.39    0.72
  27  -7  -1    0.26    0.76
  27   7   1    0.47    0.73
  27  -7   1   -0.47    0.62
  27  -7   1   -0.27    0.74
  28   7  -1    8.68    1.20
 -28  -7  -1    7.89    1.19
  28  -7  -1    6.17    1.11
  28  -7  -1    7.60    1.21
  28   7   1    5.85    1.16
 -28  -7   1    2.87    0.48
  28  -7   1    6.77    1.04
  28  -7   1    7.51    1.08
  29   7  -1    9.01    1.31
 -29  -7  -1    8.35    1.30
  29  -7  -1    6.25    1.17
  29  -7  -1    7.02    1.17
  29   7   1    7.33    1.30
 -29  -7   1    1.15    0.48
  29  -7   1    7.61    1.22
  29  -7   1    6.28    1.18
  30   7  -1   10.16    1.49
  30  -7  -1   10.49    1.45
  30  -7  -1    9.78    1.38
  30   7   1   10.41    1.45
 -30  -7   1   10.36    1.80
  30  -7   1   12.32    1.34
  30  -7   1   13.26    1.35
  31   7  -1   15.47    1.73
 -31  -7  -1   16.55    1.62
  31  -7  -1   11.06    1.78
  31  -7  -1   16.65    1.68
  31   7   1   18.82    1.93
 -31  -7   1   14.89    1.69
  31  -7   1   17.44    1.63
  31  -7   1   17.90    1.64
  32   7  -1    9.56    1.47
 -32  -7  -1   10.28    1.55
  32  -7  -1   10.96    1.49
  32  -7  -1   10.32    1.45
  32   7   1    9.53    1.44
 -32  -7   1    9.21    1.46
  32  -7   1    8.44    1.59
  32  -7   1   13.08    1.57
  33   7  -1    1.69    1.17
 -33  -7  -1    1.56    1.16
  33  -7  -1    2.76    1.19
  33  -7  -1    1.03    0.99
  33   7   1    1.58    1.12
  33  -7   1    1.66    1.05
  33  -7   1    1.33    1.47
  34   7  -1    3.37    1.35
 -34  -7  -1    2.83    1.32
  34  -7  -1    1.62    1.11
  34  -7  -1    3.12    1.28
  34   7   1    3.99    1.36
  34  -7   1    2.86    1.20
  34  -7   1    2.13    1.16
  35   7  -1    0.47    1.19
  35  -7  -1    0.06    1.13
  35  -7  -1    2.13    1.34
  35   7   1    2.87    1.26
  35  -7   1    2.56    1.28
  35  -7   1    0.44    1.16
  36   7  -1    1.35    1.12
  36  -7  -1    2.91    1.38
  36  -7  -1    2.69    1.35
  36   7   1    0.34    1.17
  36  -7   1    2.02    1.26
  36  -7   1   -0.84    1.14
  37   7  -1    6.19    1.50
  37  -7  -1    2.46    1.32
  37  -7  -1    5.90    1.53
  37   7   1    4.36    1.50
  37  -7   1    4.37    1.44
  37  -7   1    5.38    1.53
  38   7  -1    3.27    1.54
  38  -7  -1   -0.95    1.19
  38  -7  -1    1.69    1.33
  38   7   1    2.28    1.32
  38  -7   1    0.47    1.27
  38  -7   1    0.17    1.43
  39   7  -1   -1.08    1.35
  39  -7  -1   -0.64    1.34
  39  -7  -1   -0.41    1.27
  39   7   1    0.63    1.40
  39  -7   1    0.78    1.29
  39  -7   1    1.72    1.44
  40   7  -1   -1.10    1.36
  40  -7  -1    1.17    1.40
  40  -7  -1    0.80    1.52
  40   7   1   -0.53    1.31
  40  -7   1    0.58    1.46
  40  -7   1   -0.63    1.29
  41   7  -1   -0.82    1.26
  41  -7  -1   -1.14    1.41
  41  -7  -1    1.33    1.61
  41   7   1    0.51    1.36
  41  -7   1   -0.44    1.33
  41  -7   1    2.24    1.53
  42   7  -1    1.49    1.37
  42  -7  -1    1.43    1.56
  42  -7  -1    1.44    1.50
  42   7   1   -1.59    1.40
  42  -7   1    1.26    1.60
  42  -7   1   -0.34    1.48
  43   7  -1    0.19    1.51
  43  -7  -1   -0.30    1.44
  43  -7  -1    0.49    1.47
  43   7   1   -1.38    1.43
  43  -7   1   -1.04    1.40
  43  -7   1   -1.12    1.46
  44   7  -1    0.38    1.58
  44  -7  -1    0.89    1.64
  44  -7  -1   -1.80    1.54
  44   7   1   -0.14    1.52
  44  -7   1    0.61    1.62
  44  -7   1   -0.46    1.63
   0   8  -1    0.04    0.38
   0  -8  -1    0.09    0.85
   0   8   1    0.14    0.45
   0  -8   1    0.09    0.44
  -1   8  -1   51.94    1.03
   1   8  -1   51.99    1.05
   1  -8  -1   42.29    1.35
  -1   8   1   53.13    1.22
   1   8   1   56.10    1.25
  -1  -8   1   50.04    1.14
   1  -8   1   51.28    1.14
  -2   8  -1   54.56    1.03
   2   8  -1   51.71    1.08
  -2  -8  -1   44.14    1.39
  -2   8   1   46.16    1.12
   2   8   1   46.53    1.18
  -2  -8   1   43.85    1.12
   2  -8   1   42.77    1.06
  -3   8  -1    0.23    0.38
   3   8  -1   -0.03    0.41
  -3  -8  -1    0.08    0.50
  -3   8   1   -0.65    0.42
   3   8   1   -0.25    0.48
  -3  -8   1    1.04    0.51
   3  -8   1    0.21    0.46
  -4   8  -1  143.03    1.58
   4   8  -1  143.76    1.74
  -4  -8  -1  135.47    1.92
   4  -8  -1  119.91    2.08
   4   8   1  140.35    1.89
  -4  -8   1  134.32    1.77
   4  -8   1  132.04    1.66
   5   8  -1   65.46    1.29
  -5  -8  -1   63.41    1.39
   5  -8  -1   59.16    1.36
   5   8   1   60.89    1.37
   5  -8   1   54.88    1.19
   6   8  -1   89.94    1.51
  -6  -8  -1   83.85    1.59
   6  -8  -1   79.10    1.51
   6   8   1   84.90    1.59
  -6  -8   1   84.86    1.56
   6  -8   1   79.15    1.40
   7   8  -1   21.40    0.94
  -7  -8  -1   22.22    0.99
   7  -8  -1   20.25    1.00
  -7  -8   1   23.37    0.97
   7  -8   1   19.35    0.89
   8   8  -1   29.90    1.02
  -8  -8  -1   29.14    1.08
   8  -8  -1   28.11    1.05
   8   8   1   30.88    1.15
  -8  -8   1   31.47    1.10
   9   8  -1   25.47    1.18
  -9  -8  -1   27.89    1.07
   9  -8  -1   24.73    1.02
   9   8   1   29.06    1.10
  -9  -8   1   27.83    1.07
   9  -8   1   27.38    1.01
  10   8  -1   30.43    1.13
 -10  -8  -1   30.51    1.14
  10  -8  -1   25.56    1.05
  10   8   1   29.09    1.17
 -10  -8   1   31.75    1.15
  10  -8   1   30.58    1.07
  11   8  -1   71.96    1.60
 -11  -8  -1   74.42    1.66
  11  -8  -1   62.26    1.50
  11   8   1   70.49    1.64
 -11  -8   1   72.83    1.66
  11  -8   1   64.54    1.43
  12   8  -1  129.19    2.13
 -12  -8  -1  126.23    2.12
  12  -8  -1  118.55    2.02
  12   8   1  126.45    2.15
 -12  -8   1  132.22    2.21
  12  -8   1  121.81    1.93
  13   8  -1   53.63    1.52
 -13  -8  -1   54.21    1.41
  13  -8  -1   48.13    1.42
  13   8   1   53.95    1.54
 -13  -8   1   56.02    1.59
  13  -8   1   49.58    1.36
  13  -8   1   53.97    1.37
  14   8  -1  240.50    2.99
 -14  -8  -1  254.39    3.03
  14  -8  -1  229.02    2.89
  14   8   1  230.01    2.99
 -14  -8   1  235.50    3.01
  14  -8   1  218.77    2.67
  14  -8   1  225.75    2.63
  15   8  -1   17.28    1.10
 -15  -8  -1   13.48    0.70
  15  -8  -1   16.92    1.03
  15  -8  -1   16.19    0.99
  15   8   1   17.85    1.15
 -15  -8   1   18.17    1.10
  15  -8   1   16.22    1.02
  15  -8   1   17.59    0.98
  16   8  -1   58.94    1.70
 -16  -8  -1   51.39    1.32
  16  -8  -1   51.96    1.61
  16  -8  -1   53.39    1.60
  16   8   1   57.77    1.72
 -16  -8   1   58.78    1.70
  16  -8   1   53.81    1.53
  16  -8   1   58.32    1.54
  17   8  -1    3.10    0.71
 -17  -8  -1    0.52    0.27
  17  -8  -1    3.35    0.78
  17  -8  -1    2.58    0.69
  17   8   1    3.79    0.74
 -17  -8   1    3.95    0.73
  17  -8   1    4.82    0.78
  17  -8   1    4.18    0.72
  18   8  -1    2.08    0.69
 -18  -8  -1    0.46    0.30
  18  -8  -1    2.85    0.78
  18  -8  -1    2.38    0.70
  18   8   1    4.25    0.82
 -18  -8   1    5.72    0.91
  18  -8   1    4.19    0.80
  18  -8   1    5.34    0.80
  19   8  -1   28.89    1.38
 -19  -8  -1   24.95    0.98
  19  -8  -1   26.70    1.36
  19  -8  -1   27.03    1.37
  19   8   1   30.04    1.47
 -19  -8   1   29.80    1.41
  19  -8   1   26.04    1.30
  19  -8   1   28.72    1.29
  20   8  -1   35.85    1.61
 -20  -8  -1   30.86    1.07
  20  -8  -1   29.84    1.52
  20  -8  -1   33.99    1.54
  20   8   1   34.60    1.54
 -20  -8   1   36.19    1.60
  20  -8   1   30.92    1.41
  20  -8   1   35.13    1.44
  21   8  -1    6.70    1.02
 -21  -8  -1    6.07    0.66
  21  -8  -1    6.64    1.02
  21  -8  -1    6.35    0.97
  21   8   1    7.43    1.06
 -21  -8   1    6.81    1.06
  21  -8   1    7.07    0.93
  21  -8   1    6.53    0.90
  22   8  -1   57.72    1.96
 -22  -8  -1   61.03    1.82
  22  -8  -1   51.55    1.88
  22  -8  -1   54.87    1.91
  22   8   1   57.83    1.96
 -22  -8   1   63.75    2.06
  22  -8   1   57.86    1.85
  22  -8   1   59.43    1.85
  23   8  -1    5.30    0.94
 -23  -8  -1    5.97    0.89
  23  -8  -1    7.02    1.05
  23  -8  -1    4.76    0.94
  23   8   1    4.28    0.91
 -23  -8   1    5.29    0.90
  23  -8   1    3.72    0.83
  23  -8   1    5.67    0.92
  24   8  -1   13.25    1.31
 -24  -8  -1   10.81    1.04
  24  -8  -1    8.63    1.04
  24  -8  -1   10.30    1.18
  24   8   1    9.13    1.13
 -24  -8   1   11.75    1.08
  24  -8   1    9.19    1.14
  24  -8   1   11.54    1.17
  25   8  -1   -0.32    0.68
 -25  -8  -1    0.25    0.60
  25  -8  -1   -0.98    0.66
  25  -8  -1    0.03    0.69
  25   8   1    0.57    0.69
 -25  -8   1   -0.50    0.49
  25  -8   1   -0.31    0.61
  25  -8   1    0.86    0.69
  26   8  -1    7.41    1.13
 -26  -8  -1    6.48    1.06
  26  -8  -1    6.12    1.07
  26  -8  -1    6.22    1.08
  26   8   1    8.09    1.17
 -26  -8   1    8.52    0.98
  26  -8   1    7.54    1.05
  26  -8   1    9.07    1.13
  27   8  -1    0.82    0.83
 -27  -8  -1    0.62    0.84
  27  -8  -1   -0.15    0.71
  27  -8  -1    0.80    0.86
  27   8   1    0.96    0.86
 -27  -8   1    1.98    0.60
  27  -8   1    0.69    0.79
  27  -8   1    1.64    0.83
  28   8  -1    0.99    0.89
 -28  -8  -1    1.40    0.86
  28  -8  -1    1.76    0.89
  28  -8  -1    3.67    1.01
  28   8   1    1.60    1.00
 -28  -8   1    1.95    0.61
  28  -8   1    2.85    0.91
  28  -8   1    4.50    1.01
  29   8  -1    5.47    1.18
 -29  -8  -1    4.68    1.14
  29  -8  -1    4.80    1.13
  29  -8  -1    5.12    1.16
  29   8   1    5.01    1.25
 -29  -8   1    1.85    0.61
  29  -8   1    3.88    1.03
  29  -8   1    4.82    1.01
  30   8  -1   18.12    1.70
 -30  -8  -1   16.33    1.70
  30  -8  -1   14.59    1.52
  30  -8  -1   18.19    1.60
  30   8   1   17.76    1.74
 -30  -8   1   16.67    1.69
  30  -8   1   14.00    1.52
  30  -8   1   15.30    1.54
 -31  -8  -1    5.97    1.33
  31  -8  -1    5.59    1.23
  31  -8  -1    5.41    1.23
  31   8   1    4.80    1.52
 -31  -8   1    7.56    1.45
  31  -8   1    3.29    1.10
  31  -8   1    6.53    1.26
  32   8  -1    6.43    1.34
 -32  -8  -1    7.39    1.43
  32  -8  -1    8.61    1.42
  32   8   1    7.00    1.39
 -32  -8   1    5.34    1.33
  32  -8   1    5.84    1.26
  32  -8   1    7.22    1.29
  33   8  -1    1.02    1.16
 -33  -8  -1    0.79    1.07
  33  -8  -1    2.41    1.22
  33  -8  -1    1.27    1.10
  33   8   1    1.53    1.10
 -33  -8   1    1.43    1.19
  33  -8   1    1.57    1.07
  34   8  -1    1.84    1.15
 -34  -8  -1    3.03    1.26
  34  -8  -1    3.39    1.28
  34  -8  -1    3.57    1.29
  34   8   1    1.15    1.22
  34  -8   1    3.03    1.23
  34  -8   1    2.27    1.06
  35   8  -1    2.27    1.19
 -35  -8  -1    1.56    1.30
  35  -8  -1    0.77    1.12
  35  -8  -1    2.38    1.28
  35   8   1    2.56    1.26
  35  -8   1    0.89    1.18
  35  -8   1    1.66    1.29
  36   8  -1    1.42    1.29
  36  -8  -1    0.33    1.22
  36  -8  -1   -0.20    1.15
  36   8   1   -1.02    1.16
  36  -8   1   -1.44    1.00
  36  -8   1    1.07    1.33
  37   8  -1    3.53    1.45
  37  -8  -1   -1.16    1.21
  37  -8  -1    2.07    1.33
  37   8   1    3.55    1.35
  37  -8   1    1.17    1.27
  37  -8   1   -0.04    1.31
  38   8  -1    5.72    1.46
  38  -8  -1    6.14    1.61
  38  -8  -1    5.77    1.50
  38   8   1    5.14    1.58
  38  -8   1    4.83    1.48
  38  -8   1    5.87    1.59
  39   8  -1    0.07    1.33
  39  -8  -1    0.60    1.38
  39  -8  -1    2.08    1.30
  39   8   1    1.44    1.30
  39  -8   1    1.53    1.38
  39  -8   1    1.20    1.46
  40   8  -1    4.31    1.68
  40  -8  -1    4.39    1.51
  40  -8  -1    5.91    1.61
  40   8   1    3.79    1.64
  40  -8   1    5.09    1.58
  40  -8   1    2.74    1.53
  41   8  -1    0.39    1.50
  41  -8  -1    1.01    1.46
  41  -8  -1    0.18    1.41
  41   8   1    0.17    1.39
  41  -8   1    2.53    1.41
  41  -8   1   -1.28    1.42
  42   8  -1    2.59    1.57
  42  -8  -1   -1.78    1.43
  42  -8  -1    1.20    1.53
  42   8   1    2.20    1.59
  42  -8   1    0.58    1.56
  42  -8   1    0.49    1.46
  43   8  -1   -1.73    1.42
  43  -8  -1    1.18    1.65
  43  -8  -1    1.40    1.64
  43   8   1   -0.18    1.55
  43  -8   1   -0.18    1.56
  43  -8   1    0.31    1.62
  44   8  -1    0.58    1.74
  44  -8  -1    1.47    1.74
  44  -8  -1    1.79    1.70
  44   8   1    0.61    1.45
  44  -8   1    0.12    1.74
  44  -8   1    0.52    1.62
   0   9  -1  191.30    1.92
   0  -9  -1  185.97    2.25
   0   9   1  190.12    2.16
   0  -9   1  186.67    2.06
  -1   9  -1  107.20    1.46
   1   9  -1  107.08    1.51
  -1  -9  -1   98.69    1.71
   1  -9  -1   98.91    1.67
  -1   9   1  106.94    1.66
   1   9   1  110.22    1.72
  -1  -9   1  103.17    1.61
   1  -9   1  102.43    1.57
  -2   9  -1   14.59    0.75
   2   9  -1   13.43    0.76
  -2  -9  -1   14.05    0.86
   2  -9  -1   14.46    0.91
  -2   9   1   13.52    0.84
   2   9   1   15.92    0.90
   2  -9   1   13.85    0.81
  -3   9  -1   45.28    1.04
   3   9  -1   43.51    1.09
  -3  -9  -1   41.76    1.25
   3  -9  -1   41.20    1.19
  -3   9   1   44.67    1.19
   3   9   1   46.46    1.26
  -3  -9   1   39.36    1.31
   3  -9   1   42.69    1.11
  -4   9  -1   62.21    1.18
   4   9  -1   62.70    1.28
  -4  -9  -1   60.31    1.45
   4  -9  -1   57.02    1.37
  -4   9   1   65.42    1.39
   4   9   1   60.38    1.38
  -4  -9   1   62.67    1.38
   4  -9   1   58.48    1.27
   5   9  -1   11.52    0.77
  -5  -9  -1   10.26    0.88
   5  -9  -1    9.44    0.79
  -5  -9   1   12.32    0.88
   5  -9   1    8.54    0.84
   6   9  -1   39.00    1.14
  -6  -9  -1   35.64    1.18
   6  -9  -1   35.59    1.19
   6   9   1   39.63    1.19
  -6  -9   1   42.10    1.19
   7   9  -1   71.70    1.50
  -7  -9  -1   74.36    1.63
   7  -9  -1   67.81    1.50
   7   9   1   77.02    1.59
  -7  -9   1   76.59    1.56
   7  -9   1   75.75    1.46
   8   9  -1  152.11    2.12
  -8  -9  -1  153.01    2.24
   8  -9  -1  143.21    2.12
   8   9   1  142.19    2.13
  -8  -9   1  147.63    2.16
   8  -9   1  136.82    1.90
   9   9  -1   25.91    1.03
  -9  -9  -1   24.34    1.12
   9  -9  -1   23.45    1.04
   9   9   1   26.41    1.15
  -9  -9   1   27.25    1.14
   9  -9   1   24.63    1.00
  10   9  -1    2.71    0.61
 -10  -9  -1    3.58    0.65
  10  -9  -1    2.40    0.61
  10   9   1    4.10    0.71
 -10  -9   1    4.56    0.73
  10  -9   1    2.72    0.59
  11   9  -1   36.50    1.27
 -11  -9  -1   36.33    1.28
  11  -9  -1   29.58    1.16
  11   9   1   33.53    1.25
 -11  -9   1   35.06    1.26
  11  -9   1   32.86    1.16
  12   9  -1   10.78    0.87
 -12  -9  -1    8.60    0.86
  12  -9  -1    9.32    0.91
  12   9   1   15.90    1.06
 -12  -9   1   15.63    0.99
  12  -9   1   14.47    0.94
  13   9  -1   39.68    1.39
 -13  -9  -1   41.46    1.40
  13  -9  -1   37.48    1.33
  13   9   1   39.38    1.43
 -13  -9   1   41.04    1.40
  13  -9   1   37.61    1.29
  14   9  -1   38.75    1.39
 -14  -9  -1   38.60    1.38
  14  -9  -1   36.78    1.39
  14   9   1   35.42    1.42
 -14  -9   1   36.66    1.43
  14  -9   1   31.95    1.25
  15   9  -1    6.33    0.84
 -15  -9  -1    6.36    0.73
  15  -9  -1    6.90    0.92
  15   9   1    5.31    0.79
 -15  -9   1    5.20    0.85
  15  -9   1    5.15    0.76
  16   9  -1   68.23    1.84
 -16  -9  -1   66.90    1.66
  16  -9  -1   62.21    1.73
  16   9   1   72.55    1.94
 -16  -9   1   76.15    1.96
  16  -9   1   68.85    1.72
  16  -9   1   68.64    1.67
  17   9  -1    7.47    0.93
 -17  -9  -1    4.50    0.43
  17  -9  -1    6.72    0.93
  17   9   1    8.54    1.01
 -17  -9   1    8.97    1.05
  17  -9   1    8.39    0.94
  17  -9   1    6.13    0.80
  18   9  -1   31.61    1.48
 -18  -9  -1   29.22    1.11
  18  -9  -1   33.28    1.47
  18   9   1   34.73    1.51
 -18  -9   1   32.92    1.52
  18  -9   1   32.01    1.39
  18  -9   1   31.28    1.33
  19   9  -1   16.70    1.26
 -19  -9  -1   10.90    0.71
  19  -9  -1   14.55    1.21
  19  -9  -1   15.58    1.23
  19   9   1   14.95    1.13
 -19  -9   1   15.14    1.17
  19  -9   1   13.86    1.10
  19  -9   1   15.58    1.10
  20   9  -1   14.11    1.18
 -20  -9  -1    6.92    0.57
  20  -9  -1   11.13    1.06
  20  -9  -1   12.68    1.08
  20   9   1   10.62    1.08
 -20  -9   1   11.41    1.20
  20  -9   1    7.32    0.95
  20  -9   1   10.00    1.08
  21   9  -1   22.75    1.38
 -21  -9  -1   19.35    0.87
  21  -9  -1   21.11    1.37
  21  -9  -1   21.19    1.33
  21   9   1   25.21    1.48
 -21  -9   1   25.76    1.51
  21  -9   1   22.75    1.35
  21  -9   1   26.74    1.40
  22   9  -1    6.99    1.03
 -22  -9  -1    4.08    0.50
  22  -9  -1    6.66    1.03
  22  -9  -1    6.31    1.00
  22   9   1   10.03    1.18
 -22  -9   1    6.70    1.02
  22  -9   1    6.76    1.00
  22  -9   1    6.33    0.93
  23   9  -1    5.56    1.05
 -23  -9  -1    3.37    0.41
  23  -9  -1    3.09    0.89
  23  -9  -1    4.03    0.92
  23   9   1    4.16    0.93
 -23  -9   1    4.65    0.88
  23  -9   1    4.22    0.89
  23  -9   1    5.52    0.95
  24   9  -1   13.78    1.35
 -24  -9  -1    9.93    0.73
  24  -9  -1   13.50    1.16
  24  -9  -1   13.58    1.21
  24   9   1   14.81    1.28
 -24  -9   1   16.20    1.27
  24  -9   1   15.66    1.24
  24  -9   1   13.52    1.20
  25   9  -1   11.31    1.23
 -25  -9  -1   12.09    1.01
  25  -9  -1   15.30    1.34
  25  -9  -1   12.99    1.34
  25   9   1   11.11    1.22
 -25  -9   1   11.94    1.18
  25  -9   1   12.03    1.21
  25  -9   1   10.13    1.21
  26   9  -1   10.45    1.31
 -26  -9  -1   11.10    1.14
  26  -9  -1   11.55    1.18
  26  -9  -1   11.59    1.21
  26   9   1   12.35    1.31
 -26  -9   1   10.56    1.20
  26  -9   1   11.04    1.17
  26  -9   1   10.98    1.25
  27   9  -1    6.40    1.22
 -27  -9  -1   10.58    1.24
  27  -9  -1   10.32    1.33
  27  -9  -1    8.00    1.18
  27   9   1    8.86    1.27
 -27  -9   1    7.84    1.18
  27  -9   1   10.42    1.23
  27  -9   1    7.04    1.07
  28   9  -1   -0.64    0.81
 -28  -9  -1    0.75    0.82
  28  -9  -1    0.33    0.91
  28  -9  -1    1.44    0.93
  28   9   1    1.55    0.98
 -28  -9   1   -0.21    0.57
  28  -9   1    2.60    0.95
  28  -9   1    0.81    0.77
  29   9  -1   14.94    1.64
 -29  -9  -1   14.01    1.68
  29  -9  -1   12.69    1.51
  29  -9  -1   12.91    1.51
  29   9   1   15.16    1.54
 -29  -9   1   12.88    1.53
  29  -9   1   14.35    1.49
  29  -9   1   14.58    1.48
  30   9  -1   -0.34    0.87
 -30  -9  -1    0.38    0.99
  30  -9  -1   -0.18    0.96
  30   9   1   -0.38    1.54
 -30  -9   1    0.65    0.98
  30  -9   1    0.53    0.92
  30  -9   1   -0.35    0.89
  31   9  -1    1.47    1.09
 -31  -9  -1    0.12    1.08
  31  -9  -1    0.39    0.94
  31  -9  -1   -0.21    0.90
  31   9   1    1.46    1.12
 -31  -9   1   -1.00    1.04
  31  -9   1   -1.38    0.86
  32   9  -1   -0.44    1.02
 -32  -9  -1   -0.42    1.03
  32  -9  -1    0.82    1.05
  32  -9  -1   -0.25    1.25
  32   9   1   -1.20    1.04
 -32  -9   1    0.40    1.13
  32  -9   1   -0.03    0.90
  32  -9   1   -0.64    1.03
  33   9  -1    2.52    1.23
 -33  -9  -1    1.78    1.13
  33  -9  -1    1.86    1.23
  33  -9  -1    2.13    1.16
  33   9   1   -0.58    1.15
 -33  -9   1   -0.50    1.16
  33  -9   1    0.46    0.99
  33  -9   1   -0.61    1.29
  34   9  -1    3.02    1.37
 -34  -9  -1    3.78    1.36
  34  -9  -1    3.33    1.30
  34  -9  -1    4.55    1.42
  34   9   1    0.50    1.15
 -34  -9   1    3.48    1.35
  34  -9   1    3.41    1.31
  34  -9   1    2.61    1.29
  35   9  -1    7.33    1.56
 -35  -9  -1    5.06    1.46
  35  -9  -1    8.63    1.55
  35  -9  -1    5.79    1.53
  35   9   1    6.31    1.57
  35  -9   1    6.47    1.48
  35  -9   1    7.28    1.49
  36   9  -1    1.43    1.19
 -36  -9  -1    1.38    1.22
  36  -9  -1    3.24    1.30
  36  -9  -1    1.89    1.30
  36   9   1    1.92    1.26
  36  -9   1    2.87    1.39
  36  -9   1    2.57    1.35
  37   9  -1    2.42    1.49
  37  -9  -1    4.13    1.48
  37  -9  -1    3.21    1.40
  37   9   1    5.62    1.61
  37  -9   1    2.83    1.41
  37  -9   1    3.90    1.44
  38   9  -1    2.24    1.49
  38  -9  -1    0.99    1.42
  38  -9  -1    2.37    1.45
  38   9   1    1.78    1.46
  38  -9   1    2.64    1.42
  38  -9   1    2.59    1.42
  39   9  -1   -0.40    1.18
  39  -9  -1    1.07    1.39
  39  -9  -1   -0.89    1.33
  39   9   1   -0.97    1.31
  39  -9   1    0.37    1.33
  39  -9   1   -1.82    1.29
  40   9  -1   -0.92    1.36
  40  -9  -1    1.92    1.45
  40  -9  -1   -0.44    1.46
  40   9   1    0.40    1.41
  40  -9   1    1.27    1.42
  40  -9   1    1.93    1.48
  41   9  -1    0.41    1.49
  41  -9  -1    3.06    1.53
  41  -9  -1    1.87    1.61
  41   9   1   -1.05    1.45
  41  -9   1    2.65    1.57
  41  -9   1    0.96    1.58
  42   9  -1    1.35    1.54
  42  -9  -1    0.85    1.55
  42   9   1    0.94    1.50
  42  -9   1    0.00    1.63
  42  -9   1    1.22    1.52
  43   9  -1   -2.51    1.36
  43  -9  -1    2.51    1.71
  43   9   1    1.54    1.70
  43  -9   1    3.09    1.73
  43  -9   1   -0.61    1.59
   0  10  -1    0.45    0.43
   0 -10  -1   -0.39    0.50
   0 -10   1    0.03    0.47
  -1  10  -1   11.81    0.74
   1  10  -1   11.91    0.75
  -1 -10  -1   12.50    0.91
   1 -10  -1   11.33    0.90
  -1  10   1   11.09    0.89
  -1 -10   1   11.38    0.83
   1 -10   1   10.51    0.79
  -2  10  -1   58.48    1.20
   2  10  -1   55.26    1.22
  -2 -10  -1   54.14    1.37
   2 -10  -1   52.36    1.37
  -2  10   1   49.00    1.50
   2  10   1   53.19    1.59
  -2 -10   1   55.93    1.33
   2 -10   1   55.55    1.28
  -3  10  -1   58.23    1.20
   3  10  -1   55.16    1.24
  -3 -10  -1   53.19    1.38
   3 -10  -1   54.22    1.37
   3  10   1   57.04    1.39
  -3 -10   1   52.96    1.29
   3 -10   1   54.25    1.28
  -4  10  -1   20.84    0.84
   4  10  -1   21.62    0.92
  -4 -10  -1   19.48    1.03
   4 -10  -1   17.47    0.99
   4  10   1   19.42    0.93
  -4 -10   1   20.30    0.96
   4 -10   1   18.79    0.92
  -5  10  -1    7.38    0.66
   5  10  -1    7.56    0.73
  -5 -10  -1    7.23    0.81
   5 -10  -1    7.38    0.80
  -5  10   1    6.65    0.76
   5  10   1    7.36    0.78
  -5 -10   1    7.82    0.81
   5 -10   1    6.94    0.71
  -6 -10  -1   43.13    1.31
   6 -10  -1   41.51    1.27
   6  10   1   49.22    1.34
  -6 -10   1   52.04    1.40
   6 -10   1   48.12    1.26
   7  10  -1    5.51    0.70
  -7 -10  -1    6.80    0.82
   7 -10  -1    5.62    0.76
   7  10   1    5.31    0.74
  -7 -10   1    5.85    0.72
   7 -10   1    5.01    0.66
   8  10  -1   33.35    1.17
  -8 -10  -1   31.50    1.21
   8 -10  -1   32.69    1.22
   8  10   1   33.03    1.20
  -8 -10   1   31.92    1.22
   8 -10   1   30.08    1.09
   9  10  -1   22.60    1.06
  -9 -10  -1   20.84    1.07
   9 -10  -1   19.20    1.01
   9  10   1   21.00    1.11
  -9 -10   1   21.99    1.11
   9 -10   1   20.19    1.00
  10  10  -1  114.75    1.99
 -10 -10  -1  118.09    2.15
  10 -10  -1  107.62    1.99
  10  10   1  130.31    2.21
 -10 -10   1  134.13    2.23
  10 -10   1  123.19    1.99
  11  10  -1   43.01    1.35
 -11 -10  -1   42.82    1.43
  11 -10  -1   39.49    1.39
  11  10   1   42.21    1.44
 -11 -10   1   42.65    1.39
  11 -10   1   40.68    1.28
  12  10  -1    1.28    0.59
 -12 -10  -1    0.98    0.62
  12 -10  -1    0.92    0.60
  12  10   1    0.54    0.58
 -12 -10   1    0.74    0.58
  12 -10   1    0.18    0.52
  13  10  -1   12.10    0.94
 -13 -10  -1   14.26    1.07
  13 -10  -1   12.40    1.02
  13  10   1   14.12    1.02
 -13 -10   1   16.07    1.05
  13 -10   1   12.90    0.94
  14  10  -1   45.19    1.53
 -14 -10  -1   48.22    1.58
  14 -10  -1   44.07    1.50
  14  10   1   44.91    1.57
 -14 -10   1   45.47    1.59
  14 -10   1   40.12    1.35
  15  10  -1   15.23    1.11
 -15 -10  -1   15.95    0.99
  15 -10  -1   15.24    1.12
  15  10   1   16.21    1.11
 -15 -10   1   15.26    1.06
  15 -10   1   15.25    1.03
  16  10  -1   61.67    1.77
 -16 -10  -1   70.01    1.89
  16 -10  -1   59.19    1.73
  16  10   1   70.99    1.98
 -16 -10   1   72.45    1.93
  16 -10   1   64.99    1.74
  17  10  -1   30.29    1.45
 -17 -10  -1   32.71    1.35
  17 -10  -1   28.06    1.38
  17  10   1   29.26    1.45
 -17 -10   1   31.22    1.45
  17 -10   1   27.05    1.30
  18  10  -1    9.98    1.09
 -18 -10  -1   11.04    0.86
  18 -10  -1   10.08    1.09
  18  10   1   12.35    1.17
 -18 -10   1   11.40    1.20
  18 -10   1   12.27    1.07
  19  10  -1   18.66    1.31
 -19 -10  -1   16.42    0.91
  19 -10  -1   18.52    1.29
  19  10   1   20.04    1.38
 -19 -10   1   20.14    1.38
  19 -10   1   16.23    1.18
  20  10  -1    6.47    0.97
 -20 -10  -1    4.95    0.48
  20 -10  -1    5.65    1.00
  20  10   1    6.02    0.95
 -20 -10   1    7.53    1.07
  20 -10   1    6.84    0.98
  21  10  -1   11.63    1.16
 -21 -10  -1    6.56    0.68
  21 -10  -1   10.36    1.09
  21  10   1   14.24    1.31
 -21 -10   1   14.02    1.21
  21 -10   1   13.53    1.15
  21 -10   1   11.66    1.13
  22  10  -1   32.45    1.60
 -22 -10  -1   23.12    1.01
  22 -10  -1   31.00    1.57
  22  10   1   31.71    1.61
 -22 -10   1   32.14    1.65
  22 -10   1   29.20    1.49
  22 -10   1   29.11    1.45
  23  10  -1    4.29    0.90
 -23 -10  -1    0.07    0.41
  23 -10  -1    3.86    0.87
  23  10   1    3.30    0.89
 -23 -10   1    4.50    1.00
  23 -10   1    4.42    0.92
  23 -10   1    2.78    0.85
  24  10  -1    9.53    1.21
 -24 -10  -1    3.21    0.41
  24 -10  -1    9.65    1.16
  24  10   1    8.91    1.22
 -24 -10   1    9.81    1.28
  24 -10   1    9.93    1.22
  24 -10   1   10.54    1.23
  25  10  -1    3.23    1.00
 -25 -10  -1    0.30    0.45
  25 -10  -1    3.62    0.93
  25  10   1    3.43    0.95
 -25 -10   1    4.04    1.02
  25 -10   1    3.60    0.92
  25 -10   1    2.67    0.86
  26  10  -1   12.91    1.34
 -26 -10  -1    9.02    0.89
  26 -10  -1   12.83    1.48
  26 -10  -1   12.07    1.32
  26  10   1   10.54    1.35
 -26 -10   1   10.54    1.37
  26 -10   1   11.59    1.27
  26 -10   1   10.53    1.27
  27  10  -1    5.85    1.23
 -27 -10  -1    3.08    0.61
  27 -10  -1    3.19    1.01
  27 -10  -1    5.04    1.02
  27  10   1    6.09    1.22
 -27 -10   1    4.55    1.12
  27 -10   1    6.36    1.14
  27 -10   1    4.74    0.94
  28  10  -1    1.43    1.11
  28 -10  -1    1.13    0.93
  28 -10  -1    2.26    0.94
  28  10   1   -0.39    0.96
  28 -10   1    2.49    0.97
  28 -10   1    0.11    0.80
  29  10  -1    4.52    1.17
 -29 -10  -1    4.50    1.18
  29 -10  -1    4.46    1.29
  29 -10  -1    2.94    1.12
  29  10   1    3.86    1.14
 -29 -10   1    5.11    1.18
  29 -10   1    4.01    1.13
  29 -10   1    4.21    1.06
  30  10  -1   20.07    2.27
 -30 -10  -1   25.31    2.02
  30 -10  -1   21.58    1.83
  30 -10  -1   23.18    1.81
  30  10   1   19.77    1.78
 -30 -10   1   20.23    1.89
  30 -10   1   20.30    1.68
  30 -10   1   19.88    1.73
  31  10  -1    3.81    1.14
 -31 -10  -1    3.15    1.24
  31 -10  -1    4.48    1.30
  31 -10  -1    2.53    1.20
  31  10   1    2.82    1.13
 -31 -10   1    4.21    1.32
  31 -10   1    4.27    1.23
  31 -10   1    3.17    1.10
  32  10  -1   11.55    1.70
 -32 -10  -1   11.97    1.72
  32 -10  -1   10.40    1.59
  32 -10  -1   11.41    1.53
  32  10   1   10.91    1.74
 -32 -10   1   12.17    1.64
  32 -10   1   11.23    1.64
  32 -10   1    9.20    1.64
  33  10  -1    3.48    1.35
 -33 -10  -1    5.10    1.37
  33 -10  -1    5.22    1.33
  33 -10  -1    4.97    1.40
  33  10   1    6.96    1.56
 -33 -10   1    4.51    1.36
  33 -10   1    5.16    1.37
  33 -10   1    4.87    1.27
  34  10  -1    0.78    1.15
 -34 -10  -1   -1.18    0.98
  34 -10  -1    1.02    1.21
  34 -10  -1   -0.05    1.20
  34  10   1   -0.36    1.06
 -34 -10   1    0.83    1.13
  34 -10   1    0.91    1.20
  34 -10   1    0.01    1.20
  35  10  -1   -0.65    1.19
 -35 -10  -1    0.09    1.24
  35 -10  -1    1.07    1.21
  35  10   1    0.16    1.16
 -35 -10   1    1.07    1.34
  35 -10   1    0.87    1.17
  35 -10   1    0.74    1.22
  36  10  -1    1.03    1.27
 -36 -10  -1    0.78    1.29
  36 -10  -1    1.29    1.27
  36  10   1    1.11    1.33
  36 -10   1    1.29    1.26
  36 -10   1    1.04    1.24
  37  10  -1   -1.14    1.24
 -37 -10  -1    0.74    1.25
  37 -10  -1    2.08    1.34
  37  10   1    1.90    1.43
  37 -10   1    0.69    1.27
  37 -10   1    1.02    1.35
  38  10  -1    2.02    1.51
  38 -10  -1    1.27    1.43
  38  10   1    1.47    1.44
  38 -10   1    1.65    1.40
  38 -10   1   -0.23    1.31
  39  10  -1    0.44    1.30
  39 -10  -1    2.19    1.50
  39  10   1    2.64    1.59
  39 -10   1    1.11    1.51
  39 -10   1    0.45    1.45
  40  10  -1    0.75    1.52
  40 -10  -1    2.92    1.58
  40  10   1    4.33    1.66
  40 -10   1    0.71    1.50
  41  10  -1   -0.23    1.46
  41 -10  -1    1.24    1.52
  41  10   1   -0.25    1.42
  41 -10   1    0.13    1.58
  42  10  -1    0.58    1.40
  42 -10  -1   -0.32    1.50
  42  10   1    3.12    1.65
  42 -10   1   -2.30    1.45
  43  10  -1   -0.92    1.48
  43 -10  -1    1.16    1.73
  43  10   1    1.48    1.64
  43 -10   1   -1.15    1.66
   0  11  -1   52.47    1.23
   0 -11  -1   48.46    1.40
   0  11   1   44.27    1.29
   0 -11   1   40.45    1.21
  -1  11  -1   42.50    1.12
   1  11  -1   41.93    1.16
  -1 -11  -1   37.69    1.29
   1 -11  -1   37.39    1.23
  -1  11   1   43.28    1.26
   1  11   1   41.59    1.27
  -1 -11   1   41.24    1.24
   1 -11   1   41.78    1.22
  -2  11  -1    4.49    0.58
   2  11  -1    4.74    0.63
  -2 -11  -1    4.27    0.71
   2 -11  -1    3.44    0.65
  -2  11   1    4.83    0.66
   2  11   1    3.98    0.61
  -2 -11   1    4.61    0.68
   2 -11   1    4.47    0.64
  -3  11  -1    4.68    0.59
   3  11  -1    4.68    0.65
  -3 -11  -1    4.55    0.72
   3 -11  -1    4.25    0.68
  -3  11   1    4.67    0.67
   3  11   1    4.90    0.69
  -3 -11   1    3.89    0.67
   3 -11   1    3.51    0.61
  -4  11  -1   20.33    0.88
  -4 -11  -1   19.83    1.07
   4 -11  -1   20.04    1.05
  -4  11   1   17.95    0.92
   4  11   1   18.50    1.00
  -4 -11   1   17.80    0.93
   4 -11   1   18.03    0.93
  -5  11  -1   13.32    0.81
   5  11  -1   13.23    0.87
  -5 -11  -1   13.65    0.99
   5 -11  -1   12.53    0.94
  -5  11   1   11.40    0.86
   5  11   1   12.26    0.93
  -5 -11   1   11.19    0.90
   5 -11   1   11.33    0.86
  -6  11  -1   64.81    1.35
   6  11  -1   63.70    1.47
  -6 -11  -1   59.89    1.57
   6 -11  -1   59.77    1.55
  -6  11   1   63.97    1.49
   6  11   1   66.21    1.61
  -6 -11   1   62.43    1.56
   6 -11   1   61.81    1.45
   7  11  -1  109.66    1.91
  -7 -11  -1  107.26    2.07
   7 -11  -1  102.55    1.97
   7  11   1  113.77    2.06
  -7 -11   1  111.19    2.02
   7 -11   1  109.83    1.87
   8  11  -1   94.52    1.83
  -8 -11  -1   96.84    2.02
   8 -11  -1   86.94    1.85
   8  11   1   83.49    1.80
  -8 -11   1   83.66    1.83
   8 -11   1   81.04    1.67
   9  11  -1   37.81    1.26
  -9 -11  -1   37.83    1.42
   9 -11  -1   34.23    1.32
   9  11   1   34.48    1.29
  -9 -11   1   34.81    1.35
   9 -11   1   35.35    1.23
  10  11  -1   62.51    1.61
 -10 -11  -1   56.78    1.65
  10 -11  -1   56.47    1.59
  10  11   1   60.23    1.68
 -10 -11   1   59.93    1.62
  10 -11   1   57.16    1.50
  11  11  -1    4.02    0.71
 -11 -11  -1    4.41    0.82
  11 -11  -1    4.45    0.74
  11  11   1    3.56    0.74
 -11 -11   1    4.46    0.76
  11 -11   1    5.49    0.73
  12  11  -1   16.55    1.02
 -12 -11  -1   17.47    1.11
  12 -11  -1   13.34    0.98
  12  11   1   16.46    1.07
 -12 -11   1   17.98    1.09
  12 -11   1   14.87    0.98
  13  11  -1    8.20    0.94
 -13 -11  -1    8.19    0.89
  13 -11  -1    7.51    0.89
  13  11   1    7.75    0.96
 -13 -11   1    7.82    0.96
  13 -11   1    8.43    0.89
  14  11  -1   13.31    1.08
 -14 -11  -1   13.04    1.07
  14 -11  -1   13.53    1.09
  14  11   1   12.77    1.12
 -14 -11   1   14.54    1.11
  14 -11   1   13.09    0.98
  15  11  -1   10.63    1.06
 -15 -11  -1    8.39    0.95
  15 -11  -1    8.83    1.01
  15  11   1    8.92    0.99
 -15 -11   1    9.22    1.03
  15 -11   1    7.97    0.94
  16  11  -1   24.41    1.35
 -16 -11  -1   25.32    1.33
  16 -11  -1   20.31    1.27
  16  11   1   19.52    1.22
 -16 -11   1   21.18    1.33
  16 -11   1   19.80    1.21
  17  11  -1   12.60    1.07
 -17 -11  -1   11.67    1.01
  17 -11  -1   13.05    1.09
  17  11   1   14.25    1.23
 -17 -11   1   14.90    1.25
  17 -11   1   13.02    1.08
  18  11  -1  146.08    2.84
 -18 -11  -1  152.65    2.90
  18 -11  -1  138.48    2.72
  18  11   1  142.89    2.84
 -18 -11   1  155.01    2.99
  18 -11   1  138.03    2.57
  19  11  -1   29.58    1.48
 -19 -11  -1   27.38    1.34
  19 -11  -1   26.33    1.46
  19  11   1   30.73    1.55
 -19 -11   1   26.69    1.48
  19 -11   1   27.33    1.41
  20  11  -1   16.26    1.25
 -20 -11  -1   14.74    1.04
  20 -11  -1   15.19    1.25
  20  11   1   19.86    1.42
 -20 -11   1   20.64    1.45
  20 -11   1   16.40    1.23
  21  11  -1    2.77    0.86
 -21 -11  -1    3.10    0.65
  21 -11  -1    2.23    0.80
  21  11   1    2.97    0.81
 -21 -11   1    3.29    0.85
  21 -11   1    3.42    0.87
  22  11  -1    1.37    0.76
 -22 -11  -1    0.35    0.43
  22 -11  -1    3.14    0.85
  22  11   1    0.96    0.78
 -22 -11   1    2.40    0.88
  22 -11   1    1.68    0.75
  23  11  -1    3.69    0.95
 -23 -11  -1    1.14    0.42
  23 -11  -1    3.37    0.92
  23  11   1    4.52    0.94
 -23 -11   1    5.15    1.04
  23 -11   1    2.99    0.85
  24  11  -1   16.25    1.37
 -24 -11  -1    9.42    0.71
  24 -11  -1   19.44    1.49
  24  11   1   22.03    1.50
 -24 -11   1   24.01    1.63
  24 -11   1   20.24    1.38
  25  11  -1   10.77    1.26
 -25 -11  -1    7.00    0.72
  25 -11  -1   11.00    1.37
  25  11   1   11.32    1.37
 -25 -11   1    9.58    1.33
  25 -11   1    9.57    1.19
  26  11  -1   15.43    1.57
 -26 -11  -1    8.81    0.82
  26 -11  -1   12.90    1.35
  26  11   1   16.13    1.58
 -26 -11   1   17.02    1.58
  26 -11   1   13.73    1.37
  27  11  -1   23.44    1.85
  27 -11  -1   18.61    1.68
  27  11   1   24.35    1.85
  27 -11   1   23.38    1.63
  28  11  -1   12.92    1.49
 -28 -11  -1   12.92    1.51
  28 -11  -1   11.45    1.41
  28  11   1   15.64    1.68
 -28 -11   1   16.04    1.70
  28 -11   1   13.91    1.51
 -29 -11  -1   11.16    1.58
  29 -11  -1    9.79    1.83
  29  11   1   13.10    2.63
 -29 -11   1   11.15    1.52
  29 -11   1   14.31    1.53
  30  11  -1    1.80    1.18
 -30 -11  -1    1.18    1.09
  30 -11  -1    2.40    1.06
  30  11   1    1.08    1.03
 -30 -11   1    2.53    1.14
  31  11  -1    7.70    1.49
 -31 -11  -1    7.71    1.44
  31 -11  -1    5.66    1.38
  31  11   1    8.30    1.50
 -31 -11   1    8.04    1.52
  31 -11   1    5.14    1.23
  32  11  -1    1.30    1.19
 -32 -11  -1   -1.16    1.02
  32 -11  -1    0.89    1.22
  32  11   1    0.62    1.10
 -32 -11   1    2.01    1.29
  32 -11   1    0.38    1.09
  33  11  -1    4.61    1.36
 -33 -11  -1    5.52    1.48
  33 -11  -1    6.21    1.54
  33  11   1    6.38    1.49
 -33 -11   1    6.04    1.42
  33 -11   1    6.21    1.41
  34  11  -1    2.85    1.41
 -34 -11  -1    3.75    1.43
  34 -11  -1    3.36    1.33
  34  11   1    4.10    1.35
 -34 -11   1    4.00    1.50
  34 -11   1    5.05    1.42
  35  11  -1    1.38    1.31
 -35 -11  -1   -0.99    1.13
  35 -11  -1    0.11    1.19
  35  11   1   -0.28    1.21
 -35 -11   1   -1.30    1.16
  35 -11   1    0.96    1.29
  36  11  -1    4.63    1.43
 -36 -11  -1    5.29    1.52
  36 -11  -1    6.21    1.60
  36  11   1    7.73    1.63
 -36 -11   1    5.58    1.50
  36 -11   1    4.01    1.41
  37  11  -1    0.98    1.44
 -37 -11  -1   -0.25    1.35
  37 -11  -1    0.98    1.32
  37  11   1    1.13    1.41
  37 -11   1    0.70    1.29
  38  11  -1    1.44    1.41
 -38 -11  -1   -0.62    1.38
  38 -11  -1   -0.53    1.41
  38  11   1   -0.63    1.45
  38 -11   1   -2.48    1.26
  39  11  -1    1.73    1.43
  39 -11  -1    2.51    1.52
  39  11   1    2.01    1.36
  39 -11   1    0.18    1.43
  40  11  -1    0.81    1.55
  40 -11  -1    1.21    1.47
  40  11   1   -0.59    1.48
  40 -11   1    1.76    1.54
  41  11  -1   -0.24    1.48
  41 -11  -1   -0.21    1.48
  41  11   1    1.06    1.47
  41 -11   1   -0.09    1.52
  42  11  -1    0.52    1.62
  42 -11  -1   -0.16    1.58
  42  11   1    1.92    1.75
  42 -11   1    2.10    1.69
   0 -12  -1    0.31    0.56
   0  12   1    0.44    0.57
   0 -12   1   -0.48    0.51
  -1  12  -1  224.08    2.87
  -1 -12  -1  235.85    2.91
   1 -12  -1  242.62    2.93
  -1  12   1  260.31    2.88
   1  12   1  249.61    2.84
  -1 -12   1  241.24    2.76
   1 -12   1  239.78    2.72
  -2  12  -1   90.06    1.64
   2  12  -1   93.87    1.70
  -2 -12  -1   86.97    1.89
   2 -12  -1   84.14    1.79
  -2  12   1   97.79    1.85
   2  12   1   92.20    1.80
  -2 -12   1   86.57    1.76
   2 -12   1   90.75    1.76
  -3  12  -1   28.39    1.05
   3  12  -1   26.99    1.07
  -3 -12  -1   26.13    1.17
   3 -12  -1   26.75    1.20
  -3  12   1   28.28    1.15
   3  12   1   30.45    1.21
  -3 -12   1   27.08    1.12
   3 -12   1   26.59    1.11
  -4  12  -1    1.38    0.55
   4  12  -1    0.04    0.49
  -4 -12  -1    0.14    0.59
   4 -12  -1    0.12    0.58
  -4  12   1    0.94    0.54
   4  12   1    0.89    0.57
  -4 -12   1    0.27    0.58
   4 -12   1    0.45    0.51
   5  12  -1   21.33    1.04
  -5 -12  -1   22.95    1.18
   5 -12  -1   24.10    1.18
  -5  12   1   24.38    1.09
   5  12   1   23.40    1.08
  -5 -12   1   21.90    1.07
   5 -12   1   22.28    1.06
  -6  12  -1   42.12    1.44
   6  12  -1   41.06    1.31
  -6 -12  -1   41.90    1.45
   6 -12  -1   42.59    1.43
  -6  12   1   45.93    1.39
   6  12   1   43.04    1.42
  -6 -12   1   41.45    1.41
   6 -12   1   40.26    1.30
  -7  12  -1  126.06    1.93
   7  12  -1  116.41    2.01
  -7 -12  -1  120.85    2.27
   7 -12  -1  113.62    2.13
  -7  12   1  124.63    2.10
   7  12   1  126.46    2.24
  -7 -12   1  122.05    2.19
   7 -12   1  116.11    2.00
   8  12  -1   11.74    0.94
  -8 -12  -1   10.71    1.06
   8 -12  -1   10.19    0.98
   8  12   1   10.32    0.98
  -8 -12   1    9.51    0.91
   8 -12   1    8.41    0.88
   9  12  -1  101.23    1.98
  -9 -12  -1  100.25    2.13
   9 -12  -1   99.24    2.06
   9  12   1   94.94    2.02
  -9 -12   1  103.43    2.12
   9 -12   1   96.68    1.89
  10  12  -1   14.09    1.01
 -10 -12  -1   15.44    1.15
  10 -12  -1   12.85    1.05
  10  12   1    9.93    1.01
 -10 -12   1   10.06    1.04
  10 -12   1    9.32    0.90
  11  12  -1   18.98    1.07
 -11 -12  -1   21.43    1.19
  11 -12  -1   21.17    1.21
  11  12   1   20.55    1.22
 -11 -12   1   21.91    1.26
  11 -12   1   20.91    1.09
  12  12  -1    6.72    0.91
 -12 -12  -1    5.90    0.87
  12 -12  -1    6.55    0.87
  12  12   1    8.09    0.99
 -12 -12   1    8.17    1.00
  12 -12   1    6.67    0.81
  13  12  -1    3.85    0.74
 -13 -12  -1    5.54    0.90
  13 -12  -1    6.13    0.90
  13  12   1    5.38    0.87
 -13 -12   1    4.27    0.80
  13 -12   1    4.81    0.77
  14  12  -1   53.61    1.72
 -14 -12  -1   54.81    1.83
  14 -12  -1   53.64    1.66
  14  12   1   58.94    1.85
 -14 -12   1   59.90    1.85
  14 -12   1   58.19    1.68
  15  12  -1    7.63    0.98
 -15 -12  -1    8.36    0.98
  15 -12  -1    7.26    0.97
  15  12   1    7.01    0.98
 -15 -12   1    8.87    1.00
  15 -12   1    8.19    0.97
  16  12  -1    9.81    1.01
 -16 -12  -1    8.33    1.05
  16 -12  -1    7.14    1.00
  16  12   1    9.68    1.09
 -16 -12   1    7.43    1.00
  16 -12   1    8.26    0.98
  17  12  -1   10.03    1.13
 -17 -12  -1   10.97    1.14
  17 -12  -1   10.91    1.16
  17  12   1    9.65    1.14
 -17 -12   1    9.95    1.10
  17 -12   1    8.55    1.03
  18  12  -1   11.15    1.12
 -18 -12  -1   13.63    1.23
  18 -12  -1   10.91    1.07
  18  12   1   13.96    1.20
 -18 -12   1   11.72    1.28
  18 -12   1   13.24    1.16
  19  12  -1   23.57    1.48
 -19 -12  -1   23.78    1.42
  19 -12  -1   21.29    1.37
  19  12   1   24.32    1.45
 -19 -12   1   22.51    1.49
  19 -12   1   23.04    1.34
  20  12  -1    4.74    0.96
 -20 -12  -1    6.81    1.02
  20 -12  -1    7.00    1.00
  20  12   1    8.53    1.19
 -20 -12   1    7.64    1.08
  20 -12   1    6.42    0.93
  21  12  -1    3.41    0.86
 -21 -12  -1    3.33    0.72
  21 -12  -1    4.52    0.92
  21  12   1    5.26    0.99
 -21 -12   1    3.43    0.94
  21 -12   1    5.84    0.94
  22  12  -1    9.93    1.14
 -22 -12  -1   11.02    1.04
  22 -12  -1    8.67    1.19
  22  12   1    9.17    1.28
 -22 -12   1   10.17    1.27
  22 -12   1    7.22    1.11
  23  12  -1    8.23    1.11
 -23 -12  -1    7.24    0.89
  23 -12  -1    7.37    1.14
  23  12   1    7.31    1.14
 -23 -12   1    8.27    1.19
  23 -12   1    5.64    1.03
  24  12  -1    7.53    1.17
 -24 -12  -1    8.49    1.02
  24 -12  -1    8.02    1.21
  24  12   1    7.86    1.19
 -24 -12   1    7.29    1.22
  24 -12   1    6.53    1.07
  25  12  -1   37.35    1.89
 -25 -12  -1   34.01    1.47
  25 -12  -1   38.21    1.92
  25  12   1   39.25    2.04
 -25 -12   1   35.27    1.90
  25 -12   1   35.01    1.80
  26  12  -1    2.26    1.08
  26 -12  -1    1.93    1.02
  26  12   1    1.36    0.99
 -26 -12   1    1.54    1.05
  26 -12   1    2.15    0.95
  27  12  -1    9.00    1.42
 -27 -12  -1    8.54    1.44
  27 -12  -1    7.17    1.28
  27  12   1    7.83    1.41
 -27 -12   1    8.60    1.36
  27 -12   1    7.77    1.24
  28  12  -1    0.18    0.84
 -28 -12  -1    0.40    1.04
 -28 -12   1    1.26    1.05
  28 -12   1    0.08    0.90
  29  12  -1    3.76    1.20
 -29 -12  -1    3.99    1.31
  29 -12  -1    2.09    1.10
  29  12   1    1.80    1.07
 -29 -12   1    3.15    1.24
  29 -12   1    1.83    1.17
  30  12  -1    6.17    1.42
 -30 -12  -1    4.21    1.33
  30 -12  -1    4.85    1.29
  30  12   1    4.90    1.30
 -30 -12   1    4.41    1.38
  30 -12   1    3.98    1.12
  31  12  -1    0.20    1.10
 -31 -12  -1    0.64    1.14
  31 -12  -1    1.66    1.17
  31  12   1    1.50    1.19
 -31 -12   1    1.22    1.13
  31 -12   1    1.04    1.06
  32  12  -1    3.69    1.40
 -32 -12  -1    2.77    1.33
  32 -12  -1    1.55    1.19
  32  12   1    2.62    1.30
 -32 -12   1    1.06    1.08
  32 -12   1    3.09    1.23
  33  12  -1    3.48    1.25
 -33 -12  -1    5.24    1.49
  33 -12  -1    4.75    1.34
  33  12   1    3.58    1.45
 -33 -12   1    6.20    1.58
  33 -12   1    6.31    1.40
  34  12  -1    2.79    1.37
 -34 -12  -1    2.79    1.29
  34 -12  -1    0.54    1.20
  34  12   1    2.17    1.31
 -34 -12   1    0.65    1.27
  34 -12   1    2.92    1.25
  35  12  -1    2.33    1.41
 -35 -12  -1    3.23    1.37
  35 -12  -1    2.77    1.35
  35  12   1   -1.01    1.19
 -35 -12   1    2.19    1.35
  35 -12   1    2.70    1.37
  36  12  -1    1.70    1.41
 -36 -12  -1   -0.31    1.33
  36 -12  -1    2.14    1.39
  36  12   1    1.44    1.41
 -36 -12   1    0.40    1.48
  36 -12   1    1.95    1.33
  37  12  -1   -0.36    1.33
 -37 -12  -1    2.20    1.51
  37 -12  -1   -2.18    1.25
  37  12   1    0.73    1.32
 -37 -12   1   -0.02    1.35
  37 -12   1    2.72    1.47
  38  12  -1    2.09    1.47
 -38 -12  -1   -0.36    1.37
  38 -12  -1    3.89    1.55
  38  12   1    0.77    1.45
  38 -12   1    3.38    1.55
  39  12  -1    1.45    1.47
 -39 -12  -1    2.48    1.57
  39 -12  -1    0.23    1.55
  39  12   1    4.36    1.64
  39 -12   1    4.99    1.63
  40  12  -1    0.67    1.45
  40 -12  -1   -1.61    1.41
  40  12   1    1.30    1.56
  40 -12   1    1.76    1.55
  41  12  -1    1.06    1.62
  41 -12  -1   -0.39    1.49
  41  12   1   -0.06    1.67
  41 -12   1    1.47    1.59
  42  12  -1    2.22    1.64
  42 -12  -1    0.18    1.67
  42  12   1   -1.03    1.56
  42 -12   1    0.31    1.71
   0  13  -1   56.21    1.41
   0 -13  -1   51.44    1.53
   0  13   1   49.46    1.45
   0 -13   1   44.12    1.39
  -1  13  -1   70.09    1.54
   1  13  -1   68.77    1.55
  -1 -13  -1   65.12    1.68
   1 -13  -1   66.86    1.70
  -1  13   1   70.57    1.67
   1  13   1   71.67    1.71
  -1 -13   1   66.23    1.64
   1 -13   1   68.94    1.65
  -2  13  -1   94.96    1.73
   2  13  -1   92.81    1.76
  -2 -13  -1   84.44    1.89
   2 -13  -1   86.23    1.92
  -2  13   1   88.66    1.84
   2  13   1   88.01    1.83
  -2 -13   1   86.72    1.85
   2 -13   1   83.95    1.77
  -3  13  -1    1.56    0.59
   3  13  -1    2.07    0.61
  -3 -13  -1    2.20    0.69
   3 -13  -1    1.83    0.66
  -3  13   1    2.35    0.63
   3  13   1    3.19    0.68
  -3 -13   1    3.10    0.70
   3 -13   1    1.98    0.63
  -4  13  -1   20.41    1.01
   4  13  -1   21.24    1.07
  -4 -13  -1   21.27    1.14
   4 -13  -1   20.20    1.09
  -4  13   1   24.70    1.14
   4  13   1   22.08    1.14
  -4 -13   1   22.48    1.14
   4 -13   1   22.87    1.08
  -5  13  -1   37.39    1.20
   5  13  -1   36.30    1.26
  -5 -13  -1   34.56    1.35
   5 -13  -1   34.49    1.37
  -5  13   1   33.81    1.28
   5  13   1   36.37    1.35
  -5 -13   1   32.19    1.30
   5 -13   1   33.63    1.25
  -6  13  -1   29.91    1.12
   6  13  -1   30.54    1.21
  -6 -13  -1   28.18    1.27
   6 -13  -1   28.98    1.25
  -6  13   1   28.39    1.23
   6  13   1   27.44    1.26
  -6 -13   1   31.51    1.32
   6 -13   1   26.96    1.19
  -7  13  -1   32.88    1.18
   7  13  -1   33.63    1.26
  -7 -13  -1   32.67    1.43
   7 -13  -1   31.59    1.37
  -7  13   1   34.94    1.33
   7  13   1   34.58    1.40
  -7 -13   1   34.10    1.37
   7 -13   1   33.44    1.29
  -8  13  -1  167.95    2.32
   8  13  -1  162.26    2.50
  -8 -13  -1  152.31    2.63
   8 -13  -1  150.83    2.55
  -8  13   1  173.75    2.57
   8  13   1  173.63    2.70
  -8 -13   1  173.35    2.72
   8 -13   1  168.89    2.50
  -9  13  -1   34.44    1.21
   9  13  -1   33.28    1.34
  -9 -13  -1   35.26    1.48
   9 -13  -1   29.00    1.32
   9  13   1   32.20    1.40
  -9 -13   1   30.47    1.33
   9 -13   1   29.84    1.25
  10  13  -1   32.74    1.35
 -10 -13  -1   30.85    1.45
  10 -13  -1   31.97    1.41
  10  13   1   30.94    1.42
 -10 -13   1   32.66    1.38
  10 -13   1   30.00    1.26
  11  13  -1   13.23    1.08
 -11 -13  -1   13.22    1.18
  11 -13  -1   14.46    1.06
  11  13   1   16.23    1.22
 -11 -13   1   15.31    1.09
  11 -13   1   15.59    1.07
  12  13  -1   59.45    1.75
 -12 -13  -1   61.34    1.94
  12 -13  -1   53.98    1.70
  12  13   1   69.85    1.98
 -12 -13   1   68.93    1.95
  12 -13   1   65.04    1.75
  13  13  -1   12.20    1.09
 -13 -13  -1   12.84    1.11
  13 -13  -1   13.82    1.14
  13  13   1   12.60    1.08
 -13 -13   1   13.87    1.14
  13 -13   1   14.20    1.11
  14  13  -1   36.86    1.56
 -14 -13  -1   37.15    1.63
  14 -13  -1   34.02    1.46
  14  13   1   36.76    1.59
 -14 -13   1   38.30    1.61
  14 -13   1   36.89    1.47
  15  13  -1    3.62    0.81
 -15 -13  -1    3.02    0.80
  15 -13  -1    4.14    0.84
  15  13   1    2.85    0.85
 -15 -13   1    2.40    0.82
  15 -13   1    3.18    0.73
  16  13  -1   23.80    1.33
 -16 -13  -1   24.55    1.48
  16 -13  -1   23.66    1.34
  16  13   1   21.38    1.40
 -16 -13   1   21.28    1.43
  16 -13   1   20.42    1.23
  17  13  -1   11.04    1.20
 -17 -13  -1   11.76    1.22
  17 -13  -1   10.91    1.22
  17  13   1   11.70    1.23
 -17 -13   1   11.15    1.28
  17 -13   1   11.88    1.18
  18  13  -1   10.37    1.20
 -18 -13  -1   11.18    1.22
  18 -13  -1   10.53    1.16
  18  13   1   10.86    1.27
 -18 -13   1   10.82    1.26
  18 -13   1    9.51    1.09
  19  13  -1    0.04    0.76
 -19 -13  -1    1.78    0.73
  19 -13  -1    1.00    0.82
  19  13   1    0.86    0.80
 -19 -13   1    0.33    0.74
  19 -13   1    1.97    0.74
  20  13  -1   19.99    1.38
 -20 -13  -1   19.45    1.40
  20 -13  -1   20.89    1.43
  20  13   1   21.55    1.42
 -20 -13   1   20.68    1.51
  20 -13   1   19.01    1.34
  21  13  -1    1.30    0.75
 -21 -13  -1    0.95    0.74
  21 -13  -1   -0.04    0.75
  21  13   1    1.22    0.80
 -21 -13   1    1.48    0.78
  21 -13   1    0.08    0.75
  22  13  -1    4.97    1.01
 -22 -13  -1    5.26    1.02
  22 -13  -1    4.00    1.02
  22  13   1    4.22    0.96
 -22 -13   1    6.03    1.10
  22 -13   1    4.85    0.97
  23  13  -1    2.24    0.86
 -23 -13  -1    1.04    0.75
  23 -13  -1    1.55    0.85
  23  13   1    0.96    0.80
 -23 -13   1    3.16    1.03
  23 -13   1    2.69    0.92
  24  13  -1   14.20    1.40
 -24 -13  -1   16.36    1.34
  24 -13  -1   14.94    1.51
  24  13   1   12.49    1.52
 -24 -13   1   13.25    1.50
  24 -13   1   11.30    1.31
  25  13  -1    8.70    1.27
  25 -13  -1    9.12    1.36
  25  13   1    7.90    1.38
 -25 -13   1    8.00    1.47
  25 -13   1    7.88    1.20
  26  13  -1    4.04    1.17
 -26 -13  -1    4.39    1.15
  26 -13  -1    4.94    1.16
  26  13   1    2.79    1.07
 -26 -13   1    5.31    1.25
  26 -13   1    5.76    1.14
  27  13  -1   18.84    1.78
 -27 -13  -1   19.18    1.85
 -27 -13   1   22.71    1.86
  27 -13   1   21.75    1.67
  28  13  -1    3.08    1.26
 -28 -13  -1    2.36    1.28
  28 -13  -1    1.83    1.09
  28  13   1    1.61    1.11
 -28 -13   1    3.45    1.27
  28 -13   1    3.02    1.09
  29  13  -1    2.19    1.06
 -29 -13  -1    2.20    1.23
  29 -13  -1    1.21    1.09
  29  13   1    1.09    1.11
 -29 -13   1    2.01    1.24
  29 -13   1    0.61    1.11
  30  13  -1    2.14    1.24
 -30 -13  -1    0.09    1.15
  30 -13  -1    1.03    1.18
  30  13   1    1.54    1.23
 -30 -13   1    1.61    1.21
  30 -13   1    0.84    1.09
  31  13  -1    2.95    1.30
 -31 -13  -1    4.28    1.44
  31 -13  -1    5.08    1.35
  31  13   1    6.16    1.55
 -31 -13   1    5.78    1.41
  31 -13   1    4.82    1.38
  32  13  -1    1.15    1.25
 -32 -13  -1    2.00    1.31
  32 -13  -1    1.61    1.17
  32  13   1    1.89    1.20
 -32 -13   1    2.18    1.24
  32 -13   1    0.58    1.16
  33  13  -1    1.44    1.24
 -33 -13  -1    0.16    1.20
  33 -13  -1   -0.70    1.17
  33  13   1   -0.36    1.17
 -33 -13   1    0.29    1.24
  33 -13   1    0.23    1.15
  34  13  -1    0.96    1.27
 -34 -13  -1    4.35    1.42
  34 -13  -1    2.56    1.38
  34  13   1    3.35    1.45
 -34 -13   1    2.48    1.45
  34 -13   1    3.94    1.34
  35  13  -1   -1.28    1.23
 -35 -13  -1    0.43    1.26
  35 -13  -1    0.27    1.25
  35  13   1    0.09    1.31
 -35 -13   1    1.88    1.31
  35 -13   1   -0.15    1.36
  36  13  -1   -0.21    1.40
 -36 -13  -1   -2.59    1.26
  36 -13  -1   -1.75    1.31
  36  13   1   -0.36    1.26
 -36 -13   1   -2.22    1.29
  36 -13   1    1.06    1.41
  37  13  -1    0.06    1.44
 -37 -13  -1    3.09    1.57
  37 -13  -1   -0.80    1.45
  37  13   1   -0.52    1.42
 -37 -13   1    0.56    1.52
  37 -13   1    1.16    1.43
  38  13  -1    3.57    1.60
 -38 -13  -1    1.80    1.50
  38 -13  -1   -1.20    1.41
  38  13   1    4.85    1.70
 -38 -13   1    4.41    1.68
  38 -13   1    2.30    1.60
  39  13  -1    0.91    1.45
 -39 -13  -1   -0.56    1.48
  39 -13  -1   -1.24    1.52
  39  13   1    3.86    1.59
  39 -13   1   -2.47    1.42
  40  13  -1    1.32    1.70
 -40 -13  -1    2.06    1.79
  40 -13  -1   -1.16    1.49
  40  13   1   -0.69    1.49
  40 -13   1   -2.59    1.53
  41  13  -1    0.96    1.64
  41 -13  -1    0.81    1.62
  41  13   1    3.09    1.62
  41 -13   1    1.52    1.76
   0  14  -1   -0.26    0.46
   0 -14  -1    0.01    0.59
   0  14   1   -0.62    0.45
   0 -14   1    0.07    0.56
  -1  14  -1    9.74    0.86
   1  14  -1    9.33    0.84
  -1 -14  -1   12.70    1.08
   1 -14  -1    8.68    0.91
  -1  14   1    8.85    0.90
   1  14   1    9.98    0.90
  -1 -14   1   10.01    0.95
   1 -14   1    9.37    0.93
  -2  14  -1   12.38    0.91
   2  14  -1   14.05    0.95
  -2 -14  -1   12.83    1.01
   2 -14  -1   10.59    1.02
  -2  14   1   14.39    1.03
   2  14   1   15.57    1.02
  -2 -14   1   16.01    1.06
   2 -14   1   15.82    1.04
  -3  14  -1    2.23    0.59
   3  14  -1    2.87    0.65
  -3 -14  -1    2.41    0.71
   3 -14  -1    1.72    0.63
  -3  14   1    1.58    0.63
   3  14   1    2.28    0.65
  -3 -14   1    3.66    0.74
   3 -14   1    2.26    0.66
  -4  14  -1   11.30    0.91
   4  14  -1   11.13    0.92
  -4 -14  -1   10.84    1.04
   4 -14  -1    8.90    1.02
  -4  14   1   10.31    0.96
   4  14   1   11.40    0.93
  -4 -14   1   13.04    1.03
   4 -14   1   11.15    0.96
  -5  14  -1    6.20    0.78
   5  14  -1    6.95    0.82
  -5 -14  -1    5.08    0.82
   5 -14  -1    5.80    0.87
  -5  14   1    7.24    0.84
   5  14   1    6.28    0.86
  -5 -14   1    5.83    0.83
   5 -14   1    7.08    0.88
  -6  14  -1   71.88    1.63
   6  14  -1   68.96    1.71
  -6 -14  -1   69.92    1.90
   6 -14  -1   65.56    1.78
  -6  14   1   60.67    1.66
   6  14   1   67.71    1.82
  -6 -14   1   64.18    1.79
   6 -14   1   63.30    1.67
  -7  14  -1    6.27    0.76
   7  14  -1    8.52    0.91
  -7 -14  -1    8.93    1.04
   7 -14  -1    6.34    0.88
  -7  14   1    8.47    0.94
   7  14   1    8.95    1.01
  -7 -14   1    7.35    0.94
   7 -14   1    7.84    0.91
  -8  14  -1   12.67    0.97
   8  14  -1   12.75    1.03
  -8 -14  -1   13.71    1.12
   8 -14  -1   12.26    1.11
  -8  14   1   12.73    1.05
   8  14   1   12.57    1.03
  -8 -14   1   11.26    1.00
   8 -14   1   11.64    1.00
  -9  14  -1   24.49    1.17
   9  14  -1   25.31    1.26
  -9 -14  -1   22.47    1.29
   9 -14  -1   23.39    1.26
  -9  14   1   25.02    1.27
   9  14   1   22.02    1.30
  -9 -14   1   23.10    1.24
   9 -14   1   21.99    1.21
 -10  14  -1  126.28    2.17
  10  14  -1  123.81    2.38
 -10 -14  -1  123.95    2.55
  10 -14  -1  119.60    2.42
  10  14   1  106.38    2.32
 -10 -14   1  102.66    2.29
  10 -14   1  103.40    2.14
  11  14  -1    3.39    0.79
 -11 -14  -1    3.64    0.89
  11 -14  -1    4.11    0.84
  11  14   1    2.33    0.74
 -11 -14   1    3.82    0.89
  11 -14   1    3.01    0.73
  12  14  -1    0.36    0.68
 -12 -14  -1    0.50    0.72
  12 -14  -1    0.69    0.70
  12  14   1    0.71    0.73
 -12 -14   1    1.01    0.63
  12 -14   1    0.13    0.60
  13  14  -1    7.70    0.99
 -13 -14  -1    4.56    0.90
  13 -14  -1    5.42    0.88
  13  14   1    6.23    0.93
 -13 -14   1    6.36    0.99
  13 -14   1    5.68    0.89
  14  14  -1   38.16    1.59
 -14 -14  -1   42.51    1.79
  14 -14  -1   37.14    1.63
  14  14   1   41.79    1.74
 -14 -14   1   44.33    1.78
  14 -14   1   40.60    1.58
  15  14  -1    5.64    0.97
 -15 -14  -1    6.01    1.07
  15 -14  -1    6.34    1.04
  15  14   1    7.61    1.08
 -15 -14   1    5.66    1.01
  15 -14   1    5.39    0.92
  16  14  -1  104.41    2.50
 -16 -14  -1  103.19    2.58
  16 -14  -1   99.44    2.46
  16  14   1  106.83    2.62
 -16 -14   1  107.98    2.63
  16 -14   1   98.71    2.31
  17  14  -1   34.87    1.60
 -17 -14  -1   34.50    1.65
  17 -14  -1   30.43    1.52
  17  14   1   33.28    1.70
 -17 -14   1   34.79    1.71
  17 -14   1   34.99    1.57
  18  14  -1   13.25    1.31
 -18 -14  -1   12.76    1.22
  18 -14  -1    9.67    1.21
  18  14   1   11.59    1.32
 -18 -14   1   14.63    1.33
  18 -14   1   14.74    1.25
  19  14  -1    5.00    0.95
 -19 -14  -1    6.50    1.07
  19 -14  -1    6.66    1.04
  19  14   1    7.22    1.10
 -19 -14   1    6.63    1.07
  19 -14   1    5.39    0.89
  20  14  -1   15.15    1.36
 -20 -14  -1   13.83    1.41
  20 -14  -1   16.70    1.37
  20  14   1   16.74    1.45
 -20 -14   1   17.27    1.49
  20 -14   1   16.86    1.30
  21  14  -1    3.52    0.99
 -21 -14  -1    2.91    0.92
  21 -14  -1    2.08    0.89
  21  14   1    2.68    0.87
 -21 -14   1    4.40    1.03
  21 -14   1    3.91    0.93
  22  14  -1    3.15    0.92
 -22 -14  -1    2.20    0.93
  22 -14  -1    3.12    0.95
  22  14   1    3.23    1.04
 -22 -14   1    3.42    1.07
  22 -14   1    3.55    0.92
  23  14  -1    2.95    0.98
 -23 -14  -1    2.98    0.94
  23 -14  -1    3.91    1.05
  23  14   1    0.82    0.93
 -23 -14   1    2.25    1.02
  23 -14   1    2.85    0.94
  24  14  -1    2.96    1.04
  24 -14  -1    0.03    0.83
  24  14   1    1.02    0.96
 -24 -14   1    1.28    1.14
  24 -14   1    2.20    0.88
  25  14  -1    4.96    1.24
 -25 -14  -1    5.31    1.21
  25 -14  -1    4.01    1.12
  25  14   1    4.96    1.17
 -25 -14   1    4.37    1.23
  25 -14   1    5.55    1.18
  26  14  -1   11.99    1.56
 -26 -14  -1   15.21    1.62
  26 -14  -1   11.60    1.73
 -26 -14   1   14.15    1.69
  26 -14   1   13.46    1.60
  27  14  -1   -0.73    1.17
 -27 -14  -1    1.51    1.18
  27 -14  -1    0.84    0.97
  27  14   1    1.66    1.13
 -27 -14   1    1.82    1.11
  27 -14   1   -0.44    0.97
  28  14  -1    0.98    0.98
 -28 -14  -1    0.20    1.12
  28 -14  -1    0.55    1.08
  28  14   1    0.52    1.10
 -28 -14   1   -2.27    0.91
  29  14  -1    0.93    1.14
 -29 -14  -1    0.34    1.13
  29 -14  -1    0.06    1.24
  29  14   1    0.84    1.19
 -29 -14   1   -1.65    0.98
  29 -14   1    0.65    1.02
  30  14  -1    1.56    1.17
 -30 -14  -1   -0.71    1.12
  30 -14  -1   -1.32    1.14
  30  14   1   -0.74    1.05
 -30 -14   1    2.74    1.29
  30 -14   1    1.73    1.16
  31  14  -1   -0.83    1.13
 -31 -14  -1   -0.83    1.15
  31 -14  -1    0.02    1.16
  31  14   1   -0.76    1.02
 -31 -14   1    0.19    1.22
  31 -14   1   -0.32    1.23
  32  14  -1    0.57    1.17
 -32 -14  -1    0.23    1.25
  32 -14  -1    1.05    1.26
  32  14   1   -0.65    1.19
 -32 -14   1   -0.92    1.09
  32 -14   1    0.71    1.24
  33  14  -1    1.08    1.18
 -33 -14  -1    1.86    1.42
  33 -14  -1    1.99    1.40
  33  14   1    1.31    1.40
 -33 -14   1    1.86    1.34
  33 -14   1    2.23    1.34
  34  14  -1    2.00    1.40
 -34 -14  -1    1.25    1.37
  34 -14  -1    1.87    1.37
  34  14   1    2.89    1.33
 -34 -14   1    4.21    1.58
  34 -14   1    0.81    1.36
  35  14  -1    2.26    1.44
 -35 -14  -1    0.27    1.27
  35 -14  -1    2.93    1.59
  35  14   1   -0.43    1.26
 -35 -14   1    0.85    1.28
  35 -14   1    0.55    1.33
  36  14  -1    2.39    1.59
 -36 -14  -1    5.90    1.59
  36 -14  -1    1.79    1.53
  36  14   1    0.51    1.52
 -36 -14   1    4.80    1.62
  36 -14   1    3.04    1.55
  37  14  -1    2.06    1.40
 -37 -14  -1    3.20    1.55
  37 -14  -1    4.45    1.59
  37  14   1    3.55    1.53
 -37 -14   1   -0.47    1.56
  37 -14   1    4.54    1.76
  38  14  -1    1.21    1.55
 -38 -14  -1    2.27    1.65
  38 -14  -1   -1.64    1.48
  38  14   1    0.90    1.41
 -38 -14   1    0.34    1.39
  38 -14   1    0.94    1.56
  39  14  -1    1.05    1.57
 -39 -14  -1    2.79    1.71
  39 -14  -1    0.87    1.55
  39  14   1    1.08    1.57
  39 -14   1   -0.86    1.65
  40  14  -1    0.33    1.65
 -40 -14  -1    0.64    1.59
  40 -14  -1   -0.46    1.62
  40  14   1    2.88    1.61
  40 -14   1    2.25    1.79
   0  15  -1    7.95    0.87
   0 -15  -1    7.53    0.95
   0  15   1    8.02    0.93
   0 -15   1    6.03    0.84
  -1  15  -1   15.92    1.01
   1  15  -1   15.66    1.02
  -1 -15  -1   13.23    1.07
   1 -15  -1   14.12    1.10
  -1  15   1   15.26    1.09
   1  15   1   16.72    1.09
  -1 -15   1   14.50    1.09
   1 -15   1   13.69    1.07
  -2  15  -1    9.76    0.92
   2  15  -1   10.41    0.94
  -2 -15  -1   10.31    0.98
   2 -15  -1    9.92    0.96
  -2  15   1   10.97    1.01
   2  15   1    9.28    0.99
  -2 -15   1    9.61    1.00
   2 -15   1    8.33    0.97
  -3  15  -1   94.09    1.87
   3  15  -1   90.48    1.92
  -3 -15  -1   87.77    2.13
   3 -15  -1   87.02    2.08
  -3  15   1   88.53    1.99
   3  15   1   88.10    2.01
  -3 -15   1   85.29    2.03
   3 -15   1   85.72    1.98
  -4  15  -1   24.78    1.15
   4  15  -1   23.57    1.18
  -4 -15  -1   25.32    1.35
   4 -15  -1   22.55    1.27
  -4  15   1   19.70    1.17
   4  15   1   22.26    1.24
  -4 -15   1   20.61    1.21
   4 -15   1   20.94    1.20
  -5  15  -1   12.83    0.99
   5  15  -1   12.53    1.00
  -5 -15  -1   13.36    1.07
   5 -15  -1   11.27    1.05
  -5  15   1   11.63    1.00
   5  15   1   11.31    0.99
  -5 -15   1   11.21    1.08
   5 -15   1   11.47    1.05
  -6  15  -1   34.92    1.29
   6  15  -1   33.52    1.36
  -6 -15  -1   32.69    1.46
   6 -15  -1   29.29    1.34
  -6  15   1   33.91    1.41
   6  15   1   32.95    1.45
  -6 -15   1   33.80    1.46
   6 -15   1   28.96    1.34
  -7  15  -1   18.84    1.07
   7  15  -1   18.48    1.15
  -7 -15  -1   17.76    1.21
   7 -15  -1   16.33    1.18
  -7  15   1   17.86    1.18
   7  15   1   19.76    1.27
  -7 -15   1   19.24    1.25
   7 -15   1   18.25    1.18
  -8  15  -1   65.08    1.65
   8  15  -1   67.07    1.83
  -8 -15  -1   66.11    1.95
   8 -15  -1   61.80    1.84
  -8  15   1   75.07    1.93
   8  15   1   73.80    2.02
  -8 -15   1   74.79    2.01
   8 -15   1   69.11    1.85
  -9  15  -1   17.64    1.10
   9  15  -1   18.37    1.21
  -9 -15  -1   15.57    1.24
   9 -15  -1   16.97    1.25
  -9  15   1   16.04    1.17
   9  15   1   16.93    1.24
  -9 -15   1   19.36    1.32
   9 -15   1   16.69    1.16
 -10  15  -1   18.20    1.09
  10  15  -1   16.97    1.18
 -10 -15  -1   17.09    1.32
  10 -15  -1   16.97    1.27
 -10  15   1   17.16    1.22
  10  15   1   16.10    1.16
 -10 -15   1   16.85    1.17
  10 -15   1   14.87    1.15
 -11  15  -1    9.74    0.98
  11  15  -1    8.74    1.07
 -11 -15  -1    9.15    1.09
  11 -15  -1    8.98    1.11
 -11  15   1    8.76    1.01
  11  15   1    7.80    1.04
 -11 -15   1    9.67    1.15
  11 -15   1    7.04    0.92
  12  15  -1   40.31    1.60
 -12 -15  -1   39.18    1.74
  12 -15  -1   36.54    1.62
  12  15   1   35.95    1.63
 -12 -15   1   40.23    1.65
  12 -15   1   36.30    1.51
  13  15  -1    4.21    0.84
 -13 -15  -1    5.15    0.96
  13 -15  -1    3.89    0.92
  13  15   1    6.33    1.04
 -13 -15   1    5.13    0.94
  13 -15   1    4.80    0.88
  14  15  -1    5.68    1.01
 -14 -15  -1    4.75    1.01
  14 -15  -1    3.15    0.87
  14  15   1    5.72    0.96
 -14 -15   1    5.63    1.00
  14 -15   1    5.83    0.95
  15  15  -1   17.44    1.34
 -15 -15  -1   17.86    1.41
  15 -15  -1   17.26    1.33
  15  15   1   17.40    1.35
 -15 -15   1   19.33    1.41
  15 -15   1   15.86    1.25
  16  15  -1   25.54    1.52
 -16 -15  -1   24.70    1.57
  16 -15  -1   24.48    1.47
  16  15   1   20.45    1.47
 -16 -15   1   20.43    1.44
  16 -15   1   17.43    1.30
  17  15  -1   11.84    1.23
 -17 -15  -1   10.47    1.30
  17 -15  -1   10.66    1.27
  17  15   1   11.21    1.32
 -17 -15   1    9.38    1.15
  17 -15   1    9.22    1.13
  18  15  -1    1.16    0.78
 -18 -15  -1   -0.74    0.75
  18 -15  -1    0.14    0.62
  18  15   1    0.02    0.71
 -18 -15   1   -0.15    0.78
  18 -15   1   -0.38    0.70
  19  15  -1    4.84    0.97
 -19 -15  -1    3.39    0.98
  19 -15  -1    3.26    0.93
  19  15   1    2.99    0.85
 -19 -15   1    3.72    0.99
  19 -15   1    2.28    0.84
  20  15  -1    5.19    1.03
 -20 -15  -1    6.10    1.10
  20 -15  -1    6.43    1.11
  20  15   1    8.61    1.25
 -20 -15   1    7.55    1.20
  20 -15   1    6.57    1.01
  21  15  -1   15.92    1.45
 -21 -15  -1   16.38    1.55
  21 -15  -1   13.41    1.37
  21  15   1   13.69    1.39
 -21 -15   1   14.38    1.42
  21 -15   1   14.96    1.35
  22  15  -1    3.99    1.05
 -22 -15  -1    3.38    1.01
  22 -15  -1    5.98    1.11
  22  15   1    2.35    0.99
 -22 -15   1    3.71    1.10
  22 -15   1    4.71    1.04
  23  15  -1    1.95    0.97
 -23 -15  -1    0.88    1.26
  23 -15  -1    2.18    1.00
  23  15   1    1.94    1.07
  23 -15   1    2.27    0.90
  24  15  -1   10.57    1.41
 -24 -15  -1    9.99    1.45
  24 -15  -1   12.23    1.52
  24  15   1   10.68    1.45
 -24 -15   1   10.24    1.47
  24 -15   1   10.11    1.35
  25  15  -1    5.88    1.27
 -25 -15  -1    9.32    1.53
  25  15   1    9.31    2.38
 -25 -15   1    9.30    1.47
  25 -15   1    9.77    1.42
 -26 -15  -1    6.30    1.47
  26 -15  -1    5.71    1.22
  26  15   1    4.04    1.18
 -26 -15   1    6.31    1.38
  26 -15   1    7.43    1.35
  27  15  -1    4.24    1.18
 -27 -15  -1    2.85    1.25
  27 -15  -1    4.15    1.20
  27  15   1    1.27    1.06
 -27 -15   1    2.42    1.16
  28  15  -1    0.76    1.21
 -28 -15  -1    1.00    1.09
  28 -15  -1    2.34    1.25
  28  15   1   -0.93    1.05
 -28 -15   1    1.05    1.13
  28 -15   1    0.81    1.07
  29  15  -1    4.77    1.41
 -29 -15  -1    4.98    1.37
  29 -15  -1    3.97    1.42
  29  15   1    5.03    1.38
 -29 -15   1    5.14    1.38
  29 -15   1    4.00    1.35
  30  15  -1    1.65    1.15
 -30 -15  -1    2.77    1.23
  30 -15  -1    2.29    1.22
  30  15   1    0.92    1.05
 -30 -15   1    1.44    1.30
  30 -15   1    3.09    1.24
  31  15  -1   -0.99    1.18
 -31 -15  -1   -0.70    1.08
  31 -15  -1    1.55    1.27
  31  15   1   -1.65    1.05
 -31 -15   1    0.19    1.21
  31 -15   1   -0.12    1.21
  32  15  -1    6.27    1.55
 -32 -15  -1    6.35    1.53
  32 -15  -1    7.13    1.64
  32  15   1    6.71    1.68
 -32 -15   1    3.89    1.46
  32 -15   1    7.76    1.60
  33  15  -1    9.66    1.82
 -33 -15  -1    9.94    1.75
  33 -15  -1    9.70    1.68
  33  15   1    8.87    1.78
 -33 -15   1    8.77    1.70
  33 -15   1   10.45    1.76
  34  15  -1   -0.07    1.32
 -34 -15  -1    1.39    1.38
  34 -15  -1    0.69    1.34
  34  15   1    0.29    1.33
 -34 -15   1    1.10    1.33
  34 -15   1    2.21    1.45
  35  15  -1    1.46    1.34
 -35 -15  -1    1.00    1.49
  35 -15  -1    3.40    1.58
  35  15   1    2.41    1.52
 -35 -15   1    0.13    1.39
  35 -15   1    3.09    1.55
  36  15  -1    0.98    1.54
 -36 -15  -1   -0.45    1.41
  36 -15  -1    3.36    1.49
  36  15   1   -0.85    1.33
 -36 -15   1   -1.05    1.44
  36 -15   1   -0.04    1.59
  37  15  -1   -0.55    1.40
 -37 -15  -1    0.89    1.48
  37 -15  -1    0.14    1.53
  37  15   1    2.42    1.53
 -37 -15   1    0.08    1.41
  37 -15   1    0.56    1.58
  38  15  -1    0.37    1.62
 -38 -15  -1    0.75    1.40
  38 -15  -1   -0.29    1.65
  38  15   1    1.06    1.52
 -38 -15   1    1.23    1.66
  38 -15   1    3.88    1.76
  39  15  -1   -1.18    1.47
 -39 -15  -1   -0.17    1.56
  39 -15  -1    0.53    1.65
  39  15   1    0.55    1.58
 -39 -15   1    3.67    1.72
  39 -15   1    3.03    1.77
 -40 -15  -1   -1.93    1.70
   0  16  -1    0.17    0.56
   0 -16  -1   -0.83    0.65
   0  16   1   -0.23    0.59
   0 -16   1    0.42    0.63
  -1  16  -1   18.35    1.09
   1  16  -1   19.24    1.13
  -1 -16  -1   18.46    1.28
   1 -16  -1   16.50    1.23
  -1  16   1   17.16    1.15
   1  16   1   19.53    1.24
  -1 -16   1   17.79    1.17
   1 -16   1   17.29    1.14
  -2  16  -1   27.19    1.21
   2  16  -1   27.41    1.27
  -2 -16  -1   27.10    1.42
   2 -16  -1   24.40    1.39
  -2  16   1   29.16    1.39
   2  16   1   30.69    1.38
  -2 -16   1   28.81    1.35
   2 -16   1   28.31    1.34
  -3  16  -1   20.66    1.11
   3  16  -1   19.26    1.15
  -3 -16  -1   17.56    1.23
   3 -16  -1   18.86    1.29
  -3  16   1   23.11    1.28
   3  16   1   20.25    1.23
  -3 -16   1   19.49    1.15
   3 -16   1   19.49    1.22
  -4  16  -1   19.20    1.11
   4  16  -1   16.65    1.09
  -4 -16  -1   17.86    1.19
   4 -16  -1   16.58    1.23
  -4  16   1   17.17    1.21
   4  16   1   19.17    1.26
  -4 -16   1   16.82    1.17
   4 -16   1   19.36    1.21
  -5  16  -1    2.70    0.66
   5  16  -1    2.99    0.71
  -5 -16  -1    2.57    0.77
   5 -16  -1    2.23    0.78
  -5  16   1    2.16    0.72
   5  16   1    1.94    0.76
  -5 -16   1    2.87    0.74
   5 -16   1    2.11    0.74
  -6  16  -1   15.70    1.07
   6  16  -1   15.87    1.11
  -6 -16  -1   11.82    1.12
   6 -16  -1   13.99    1.20
  -6  16   1   15.89    1.17
   6  16   1   17.47    1.24
  -6 -16   1   15.36    1.14
   6 -16   1   17.27    1.16
  -7  16  -1   13.63    1.04
   7  16  -1   12.16    1.12
  -7 -16  -1   14.83    1.26
   7 -16  -1   13.22    1.16
  -7  16   1   12.83    1.09
   7  16   1   14.62    1.19
  -7 -16   1   14.68    1.19
   7 -16   1   13.48    1.10
  -8  16  -1    6.48    0.87
   8  16  -1    6.10    0.92
  -8 -16  -1    7.81    1.08
   8 -16  -1    5.85    0.92
  -8  16   1    5.29    0.87
   8  16   1    6.59    0.92
  -8 -16   1    8.04    1.06
   8 -16   1    5.98    0.88
  -9  16  -1   13.45    1.04
   9  16  -1   13.85    1.16
  -9 -16  -1    9.70    1.08
   9 -16  -1   10.80    1.16
  -9  16   1   12.13    1.15
   9  16   1    8.79    1.06
  -9 -16   1   11.81    1.10
   9 -16   1   10.24    1.07
 -10  16  -1   22.42    1.21
  10  16  -1   22.02    1.30
 -10 -16  -1   21.79    1.45
  10 -16  -1   20.25    1.34
 -10  16   1   18.95    1.24
  10  16   1   19.94    1.36
 -10 -16   1   20.78    1.38
  10 -16   1   16.17    1.16
 -11  16  -1    0.08    0.60
  11  16  -1   -0.02    0.61
 -11 -16  -1   -1.17    0.62
  11 -16  -1   -0.34    0.70
 -11  16   1    0.01    0.64
  11  16   1    0.74    0.67
 -11 -16   1    0.46    0.64
  11 -16   1    0.71    0.74
 -12  16  -1    9.13    1.05
  12  16  -1    9.56    1.13
 -12 -16  -1   10.61    1.24
  12 -16  -1   10.37    1.20
 -12  16   1   11.60    1.15
  12  16   1   10.77    1.18
 -12 -16   1   12.76    1.24
  12 -16   1    8.85    1.04
 -13  16  -1   21.96    1.28
  13  16  -1   21.97    1.41
 -13 -16  -1   22.90    1.50
  13 -16  -1   21.52    1.41
  13  16   1   20.35    1.44
 -13 -16   1   21.04    1.44
  13 -16   1   22.89    1.37
  14  16  -1   11.21    1.22
 -14 -16  -1   13.31    1.33
  14 -16  -1   11.60    1.13
  14  16   1   17.85    1.43
 -14 -16   1   16.30    1.36
  14 -16   1   14.99    1.26
  15  16  -1   22.56    1.46
 -15 -16  -1   24.24    1.56
  15 -16  -1   21.92    1.36
  15  16   1   24.05    1.54
 -15 -16   1   22.28    1.51
  15 -16   1   20.67    1.36
  16  16  -1    6.46    1.09
 -16 -16  -1    7.24    1.17
  16 -16  -1    5.85    1.00
  16  16   1    3.98    0.96
 -16 -16   1    5.09    0.97
  16 -16   1    4.88    0.95
  17  16  -1    6.17    0.99
 -17 -16  -1    6.19    1.14
  17 -16  -1    6.91    1.08
  17  16   1    3.94    0.94
 -17 -16   1    6.34    1.10
  17 -16   1    5.07    0.97
  18  16  -1   17.45    1.43
 -18 -16  -1   18.71    1.57
  18 -16  -1   15.78    1.39
  18  16   1   15.33    1.43
 -18 -16   1   18.40    1.55
  18 -16   1   16.06    1.34
  19  16  -1    7.34    1.15
 -19 -16  -1    7.04    1.18
  19 -16  -1    6.91    1.06
  19  16   1    6.08    1.14
 -19 -16   1    5.93    1.15
  19 -16   1    6.06    1.01
  20  16  -1    6.09    1.09
 -20 -16  -1    5.51    1.17
  20 -16  -1    7.21    1.16
  20  16   1    6.67    1.18
 -20 -16   1    5.46    1.24
  20 -16   1    7.65    1.16
  21  16  -1    4.75    1.06
 -21 -16  -1    4.12    1.76
  21 -16  -1    5.30    1.04
  21  16   1    5.60    1.14
 -21 -16   1    6.41    1.27
  21 -16   1    4.78    1.08
  22  16  -1    2.27    0.99
 -22 -16  -1    3.69    1.11
  22 -16  -1    2.58    1.07
  22  16   1    2.95    1.15
  22 -16   1    3.11    1.00
  23  16  -1   14.05    1.63
 -23 -16  -1   13.04    1.60
  23 -16  -1   11.27    1.53
  23  16   1   12.69    1.62
 -23 -16   1   13.25    1.63
  23 -16   1   12.10    1.48
  24  16  -1    0.76    0.95
 -24 -16  -1    2.69    1.16
 -24 -16   1    2.86    1.22
  24 -16   1    1.83    1.04
 -25 -16  -1    4.94    1.34
  25 -16  -1   10.18    1.42
  25  16   1    7.59    1.31
 -25 -16   1    8.04    1.56
  25 -16   1    5.03    1.20
  26  16  -1    4.30    1.19
 -26 -16  -1    7.42    1.43
  26 -16  -1    5.37    1.26
  26  16   1    2.32    1.18
 -26 -16   1    4.66    1.46
  27  16  -1   -0.53    1.05
 -27 -16  -1   -1.06    1.05
  27 -16  -1    0.87    1.15
  27  16   1    0.41    1.17
 -27 -16   1   -0.68    1.08
  27 -16   1    2.13    1.09
  28  16  -1    3.61    1.37
 -28 -16  -1    2.51    1.25
  28 -16  -1    4.08    1.33
  28  16   1    3.21    1.32
 -28 -16   1    3.01    1.29
  28 -16   1    4.32    1.27
  29  16  -1    2.24    1.29
 -29 -16  -1    0.41    1.23
  29 -16  -1    0.35    1.26
  29  16   1    0.62    1.13
 -29 -16   1   -0.79    1.20
  29 -16   1    0.58    1.14
  30  16  -1    1.94    1.23
 -30 -16  -1    2.30    1.40
  30 -16  -1   -0.14    1.25
  30  16   1   -0.55    1.13
 -30 -16   1    1.02    1.27
  30 -16   1    1.71    1.31
  31  16  -1    0.89    1.31
 -31 -16  -1   -0.40    1.31
  31 -16  -1    0.86    1.28
  31  16   1    0.31    1.28
 -31 -16   1    1.40    1.31
  31 -16   1   -0.94    1.20
  32  16  -1    1.68    1.33
 -32 -16  -1    2.48    1.42
  32 -16  -1   -0.67    1.20
  32  16   1    1.89    1.45
 -32 -16   1    2.81    1.37
  32 -16   1    2.95    1.46
  33  16  -1    0.01    1.27
 -33 -16  -1    1.94    1.47
  33 -16  -1    3.26    1.50
  33  16   1    3.18    1.52
 -33 -16   1    2.23    1.51
  33 -16   1    5.52    1.58
  34  16  -1    0.76    1.39
 -34 -16  -1   -1.98    1.25
  34 -16  -1    2.51    1.58
  34  16   1    0.30    1.35
 -34 -16   1    0.74    1.43
  34 -16   1    1.50    1.43
  35  16  -1    2.75    1.55
 -35 -16  -1    2.90    1.50
  35 -16  -1    1.97    1.59
  35  16   1    2.46    1.46
 -35 -16   1    0.25    1.40
  35 -16   1    2.76    1.57
  36  16  -1   -0.24    1.47
 -36 -16  -1   -0.04    1.35
  36 -16  -1    1.18    1.59
  36  16   1   -0.05    1.49
 -36 -16   1    1.01    1.43
  36 -16   1    0.55    1.54
  37  16  -1   -0.24    1.45
 -37 -16  -1    0.40    1.47
  37 -16  -1    2.00    1.71
  37  16   1    2.34    1.54
 -37 -16   1    2.18    1.59
  37 -16   1   -0.38    1.57
  38  16  -1    0.83    1.62
 -38 -16  -1   -0.01    1.58
  38 -16  -1   -0.72    1.53
  38  16   1   -1.73    1.39
 -38 -16   1    0.91    1.68
  38 -16   1   -2.14    1.64
  39  16  -1   -0.84    1.47
 -39 -16  -1   -0.37    1.65
  39 -16  -1   -1.17    1.61
  39  16   1    2.27    1.74
 -39 -16   1    1.22    1.61
  39 -16   1   -1.67    1.69
   0  17  -1    9.26    0.96
   0 -17  -1    7.96    1.01
   0  17   1    8.54    1.07
   0 -17   1    9.60    1.06
  -1  17  -1    9.82    1.03
   1  17  -1   10.74    1.01
  -1 -17  -1   10.99    1.16
   1 -17  -1    9.89    1.13
  -1  17   1   10.32    1.14
   1  17   1   11.30    1.13
  -1 -17   1    9.29    1.07
   1 -17   1    8.31    0.97
  -2  17  -1   17.38    1.14
   2  17  -1   16.03    1.14
  -2 -17  -1   15.11    1.27
   2 -17  -1   17.01    1.27
  -2  17   1   16.62    1.24
   2  17   1   14.89    1.19
  -2 -17   1   17.78    1.27
   2 -17   1   17.67    1.18
  -3  17  -1   29.98    1.35
   3  17  -1   30.26    1.40
  -3 -17  -1   26.94    1.43
   3 -17  -1   28.43    1.48
  -3  17   1   29.62    1.46
   3  17   1   32.11    1.47
  -3 -17   1   32.32    1.51
   3 -17   1   30.67    1.42
  -4  17  -1   60.80    1.73
   4  17  -1   59.48    1.79
  -4 -17  -1   58.81    1.98
   4 -17  -1   57.81    1.92
  -4  17   1   57.16    1.82
   4  17   1   55.75    1.83
  -4 -17   1   55.67    1.85
   4 -17   1   52.84    1.75
  -5  17  -1   42.21    1.51
   5  17  -1   39.61    1.55
  -5 -17  -1   40.91    1.75
   5 -17  -1   39.70    1.70
  -5  17   1   39.19    1.58
   5  17   1   37.59    1.60
  -5 -17   1   38.29    1.62
   5 -17   1   38.80    1.58
  -6  17  -1    3.12    0.76
   6  17  -1    1.90    0.75
  -6 -17  -1    1.98    0.81
   6 -17  -1    2.18    0.78
  -6  17   1    2.44    0.76
   6  17   1    1.94    0.75
  -6 -17   1    2.34    0.81
   6 -17   1    2.56    0.77
  -7  17  -1    5.12    0.81
   7  17  -1    5.04    0.91
  -7 -17  -1    6.25    1.06
   7 -17  -1    4.70    0.94
  -7  17   1    6.12    0.92
   7  17   1    6.75    1.02
  -7 -17   1    6.56    1.01
   7 -17   1    6.94    1.02
  -8  17  -1   10.51    1.06
   8  17  -1    9.61    1.08
  -8 -17  -1   12.34    1.18
   8 -17  -1    9.36    1.15
  -8  17   1   11.52    1.10
   8  17   1   10.50    1.14
  -8 -17   1   11.46    1.22
   8 -17   1   11.63    1.12
  -9  17  -1    4.59    0.80
   9  17  -1    4.53    0.88
  -9 -17  -1    2.87    0.88
   9 -17  -1    2.88    0.83
  -9  17   1    5.30    0.88
   9  17   1    3.37    0.88
  -9 -17   1    2.43    0.83
   9 -17   1    2.39    0.79
 -10  17  -1   -0.09    0.63
  10  17  -1   -0.07    0.62
 -10 -17  -1    0.83    0.72
  10 -17  -1    0.91    0.73
 -10  17   1   -0.40    0.61
  10  17   1   -0.19    0.64
 -10 -17   1   -0.55    0.74
  10 -17   1    0.42    0.71
 -11  17  -1   24.66    1.36
  11  17  -1   22.98    1.41
 -11 -17  -1   22.71    1.44
  11 -17  -1   23.51    1.47
 -11  17   1   23.47    1.40
  11  17   1   23.81    1.48
 -11 -17   1   21.73    1.47
  11 -17   1   22.07    1.38
 -12  17  -1    6.96    0.97
  12  17  -1    7.33    1.01
 -12 -17  -1    9.13    1.21
  12 -17  -1    7.19    1.06
 -12  17   1    5.98    1.02
  12  17   1    5.21    0.99
 -12 -17   1    4.90    0.99
  12 -17   1    4.74    0.95
 -13  17  -1   -0.21    0.72
  13  17  -1    0.25    0.70
 -13 -17  -1    0.86    0.81
  13 -17  -1    0.43    0.64
 -13  17   1    0.27    0.71
  13  17   1    0.20    0.71
 -13 -17   1   -0.37    0.67
  13 -17   1    0.46    0.74
 -14  17  -1   31.72    1.51
  14  17  -1   30.25    1.61
 -14 -17  -1   30.79    1.75
  14 -17  -1   27.75    1.51
 -14  17   1   31.80    1.58
  14  17   1   30.14    1.67
 -14 -17   1   32.05    1.73
  14 -17   1   28.10    1.51
 -15  17  -1    6.51    0.96
  15  17  -1    6.86    1.09
 -15 -17  -1    6.67    1.16
  15 -17  -1    6.14    0.96
  15  17   1    5.77    1.03
 -15 -17   1    5.63    1.10
  15 -17   1    4.81    0.97
  16  17  -1   12.46    1.29
 -16 -17  -1   13.31    1.46
  16 -17  -1   15.12    1.35
  16  17   1   14.44    1.32
 -16 -17   1   12.40    1.36
  16 -17   1   12.15    1.23
  17  17  -1   12.71    1.32
 -17 -17  -1   10.23    1.37
  17 -17  -1   14.00    1.37
  17  17   1   12.83    1.42
 -17 -17   1   12.16    1.40
  17 -17   1   12.39    1.25
  18  17  -1    6.59    1.13
 -18 -17  -1    7.12    1.25
  18 -17  -1    6.97    1.15
  18  17   1    6.13    1.16
 -18 -17   1    7.15    1.28
  18 -17   1    8.54    1.13
  19  17  -1    6.05    1.11
 -19 -17  -1    9.75    1.37
  19 -17  -1    7.38    1.21
  19  17   1    7.44    1.26
 -19 -17   1    7.04    1.19
  19 -17   1    8.80    1.22
  20  17  -1    0.78    0.90
  20 -17  -1   -1.18    0.80
  20  17   1    0.36    0.89
 -20 -17   1   -0.31    0.87
  20 -17   1    0.02    0.82
  21  17  -1    2.11    1.05
 -21 -17  -1    1.35    1.10
  21 -17  -1    2.44    0.97
  21  17   1    2.93    1.09
 -21 -17   1    2.45    1.19
  21 -17   1    2.69    0.96
  22  17  -1    2.43    1.09
 -22 -17  -1    1.64    1.00
  22 -17  -1    2.61    1.04
  22  17   1    2.45    1.00
 -22 -17   1    0.40    0.87
  22 -17   1    1.53    0.97
  23  17  -1    2.21    1.07
 -23 -17  -1   -0.90    1.07
  23 -17  -1    2.23    1.79
 -23 -17   1    0.33    0.99
  23 -17   1    2.14    1.10
  24  17  -1   14.75    2.18
 -24 -17  -1   21.20    2.03
  24 -17  -1   22.02    1.82
  24  17   1   20.42    1.89
 -24 -17   1   19.53    1.97
  24 -17   1   22.09    1.73
  25  17  -1    4.87    1.31
 -25 -17  -1    8.06    1.55
  25 -17  -1    8.88    1.53
  25  17   1    6.96    1.52
 -25 -17   1    9.81    1.63
  25 -17   1    6.36    1.66
  26  17  -1    0.95    1.14
 -26 -17  -1    1.08    1.12
  26 -17  -1    1.85    1.26
  26  17   1    2.39    1.25
 -26 -17   1    2.87    1.31
  26 -17   1    1.21    1.01
  27  17  -1   -0.07    1.10
 -27 -17  -1    0.36    1.17
  27 -17  -1   -0.97    1.11
  27  17   1   -1.28    1.10
 -27 -17   1   -0.91    1.17
  27 -17   1    0.07    1.13
  28  17  -1    3.54    1.40
 -28 -17  -1    2.31    1.33
  28 -17  -1    2.05    1.22
  28  17   1    3.93    1.46
 -28 -17   1    4.27    1.48
  28 -17   1    2.94    1.26
  29  17  -1    9.31    1.70
 -29 -17  -1    7.14    1.61
  29 -17  -1    7.41    1.52
  29  17   1    6.70    1.55
 -29 -17   1    8.44    1.73
  29 -17   1    7.27    1.52
  30  17  -1   -0.07    1.25
 -30 -17  -1    2.04    1.39
  30 -17  -1    0.90    1.32
  30  17   1   -0.60    1.23
 -30 -17   1    1.15    1.32
  30 -17   1    1.70    1.31
  31  17  -1    4.28    1.56
 -31 -17  -1    2.40    1.50
  31 -17  -1    3.32    1.39
  31  17   1    1.96    1.28
 -31 -17   1    4.94    1.52
  31 -17   1    4.29    1.49
  32  17  -1    1.67    1.45
 -32 -17  -1    2.85    1.45
  32 -17  -1    4.68    1.58
  32  17   1    2.53    1.47
 -32 -17   1    2.24    1.45
  32 -17   1    3.90    1.58
  33  17  -1    0.21    1.34
 -33 -17  -1    1.08    1.43
  33 -17  -1    0.18    1.41
  33  17   1    2.77    1.56
 -33 -17   1    0.97    1.44
  33 -17   1    1.47    1.44
  34  17  -1   -0.97    1.43
 -34 -17  -1    0.89    1.46
  34 -17  -1   -0.09    1.42
  34  17   1    1.39    1.47
 -34 -17   1    1.64    1.44
  34 -17   1    0.32    1.44
  35  17  -1   -0.31    1.37
 -35 -17  -1    0.75    1.43
  35 -17  -1   -0.36    1.49
  35  17   1    0.35    1.41
 -35 -17   1   -0.24    1.41
  35 -17   1   -0.47    1.48
  36  17  -1    0.54    1.54
 -36 -17  -1    1.40    1.48
  36 -17  -1    0.84    1.66
  36  17   1   -0.16    1.50
 -36 -17   1   -1.03    1.49
  36 -17   1   -0.34    1.59
  37  17  -1    1.89    1.56
 -37 -17  -1    2.57    1.68
  37 -17  -1    1.62    1.65
  37  17   1   -0.51    1.53
 -37 -17   1   -0.75    1.55
  37 -17   1    4.35    1.83
  38  17  -1   -0.50    1.62
 -38 -17  -1    0.96    1.69
  38 -17  -1    0.03    1.69
  38  17   1    2.28    1.68
 -38 -17   1    1.14    1.60
  38 -17   1    3.04    1.75
   0  18  -1    0.17    0.67
   0 -18  -1   -0.01    0.71
   0  18   1    0.36    0.71
   0 -18   1    0.86    0.73
  -1  18  -1   18.78    1.28
   1  18  -1   21.83    1.30
  -1 -18  -1   20.34    1.42
   1 -18  -1   20.39    1.41
  -1  18   1   20.91    1.32
   1  18   1   20.33    1.34
  -1 -18   1   19.46    1.31
   1 -18   1   19.72    1.33
  -2  18  -1    1.09    0.70
   2  18  -1    0.72    0.68
  -2 -18  -1   -0.58    0.67
   2 -18  -1    1.72    0.77
  -2  18   1    2.77    0.77
   2  18   1    2.89    0.74
  -2 -18   1    3.07    0.83
   2 -18   1    1.92    0.79
  -3  18  -1   35.26    1.50
   3  18  -1   32.98    1.52
  -3 -18  -1   31.01    1.61
   3 -18  -1   33.58    1.63
  -3  18   1   34.90    1.56
   3  18   1   34.67    1.61
  -3 -18   1   31.26    1.56
   3 -18   1   33.49    1.56
  -4  18  -1   27.07    1.36
   4  18  -1   29.22    1.48
  -4 -18  -1   28.79    1.60
   4 -18  -1   25.23    1.53
  -4  18   1   30.12    1.48
   4  18   1   29.38    1.56
  -4 -18   1   28.53    1.55
   4 -18   1   30.59    1.50
  -5  18  -1   35.35    1.48
   5  18  -1   33.82    1.51
  -5 -18  -1   33.07    1.61
   5 -18  -1   31.72    1.63
  -5  18   1   32.85    1.51
   5  18   1   31.23    1.56
  -5 -18   1   32.34    1.61
   5 -18   1   31.87    1.55
  -6  18  -1    4.73    0.89
   6  18  -1    3.03    0.80
  -6 -18  -1    1.81    0.85
   6 -18  -1    3.95    0.95
  -6  18   1    6.20    0.96
   6  18   1    4.64    0.97
  -6 -18   1    4.82    0.99
   6 -18   1    4.19    0.87
  -7  18  -1   32.21    1.45
   7  18  -1   32.08    1.52
  -7 -18  -1   33.31    1.71
   7 -18  -1   31.48    1.63
  -7  18   1   32.51    1.52
   7  18   1   31.85    1.59
  -7 -18   1   31.94    1.56
   7 -18   1   32.57    1.58
  -8  18  -1    6.40    0.96
   8  18  -1    6.08    0.98
  -8 -18  -1    6.45    1.05
   8 -18  -1    5.38    1.03
  -8  18   1    5.47    0.95
   8  18   1    5.89    1.03
  -8 -18   1    5.68    1.06
   8 -18   1    6.11    0.98
  -9  18  -1    1.90    0.79
   9  18  -1    2.39    0.82
  -9 -18  -1    0.90    0.74
   9 -18  -1    2.04    0.78
  -9  18   1    2.03    0.86
   9  18   1    2.83    0.92
  -9 -18   1    2.50    0.90
   9 -18   1    1.65    0.82
 -10  18  -1   39.90    1.60
  10  18  -1   36.14    1.67
 -10 -18  -1   39.45    1.86
  10 -18  -1   35.64    1.65
 -10  18   1   36.99    1.64
  10  18   1   35.21    1.71
 -10 -18   1   35.51    1.75
  10 -18   1   34.03    1.58
 -11  18  -1    4.91    0.85
  11  18  -1    6.88    1.04
 -11 -18  -1    5.58    1.11
  11 -18  -1    5.50    0.93
 -11  18   1    4.36    0.93
  11  18   1    5.82    1.06
 -11 -18   1    5.42    1.04
  11 -18   1    4.31    0.88
 -12  18  -1   14.54    1.17
  12  18  -1   11.82    1.26
 -12 -18  -1   13.17    1.48
  12 -18  -1   14.67    1.30
 -12  18   1   14.28    1.29
  12  18   1   13.37    1.32
 -12 -18   1   13.64    1.40
  12 -18   1   12.60    1.24
 -13  18  -1    2.54    0.82
  13  18  -1    2.71    0.85
 -13 -18  -1   -0.11    0.81
  13 -18  -1    1.40    0.84
 -13  18   1    1.80    0.81
  13  18   1    1.82    0.84
 -13 -18   1    2.58    0.92
  13 -18   1    1.71    0.79
 -14  18  -1    8.00    1.04
  14  18  -1    4.48    1.03
 -14 -18  -1    4.66    1.12
  14 -18  -1    4.79    1.01
 -14  18   1    3.44    0.89
  14  18   1    4.51    1.03
 -14 -18   1    3.89    1.02
  14 -18   1    4.81    0.95
 -15  18  -1    4.94    1.01
  15  18  -1    3.77    0.92
 -15 -18  -1    8.06    1.26
  15 -18  -1    6.23    1.15
 -15  18   1    5.32    0.99
  15  18   1    6.94    1.19
 -15 -18   1    4.49    1.05
  15 -18   1    6.89    1.08
 -16  18  -1    1.08    0.82
  16  18  -1    1.74    0.86
 -16 -18  -1    0.93    0.88
  16 -18  -1    2.36    0.86
 -16  18   1    0.87    0.83
  16  18   1    1.75    0.87
 -16 -18   1    1.19    0.94
  16 -18   1    1.86    0.85
 -17  18  -1    0.52    0.76
  17  18  -1    0.19    0.78
 -17 -18  -1    0.29    0.86
  17 -18  -1    1.12    0.88
  17  18   1    0.25    0.87
 -17 -18   1   -0.85    0.81
  17 -18   1   -1.24    0.73
  18  18  -1   12.46    1.49
  18 -18  -1    8.11    1.26
  18  18   1    8.60    1.31
 -18 -18   1   10.07    1.42
  18 -18   1    9.27    1.23
  19  18  -1    0.89    0.95
 -19 -18  -1   -0.38    0.88
  19 -18  -1    2.20    0.96
  19  18   1    0.89    1.04
  19 -18   1   -0.18    0.82
  20  18  -1    2.94    1.13
 -20 -18  -1    2.60    1.13
  20 -18  -1    2.83    1.12
  20  18   1    1.31    0.97
 -20 -18   1    1.71    1.07
  20 -18   1    2.27    1.04
  21  18  -1    5.22    1.18
 -21 -18  -1    5.45    1.28
  21  18   1    3.72    1.23
 -21 -18   1    4.04    1.18
  21 -18   1    3.43    1.12
  22  18  -1    2.48    1.02
 -22 -18  -1    2.17    1.18
  22 -18  -1    1.71    1.13
  22  18   1    4.32    1.34
 -22 -18   1    3.00    1.20
  22 -18   1    5.69    1.23
  23  18  -1    7.27    1.39
 -23 -18  -1    9.05    1.67
  23 -18  -1    6.93    1.34
  23  18   1    8.18    1.43
 -23 -18   1    6.30    1.46
  23 -18   1    8.44    1.60
  24  18  -1    2.69    1.17
 -24 -18  -1    5.33    1.43
  24 -18  -1    4.66    1.29
  24  18   1    3.48    1.23
 -24 -18   1    1.63    1.24
  24 -18   1    4.31    1.25
  25  18  -1    2.13    1.27
 -25 -18  -1    2.21    1.20
  25 -18  -1   -0.03    1.09
  25  18   1   -0.04    1.07
 -25 -18   1    2.04    1.29
  25 -18   1    2.42    1.14
  26  18  -1    5.77    1.47
 -26 -18  -1    5.27    1.37
  26 -18  -1    7.81    1.60
  26  18   1    4.13    1.28
 -26 -18   1    6.22    1.53
  26 -18   1    6.14    1.41
  27  18  -1    3.85    1.40
 -27 -18  -1    4.91    1.53
  27 -18  -1    2.53    1.34
  27  18   1    6.04    1.38
 -27 -18   1    6.28    1.58
  27 -18   1    2.78    1.34
  28  18  -1    1.06    1.25
 -28 -18  -1    1.13    1.29
  28 -18  -1    1.45    1.36
  28  18   1    1.36    1.15
 -28 -18   1   -0.12    1.27
  28 -18   1    2.49    1.32
  29  18  -1    1.27    1.33
 -29 -18  -1    2.89    1.50
  29 -18  -1    2.43    1.35
  29  18   1    1.49    1.25
 -29 -18   1    1.29    1.33
  29 -18   1   -0.60    1.23
  30  18  -1    3.67    1.53
 -30 -18  -1    3.49    1.64
  30 -18  -1    3.94    1.43
  30  18   1    3.86    1.54
 -30 -18   1    2.79    1.49
  30 -18   1    5.47    1.52
  31  18  -1    0.17    1.26
 -31 -18  -1    0.91    1.42
  31 -18  -1    0.89    1.44
  31  18   1    1.22    1.40
 -31 -18   1    1.65    1.38
  31 -18   1    0.17    1.40
  32  18  -1    0.81    1.45
 -32 -18  -1    1.54    1.50
  32 -18  -1    3.73    1.55
  32  18   1    3.33    1.57
 -32 -18   1    1.98    1.53
  32 -18   1    0.52    1.48
  33  18  -1    1.45    1.67
 -33 -18  -1   -0.21    1.50
  33 -18  -1    0.18    1.42
  33  18   1    0.43    1.43
 -33 -18   1    1.08    1.54
  33 -18   1    0.21    1.51
  34  18  -1   -1.57    1.39
 -34 -18  -1   -0.43    1.37
  34 -18  -1    0.88    1.55
  34  18   1    0.48    1.48
 -34 -18   1    0.71    1.51
  34 -18   1   -3.10    1.50
  35  18  -1    1.11    1.59
 -35 -18  -1   -0.32    1.41
  35 -18  -1    1.60    1.61
  35  18   1    0.44    1.60
 -35 -18   1    1.01    1.44
  35 -18   1   -1.01    1.61
  36  18  -1   -0.38    1.51
 -36 -18  -1    0.58    1.53
  36 -18  -1    2.82    1.67
  36  18   1    0.43    1.68
 -36 -18   1    2.25    1.70
  36 -18   1   -1.97    1.58
  37  18  -1    2.53    1.78
 -37 -18  -1    2.22    1.73
  37 -18  -1    3.78    1.85
  37  18   1    1.53    1.72
 -37 -18   1    1.09    1.71
  37 -18   1   -0.21    1.69
   0  19  -1   33.94    1.53
   0 -19  -1   31.23    1.66
   0  19   1   33.29    1.60
   0 -19   1   29.53    1.54
  -1  19  -1    1.21    0.75
   1  19  -1    2.56    0.80
  -1 -19  -1    2.50    0.83
   1 -19  -1    3.14    0.93
  -1  19   1    2.70    0.82
   1  19   1    2.18    0.81
  -1 -19   1    1.59    0.81
   1 -19   1    1.39    0.82
  -2  19  -1    6.96    1.01
   2  19  -1    6.70    0.96
  -2 -19  -1    6.09    1.03
   2 -19  -1    6.10    1.08
  -2  19   1    6.47    0.99
   2  19   1    5.38    1.00
  -2 -19   1    7.09    1.07
   2 -19   1    5.72    1.05
  -3  19  -1   22.69    1.41
   3  19  -1   22.33    1.34
  -3 -19  -1   24.56    1.53
   3 -19  -1   20.73    1.46
  -3  19   1   23.10    1.44
   3  19   1   25.19    1.47
  -3 -19   1   23.75    1.46
   3 -19   1   22.02    1.44
  -4  19  -1   37.48    1.60
   4  19  -1   41.31    1.65
  -4 -19  -1   39.40    1.82
   4 -19  -1   40.28    1.79
  -4  19   1   40.35    1.73
   4  19   1   40.36    1.75
  -4 -19   1   38.35    1.74
   4 -19   1   36.35    1.66
  -5  19  -1    4.70    0.91
   5  19  -1    4.87    0.87
  -5 -19  -1    5.89    1.09
   5 -19  -1    5.44    1.01
  -5  19   1    5.13    0.96
   5  19   1    4.14    0.91
  -5 -19   1    4.66    0.98
   5 -19   1    5.76    1.02
  -6  19  -1   22.82    1.38
   6  19  -1   22.44    1.42
  -6 -19  -1   21.01    1.52
   6 -19  -1   20.42    1.43
  -6  19   1   21.26    1.41
   6  19   1   19.78    1.44
  -6 -19   1   17.71    1.36
   6 -19   1   19.04    1.41
  -7  19  -1   33.26    1.53
   7  19  -1   30.12    1.56
  -7 -19  -1   29.67    1.62
   7 -19  -1   29.28    1.58
  -7  19   1   27.69    1.53
   7  19   1   29.54    1.61
  -7 -19   1   30.67    1.59
   7 -19   1   29.54    1.60
  -8  19  -1   14.27    1.22
   8  19  -1   13.45    1.30
  -8 -19  -1   12.42    1.27
   8 -19  -1   12.86    1.25
  -8  19   1   14.58    1.33
   8  19   1   14.39    1.34
  -8 -19   1   14.92    1.32
   8 -19   1   12.65    1.34
  -9  19  -1    3.00    0.77
   9  19  -1    1.79    0.80
  -9 -19  -1    0.48    0.74
   9 -19  -1    3.04    0.92
  -9  19   1    0.60    0.75
   9  19   1    1.81    0.84
  -9 -19   1    1.81    0.88
   9 -19   1    1.28    0.85
 -10  19  -1    9.39    1.16
  10  19  -1    9.14    1.14
 -10 -19  -1   11.20    1.29
  10 -19  -1   10.41    1.25
 -10  19   1   10.43    1.20
  10  19   1    8.47    1.17
 -10 -19   1    9.50    1.23
  10 -19   1    9.28    1.15
 -11  19  -1    4.03    0.84
  11  19  -1    3.49    0.93
 -11 -19  -1    3.99    0.99
  11 -19  -1    4.18    0.92
 -11  19   1    6.37    1.02
  11  19   1    4.83    0.96
 -11 -19   1    3.46    0.98
  11 -19   1    4.55    0.96
 -12  19  -1   11.39    1.27
  12  19  -1   10.84    1.32
 -12 -19  -1    9.08    1.31
  12 -19  -1    7.39    1.14
 -12  19   1   11.86    1.29
  12  19   1   11.61    1.37
 -12 -19   1   10.84    1.34
  12 -19   1   11.09    1.20
 -13  19  -1   14.85    1.36
  13  19  -1   11.80    1.38
 -13 -19  -1   12.41    1.54
  13 -19  -1   16.04    1.45
 -13  19   1   14.98    1.36
  13  19   1   17.28    1.51
 -13 -19   1   15.26    1.54
  13 -19   1   15.80    1.36
 -14  19  -1    2.57    0.86
  14  19  -1    1.65    0.89
 -14 -19  -1    2.92    1.07
  14 -19  -1    3.87    0.99
 -14  19   1    5.49    1.03
  14  19   1    2.87    0.94
 -14 -19   1    2.25    1.05
  14 -19   1    3.39    0.96
 -15  19  -1    0.06    0.78
  15  19  -1   -0.75    0.81
 -15 -19  -1    0.36    0.89
  15 -19  -1   -0.29    0.78
 -15  19   1    0.73    0.80
  15  19   1   -0.90    0.76
 -15 -19   1   -0.71    0.89
  15 -19   1   -0.37    0.74
 -16  19  -1   21.46    1.49
  16  19  -1   17.60    1.54
  16 -19  -1   16.45    1.58
 -16  19   1   23.28    1.59
  16  19   1   18.06    1.67
 -16 -19   1   20.82    1.74
  16 -19   1   18.65    1.50
 -17  19  -1    2.92    0.95
  17  19  -1    2.33    1.00
 -17 -19  -1    2.28    1.10
  17 -19  -1    2.09    0.96
 -17  19   1    2.91    0.95
  17  19   1    2.01    1.01
  17 -19   1    2.40    0.98
 -18  19  -1    3.28    0.99
  18  19  -1    4.45    1.11
 -18 -19  -1    2.46    1.03
  18 -19  -1    3.01    1.10
 -18  19   1    3.41    1.02
  18  19   1    4.63    1.20
 -18 -19   1    4.70    1.20
  18 -19   1    5.75    1.12
 -19  19  -1    4.74    0.99
  19  19  -1    3.69    1.18
 -19 -19  -1    3.24    1.27
  19 -19  -1    0.99    1.47
 -19  19   1    3.50    1.08
  19  19   1    3.52    1.11
 -19 -19   1    2.13    1.13
  19 -19   1    1.23    1.02
 -20  19  -1   12.84    1.43
  20  19  -1   13.33    1.62
 -20 -19  -1   12.40    1.67
  20 -19  -1   13.76    1.76
 -20 -19   1   15.26    1.65
  20 -19   1   12.59    1.50
 -21 -19  -1    5.75    1.42
  21 -19  -1    5.86    1.29
  21  19   1    4.70    1.29
 -21 -19   1    4.81    1.35
  21 -19   1    6.13    1.18
  22  19  -1   -1.42    0.96
 -22 -19  -1   -2.66    0.96
  22 -19  -1   -0.84    1.03
  22  19   1    0.30    1.10
 -22 -19   1    0.24    1.12
  23  19  -1    0.32    1.18
 -23 -19  -1    0.66    1.06
  23 -19  -1    0.30    1.18
  23  19   1   -0.51    1.11
 -23 -19   1   -1.53    1.05
  23 -19   1    1.11    1.06
  24  19  -1    5.32    1.51
 -24 -19  -1    8.14    1.56
  24 -19  -1    6.49    1.40
  24  19   1    6.34    1.52
 -24 -19   1    8.64    1.61
  24 -19   1    7.94    1.48
  25  19  -1   -0.60    1.21
 -25 -19  -1   -1.20    1.15
  25 -19  -1    0.17    1.31
  25  19   1    1.70    1.23
 -25 -19   1    2.50    1.33
  25 -19   1    0.70    1.23
  26  19  -1    1.07    1.21
 -26 -19  -1    0.54    1.30
  26 -19  -1   -1.97    1.13
  26  19   1    0.50    1.22
 -26 -19   1   -0.74    1.26
  26 -19   1    1.84    1.28
  27  19  -1    2.92    1.34
 -27 -19  -1    2.64    1.38
  27 -19  -1    1.48    1.28
  27  19   1    0.30    1.24
 -27 -19   1    1.45    1.33
  27 -19   1    3.78    1.44
  28  19  -1    1.31    1.25
 -28 -19  -1    1.57    1.40
  28 -19  -1   -0.02    1.30
  28  19   1    1.74    1.38
 -28 -19   1   -0.84    1.31
  28 -19   1    1.78    1.37
  29  19  -1    2.96    1.54
 -29 -19  -1    3.85    1.55
  29 -19  -1    3.96    1.51
  29  19   1    1.06    1.31
 -29 -19   1    3.39    1.54
  29 -19   1    2.58    1.44
  30  19  -1    5.55    1.56
 -30 -19  -1    4.74    1.66
  30 -19  -1    7.75    1.76
  30  19   1    4.76    1.55
 -30 -19   1    3.24    1.52
  30 -19   1    3.11    1.50
  31  19  -1    0.84    1.42
 -31 -19  -1    2.01    1.52
  31 -19  -1    1.35    1.46
  31  19   1    2.58    1.46
 -31 -19   1    1.46    1.48
  31 -19   1   -0.29    1.40
  32  19  -1   -0.04    1.52
 -32 -19  -1    1.28    1.62
  32 -19  -1   -0.59    1.40
  32  19   1    1.28    1.37
 -32 -19   1    1.62    1.54
  32 -19   1    1.95    1.60
  33  19  -1   -1.43    1.41
 -33 -19  -1    2.28    1.56
  33 -19  -1   -0.76    1.42
  33  19   1    0.20    1.47
 -33 -19   1    1.80    1.62
  33 -19   1    1.53    1.61
  34  19  -1    1.96    1.65
 -34 -19  -1   -0.40    1.58
  34 -19  -1    0.95    1.63
  34  19   1    0.36    1.54
 -34 -19   1    0.63    1.62
  34 -19   1   -1.76    1.57
  35  19  -1    0.84    1.59
 -35 -19  -1    0.97    1.64
  35 -19  -1   -1.06    1.62
  35  19   1    0.60    1.56
 -35 -19   1    0.14    1.61
  35 -19   1   -0.67    1.65
  36  19  -1    1.17    1.68
 -36 -19  -1    1.61    1.65
  36 -19  -1   -0.28    1.72
  36  19   1   -1.19    1.39
 -36 -19   1    0.05    1.61
  36 -19   1   -2.05    1.73
   0  20  -1   -0.25    0.63
   0 -20  -1   -0.68    0.79
   0  20   1   -0.84    0.71
   0 -20   1    0.25    0.76
  -1  20  -1    2.18    0.81
   1  20  -1    0.65    0.75
  -1 -20  -1    2.59    0.95
   1 -20  -1    1.72    0.87
  -1  20   1    2.46    0.88
   1  20   1    2.61    0.86
  -1 -20   1    0.66    0.76
   1 -20   1    1.70    0.82
  -2  20  -1   11.09    1.19
   2  20  -1   10.64    1.20
  -2 -20  -1   11.57    1.37
   2 -20  -1   11.12    1.33
  -2  20   1   11.28    1.26
   2  20   1   10.85    1.25
  -2 -20   1   11.37    1.21
   2 -20   1   10.19    1.23
  -3  20  -1   -0.03    0.74
   3  20  -1    0.04    0.73
  -3 -20  -1    1.23    0.83
   3 -20  -1    0.95    0.73
  -3  20   1    1.33    0.79
   3  20   1   -0.22    0.71
  -3 -20   1    0.93    0.77
   3 -20   1    0.08    0.79
  -4  20  -1    2.80    0.87
   4  20  -1    2.56    0.79
  -4 -20  -1    3.68    1.02
   4 -20  -1    3.36    0.89
  -4  20   1    3.18    0.89
   4  20   1    2.77    0.88
  -4 -20   1    2.94    0.83
   4 -20   1    1.80    0.83
  -5  20  -1   13.64    1.24
   5  20  -1   13.85    1.34
  -5 -20  -1   13.34    1.46
   5 -20  -1   12.29    1.32
  -5  20   1   13.40    1.33
   5  20   1   12.81    1.28
  -5 -20   1   12.18    1.29
   5 -20   1   11.46    1.27
  -6  20  -1    8.23    1.04
   6  20  -1    6.62    1.04
  -6 -20  -1    8.41    1.29
   6 -20  -1    8.54    1.24
  -6  20   1    9.75    1.17
   6  20   1    9.19    1.16
  -6 -20   1   10.67    1.26
   6 -20   1   10.25    1.22
  -7  20  -1    8.84    1.07
   7  20  -1    8.06    1.14
  -7 -20  -1    7.14    1.18
   7 -20  -1    7.16    1.10
  -7  20   1    8.85    1.15
   7  20   1    7.45    1.13
  -7 -20   1    6.79    1.07
   7 -20   1    7.39    1.09
  -8  20  -1   -0.11    0.74
   8  20  -1   -0.28    0.72
  -8 -20  -1    0.12    0.82
   8 -20  -1    0.61    0.85
  -8  20   1   -0.18    0.74
   8  20   1    0.25    0.68
  -8 -20   1   -0.37    0.71
   8 -20   1    0.59    0.76
  -9  20  -1    1.33    0.87
   9  20  -1    0.95    0.78
  -9 -20  -1    0.72    0.95
   9 -20  -1    3.00    0.93
  -9  20   1    2.17    0.84
   9  20   1    0.95    0.85
  -9 -20   1    1.93    0.91
   9 -20   1    0.62    0.83
 -10  20  -1    2.10    0.88
  10  20  -1    3.68    0.93
 -10 -20  -1    1.67    0.95
  10 -20  -1    3.73    1.00
 -10  20   1    4.00    0.99
  10  20   1    1.90    0.88
 -10 -20   1    2.16    0.99
  10 -20   1    2.34    0.87
 -11  20  -1    3.15    0.88
  11  20  -1    2.80    0.92
 -11 -20  -1    2.44    1.05
  11 -20  -1    3.48    1.03
 -11  20   1    2.62    0.93
  11  20   1    3.75    1.01
 -11 -20   1    2.70    1.03
  11 -20   1    2.88    0.95
 -12  20  -1   12.63    1.35
  12  20  -1    7.90    1.20
 -12 -20  -1   10.21    1.47
  12 -20  -1    9.98    1.33
 -12  20   1   11.40    1.32
  12  20   1   12.01    1.45
 -12 -20   1    9.08    1.35
  12 -20   1    9.04    1.20
 -13  20  -1   20.81    1.48
  13  20  -1   18.64    1.54
 -13 -20  -1   19.71    1.97
  13 -20  -1   18.13    1.59
 -13  20   1   20.82    1.51
  13  20   1   17.60    1.57
 -13 -20   1   18.78    1.69
  13 -20   1   19.95    1.53
 -14  20  -1    9.76    1.21
  14  20  -1    9.16    1.27
 -14 -20  -1    7.28    1.61
  14 -20  -1    8.17    1.28
 -14  20   1    6.71    1.08
  14  20   1    4.52    1.12
 -14 -20   1    6.31    1.23
  14 -20   1    7.16    1.14
 -15  20  -1   12.50    1.36
  15  20  -1   14.22    1.52
 -15 -20  -1   12.20    1.59
  15 -20  -1   12.37    1.48
 -15  20   1   12.09    1.38
  15  20   1   14.39    1.65
  15 -20   1   12.27    1.45
 -16  20  -1    4.05    1.03
  16  20  -1    4.30    1.08
 -16 -20  -1    1.40    1.02
  16 -20  -1    1.52    0.99
 -16  20   1    3.67    1.06
  16  20   1    2.32    1.05
 -16 -20   1    3.59    1.19
  16 -20   1    2.46    0.97
 -17  20  -1    3.02    0.98
  17  20  -1   -0.47    0.99
 -17 -20  -1    1.18    1.12
 -17  20   1    3.92    1.08
  17  20   1    1.02    1.10
 -17 -20   1    0.98    0.96
  17 -20   1    0.76    1.01
 -18  20  -1    1.57    0.90
  18  20  -1    2.57    1.12
 -18 -20  -1    0.30    1.07
  18 -20  -1    0.53    1.05
 -18  20   1    1.10    0.94
 -18 -20   1    0.56    1.05
  18 -20   1    2.38    1.02
 -19  20  -1    6.28    1.17
  19  20  -1    7.51    1.36
 -19 -20  -1    4.59    1.35
  19 -20  -1    4.58    1.14
 -19  20   1    5.92    1.24
  19  20   1    4.75    1.21
 -19 -20   1    5.12    1.42
  19 -20   1    7.91    1.34
 -20  20  -1    6.65    1.23
  20  20  -1    4.71    1.58
 -20 -20  -1    5.88    1.41
  20 -20  -1    5.38    1.31
 -20  20   1    7.73    1.39
  20  20   1    6.83    1.30
 -20 -20   1    5.79    1.49
 -21  20  -1    8.72    1.36
  21  20  -1    8.68    1.48
 -21 -20  -1    7.18    1.45
  21 -20  -1    5.82    1.42
 -21  20   1    9.26    1.41
  21  20   1    8.07    1.56
 -21 -20   1   10.06    1.65
  21 -20   1    7.21    1.41
 -22  20  -1    7.38    1.35
  22  20  -1    4.77    1.43
 -22 -20  -1    6.01    1.53
  22 -20  -1    4.58    1.31
 -22  20   1    7.42    1.31
  22  20   1    7.52    1.55
 -22 -20   1    8.01    1.49
  22 -20   1    8.02    1.44
 -23  20  -1    1.08    1.14
  23  20  -1   -0.01    1.23
 -23 -20  -1    0.70    1.26
  23 -20  -1   -0.29    1.15
  23  20   1    1.66    1.29
 -23 -20   1    0.67    1.13
  23 -20   1    2.27    1.16
  24  20  -1    0.99    1.29
 -24 -20  -1    0.53    1.23
  24 -20  -1    1.42    1.26
  24  20   1    1.60    1.24
 -24 -20   1   -0.34    1.17
  24 -20   1    0.23    1.19
  25  20  -1   -0.08    1.18
 -25 -20  -1    0.48    1.16
  25 -20  -1    1.47    1.27
  25  20   1    0.23    1.21
 -25 -20   1    1.61    1.24
  25 -20   1    1.02    1.23
  26  20  -1    2.44    1.33
 -26 -20  -1    3.93    1.41
  26 -20  -1    3.43    1.39
  26  20   1    2.31    1.39
 -26 -20   1    2.33    1.32
  26 -20   1    3.59    1.36
  27  20  -1    0.72    1.27
 -27 -20  -1    1.27    1.32
  27 -20  -1    2.18    1.40
  27  20   1    1.59    1.38
 -27 -20   1    0.17    1.15
  27 -20   1    2.00    1.35
  28  20  -1    0.57    1.42
 -28 -20  -1    1.21    1.34
  28 -20  -1   -2.75    1.18
  28  20   1    0.56    1.38
 -28 -20   1    0.97    1.29
  28 -20   1    2.00    1.45
  29  20  -1    0.13    1.39
 -29 -20  -1   -0.44    1.31
  29 -20  -1   -0.16    1.37
  29  20   1    2.52    1.52
 -29 -20   1   -0.98    1.31
  29 -20   1   -0.54    1.38
  30  20  -1    0.92    1.42
 -30 -20  -1   -0.70    1.42
  30 -20  -1    0.07    1.51
  30  20   1    0.72    1.50
 -30 -20   1    1.66    1.58
  30 -20   1    1.17    1.56
  31  20  -1    0.23    1.56
 -31 -20  -1    2.48    1.52
  31 -20  -1    3.48    1.62
  31  20   1    1.35    1.45
 -31 -20   1    1.25    1.66
  31 -20   1    4.97    1.79
  32  20  -1    1.42    1.56
 -32 -20  -1    2.04    1.43
  32 -20  -1   -1.79    1.47
  32  20   1    0.07    1.49
 -32 -20   1    1.05    1.53
  32 -20   1    2.96    1.67
  33  20  -1   -0.63    1.48
 -33 -20  -1    0.34    1.44
  33 -20  -1    1.52    1.69
  33  20   1    0.89    1.64
 -33 -20   1   -1.19    1.44
  33 -20   1   -1.30    1.69
  34  20  -1    1.60    1.72
 -34 -20  -1   -0.54    1.45
  34 -20  -1    0.04    1.67
  34  20   1    1.64    1.69
 -34 -20   1    0.18    1.55
  34 -20   1   -1.34    1.69
   0  21  -1    2.50    0.89
   0 -21  -1    1.87    0.98
   0  21   1    4.51    0.99
   0 -21   1    1.89    0.95
  -1  21  -1   12.13    1.30
   1  21  -1   13.44    1.28
  -1 -21  -1   12.17    1.44
   1 -21  -1   11.34    1.40
  -1  21   1   11.80    1.31
   1  21   1   12.64    1.34
  -1 -21   1   12.31    1.36
   1 -21   1   13.42    1.37
  -2  21  -1   10.65    1.25
   2  21  -1   10.04    1.18
  -2 -21  -1    8.37    1.24
   2 -21  -1    8.34    1.24
  -2  21   1   10.89    1.29
   2  21   1    9.44    1.22
  -2 -21   1   10.62    1.27
   2 -21   1   12.50    1.34
  -3  21  -1    0.61    0.75
   3  21  -1    0.21    0.74
  -3 -21  -1   -0.10    0.83
   3 -21  -1    1.24    0.89
  -3  21   1    0.71    0.83
   3  21   1   -0.15    0.79
  -3 -21   1    0.87    0.85
   3 -21   1    1.71    0.87
  -4  21  -1    1.11    0.81
   4  21  -1    0.84    0.78
  -4 -21  -1    0.91    0.96
   4 -21  -1    0.08    0.88
  -4  21   1   -0.53    0.75
   4  21   1   -0.21    0.76
  -4 -21   1   -0.41    0.75
   4 -21   1    1.45    0.82
  -5  21  -1    0.02    0.74
   5  21  -1   -0.19    0.74
  -5 -21  -1   -1.24    0.93
   5 -21  -1    0.40    0.80
  -5  21   1   -1.08    0.79
   5  21   1    1.03    0.83
  -5 -21   1    0.42    0.83
   5 -21   1    0.22    0.76
  -6  21  -1    6.18    1.00
   6  21  -1    4.10    0.97
  -6 -21  -1    2.85    1.09
   6 -21  -1    3.82    1.05
  -6  21   1    4.19    1.02
   6  21   1    5.03    1.04
  -6 -21   1    4.39    1.11
   6 -21   1    5.20    1.07
  -7  21  -1   17.13    1.42
   7  21  -1   14.01    1.43
  -7 -21  -1   14.84    1.56
   7 -21  -1   14.37    1.49
  -7  21   1   16.35    1.44
   7  21   1   13.48    1.39
  -7 -21   1   15.73    1.51
   7 -21   1   16.05    1.48
  -8  21  -1    3.71    1.00
   8  21  -1    3.19    0.95
  -8 -21  -1    3.63    1.11
   8 -21  -1    3.42    1.01
  -8  21   1    3.45    0.97
   8  21   1    1.41    0.85
  -8 -21   1    2.82    1.01
   8 -21   1    2.19    0.98
  -9  21  -1    5.46    1.07
   9  21  -1    6.30    1.12
  -9 -21  -1    4.86    1.15
   9 -21  -1    4.82    1.16
  -9  21   1    4.60    1.07
   9  21   1    4.00    1.06
  -9 -21   1    3.53    1.06
   9 -21   1    3.47    1.02
 -10  21  -1   10.59    1.23
  10  21  -1    8.14    1.21
 -10 -21  -1    9.53    1.55
  10 -21  -1    9.69    1.42
 -10  21   1   11.62    1.33
  10  21   1   10.28    1.38
 -10 -21   1   12.62    1.51
  10 -21   1   11.74    1.37
 -11  21  -1    7.37    1.16
  11  21  -1    6.85    1.19
 -11 -21  -1    8.53    2.14
  11 -21  -1    6.42    1.25
 -11  21   1    6.27    1.10
  11  21   1    6.34    1.18
 -11 -21   1    8.11    1.35
  11 -21   1    7.06    1.20
 -12  21  -1   26.94    1.63
  12  21  -1   20.52    1.62
 -12 -21  -1   22.73    1.88
  12 -21  -1   22.50    1.75
 -12  21   1   26.50    1.70
  12  21   1   23.94    1.80
 -12 -21   1   20.72    1.98
  12 -21   1   22.63    1.68
 -13  21  -1    6.84    1.12
  13  21  -1    4.95    1.15
 -13 -21  -1    5.10    1.14
  13 -21  -1    5.38    1.17
 -13  21   1    6.35    1.14
  13  21   1    6.41    1.29
 -13 -21   1    2.13    1.77
  13 -21   1    6.88    1.19
 -14  21  -1    1.50    0.90
  14  21  -1    0.24    0.91
 -14 -21  -1    0.49    0.99
 -14  21   1    0.87    0.87
  14  21   1    1.68    1.00
 -14 -21   1   -1.21    0.85
  14 -21   1    1.27    1.02
 -15  21  -1    1.35    0.90
  15  21  -1    2.97    1.07
 -15 -21  -1    2.05    1.04
  15 -21  -1    1.02    1.25
 -15  21   1    2.18    0.94
  15  21   1    0.66    1.05
 -15 -21   1    2.63    1.14
  15 -21   1    1.87    1.04
 -16  21  -1    2.67    0.99
  16  21  -1    3.38    1.20
 -16 -21  -1    3.31    1.31
  16 -21  -1    3.27    1.10
 -16  21   1    2.82    1.02
  16  21   1    4.07    1.78
 -16 -21   1    5.29    1.39
  16 -21   1    2.43    1.07
 -17  21  -1    0.45    0.90
  17  21  -1    0.36    1.06
 -17 -21  -1   -0.87    1.04
  17 -21  -1    1.26    0.96
 -17  21   1    1.23    1.00
  17  21   1    0.89    1.06
 -17 -21   1    0.29    1.10
  17 -21   1    1.03    1.02
 -18  21  -1   -0.38    0.95
 -18 -21  -1    1.51    1.19
  18 -21  -1    0.28    1.10
 -18  21   1    0.71    1.12
  18  21   1   -0.27    0.96
 -18 -21   1    0.86    1.11
 -19  21  -1    4.20    1.10
  19  21  -1    3.93    1.25
 -19 -21  -1    4.49    1.36
  19 -21  -1    2.06    1.25
 -19  21   1    4.89    1.24
  19  21   1    3.08    1.32
 -19 -21   1    6.27    1.43
  19 -21   1    3.89    1.25
 -20  21  -1   13.45    1.56
  20  21  -1   10.82    1.62
 -20 -21  -1   10.84    1.66
  20 -21  -1    9.96    1.62
 -20  21   1   13.73    1.68
  20  21   1    7.39    1.57
 -20 -21   1   11.05    1.72
  20 -21   1    7.08    1.38
 -21  21  -1   -0.03    1.10
  21  21  -1    0.92    1.18
 -21 -21  -1    0.27    1.17
  21 -21  -1    0.61    1.17
  21  21   1    0.66    1.16
 -21 -21   1    0.56    1.18
  21 -21   1   -0.28    1.17
 -22  21  -1    5.68    1.38
  22  21  -1    6.42    1.46
 -22 -21  -1    4.94    1.40
  22 -21  -1    4.51    1.32
 -22  21   1    6.20    1.36
  22  21   1    5.68    1.42
 -22 -21   1    5.46    1.51
  22 -21   1    5.75    1.47
 -23  21  -1    0.00    1.18
  23  21  -1   -1.01    1.19
 -23 -21  -1   -0.10    1.26
  23 -21  -1    1.30    1.26
 -23  21   1    2.64    1.26
  23  21   1   -0.31    1.12
 -23 -21   1    1.93    1.37
  23 -21   1    0.35    1.23
  24  21  -1    1.28    1.33
 -24 -21  -1    0.02    1.34
  24 -21  -1   -1.06    1.17
 -24  21   1   -1.22    1.21
  24  21   1   -0.83    1.15
 -24 -21   1   -1.18    1.14
  24 -21   1   -0.24    1.23
 -25  21  -1    3.50    1.32
  25  21  -1    3.56    1.43
 -25 -21  -1   -0.37    1.29
  25 -21  -1    0.49    1.26
 -25  21   1    1.31    1.27
  25  21   1   -0.28    1.20
 -25 -21   1    2.07    1.39
  25 -21   1    1.70    1.34
 -26  21  -1    1.05    1.46
  26  21  -1   -0.22    1.26
 -26 -21  -1   -1.79    1.29
  26 -21  -1    0.36    1.37
 -26  21   1   -0.84    1.33
  26  21   1   -0.22    1.29
 -26 -21   1    0.10    1.32
  26 -21   1    0.49    1.38
 -27  21  -1   -0.40    1.41
  27  21  -1   -0.53    1.33
 -27 -21  -1   -0.03    1.33
  27 -21  -1    0.11    1.40
  27  21   1   -0.93    1.28
 -27 -21   1    0.62    1.37
  27 -21   1   -1.57    1.33
  28  21  -1    5.59    1.79
 -28 -21  -1    8.22    1.73
  28 -21  -1    5.14    1.66
  28  21   1    6.11    1.68
 -28 -21   1    8.17    1.80
  28 -21   1    8.91    1.75
  29  21  -1    2.62    1.58
 -29 -21  -1    3.08    1.58
  29 -21  -1    1.45    1.57
  29  21   1    0.91    1.48
 -29 -21   1   10.08    1.98
  29 -21   1    3.30    1.68
  30  21  -1    1.50    1.63
 -30 -21  -1    1.52    1.57
  30 -21  -1    1.13    1.55
  30  21   1    1.32    1.52
 -30 -21   1    0.61    1.61
  30 -21   1    2.11    1.64
  31  21  -1   -0.47    1.54
 -31 -21  -1   -0.03    1.50
  31 -21  -1    2.09    1.72
  31  21   1    0.29    1.52
 -31 -21   1    1.05    1.59
  31 -21   1    0.97    1.67
  32  21  -1    3.36    1.68
 -32 -21  -1    3.85    1.78
  32 -21  -1    2.78    1.73
  32  21   1    3.15    1.69
 -32 -21   1    1.40    1.61
  32 -21   1    4.50    1.78
  33  21  -1    0.56    1.50
 -33 -21  -1    1.29    1.83
  33 -21  -1   -0.39    1.66
  33  21   1   -1.01    1.65
 -33 -21   1   -1.22    1.61
  33 -21   1    1.86    1.78
   0  22  -1    0.07    0.80
   0 -22  -1   -1.30    0.81
   0  22   1   -0.25    0.85
   0 -22   1   -0.83    0.78
  -1  22  -1    2.67    0.93
   1  22  -1    2.30    0.92
  -1 -22  -1    1.04    0.93
   1 -22  -1    1.51    0.96
  -1  22   1    0.85    0.84
   1  22   1    0.86    0.84
  -1 -22   1    0.50    0.89
   1 -22   1    0.08    0.85
  -2  22  -1    9.80    1.23
   2  22  -1    8.42    1.16
  -2 -22  -1    9.44    1.41
   2 -22  -1    9.16    1.27
  -2  22   1    8.20    1.21
   2  22   1    9.05    1.24
  -2 -22   1   11.29    1.43
   2 -22   1    8.04    1.23
  -3  22  -1    0.96    0.84
   3  22  -1    0.73    0.83
  -3 -22  -1   -0.70    0.87
   3 -22  -1   -0.10    0.87
  -3  22   1    0.07    0.83
   3  22   1    0.28    0.84
  -3 -22   1    1.30    0.95
   3 -22   1    1.51    0.89
  -4  22  -1   10.16    1.23
   4  22  -1    7.96    1.17
  -4 -22  -1    7.83    1.36
   4 -22  -1    8.25    1.29
  -4  22   1    8.94    1.23
   4  22   1    8.83    1.27
  -4 -22   1   10.29    1.39
   4 -22   1   10.33    1.33
  -5  22  -1    6.02    1.08
   5  22  -1    7.42    1.12
  -5 -22  -1    5.70    1.23
   5 -22  -1    3.43    1.06
  -5  22   1    6.21    1.11
   5  22   1    6.71    1.18
  -5 -22   1    5.37    1.16
   5 -22   1    6.01    1.15
  -6  22  -1   15.12    1.37
   6  22  -1   13.58    1.41
   6 -22  -1   13.17    1.56
  -6  22   1   13.15    1.43
   6  22   1   13.05    1.46
  -6 -22   1   17.75    1.59
   6 -22   1   15.86    1.50
  -7  22  -1    4.84    1.01
   7  22  -1    6.10    1.09
   7 -22  -1    2.48    1.11
  -7  22   1    5.49    1.07
   7  22   1    4.81    1.07
  -7 -22   1    3.61    1.05
   7 -22   1    3.55    1.04
  -8  22  -1    0.69    0.87
   8  22  -1    0.57    0.87
  -8 -22  -1    0.49    1.02
   8 -22  -1    0.26    0.95
  -8  22   1    2.36    0.96
   8  22   1    0.50    0.89
  -8 -22   1   -0.28    0.96
   8 -22   1    1.32    0.98
  -9  22  -1   -0.32    0.82
   9  22  -1    0.94    0.88
  -9 -22  -1    0.34    0.95
   9 -22  -1    1.34    0.91
  -9  22   1    0.08    0.92
   9  22   1    0.01    0.94
  -9 -22   1    2.54    1.17
   9 -22   1    0.06    0.89
 -10  22  -1    0.39    0.87
  10  22  -1    0.37    0.90
 -10 -22  -1    0.23    0.95
 -10  22   1    0.26    0.86
  10  22   1    0.72    0.95
  10 -22   1    0.23    0.96
 -11  22  -1    5.43    1.10
  11  22  -1    4.00    1.07
 -11 -22  -1    5.26    1.28
 -11  22   1    5.19    1.17
  11  22   1    5.55    1.32
 -11 -22   1    4.52    1.18
  11 -22   1    4.48    1.20
 -12  22  -1    3.60    0.98
  12  22  -1    2.52    1.09
 -12 -22  -1    4.08    1.26
  12 -22  -1    2.55    1.19
 -12  22   1    3.47    1.01
  12  22   1    2.87    1.04
 -12 -22   1    1.33    1.07
  12 -22   1    3.04    1.08
 -13  22  -1    2.40    0.99
  13  22  -1    2.64    1.08
 -13 -22  -1    3.89    1.29
  13 -22  -1    0.49    1.07
 -13  22   1    1.98    1.02
  13  22   1    1.41    1.03
 -13 -22   1    1.35    1.08
  13 -22   1    1.15    1.06
 -14  22  -1    2.29    0.97
  14  22  -1    2.77    1.13
 -14 -22  -1    3.41    1.26
  14 -22  -1    2.71    1.06
 -14  22   1    1.73    1.06
 -14 -22   1    2.08    1.21
  14 -22   1    2.59    1.12
 -15  22  -1   12.08    1.36
  15  22  -1   11.36    1.54
 -15 -22  -1   16.79    1.92
  15 -22  -1   11.78    1.58
 -15  22   1   10.99    1.44
  15  22   1   10.30    1.53
 -15 -22   1   11.46    1.67
 -16  22  -1   -0.60    0.96
 -16 -22  -1    0.75    1.10
  16 -22  -1   -0.15    1.05
 -16  22   1   -0.19    1.02
  16  22   1    1.75    1.06
 -16 -22   1    0.70    1.12
  16 -22   1    0.46    1.15
 -17  22  -1    7.03    1.19
  17  22  -1    5.16    1.35
 -17 -22  -1    4.13    1.36
  17 -22  -1    4.46    1.33
 -17  22   1    9.12    1.41
  17  22   1    6.42    1.38
 -17 -22   1    7.20    1.46
  17 -22   1    7.91    1.42
 -18  22  -1    0.01    1.00
  18  22  -1   -0.03    1.07
 -18 -22  -1    2.43    1.32
  18 -22  -1    1.23    1.17
 -18  22   1    2.36    1.15
  18  22   1    2.68    1.27
 -18 -22   1    2.81    1.34
  18 -22   1    1.72    1.18
 -19  22  -1    3.22    1.19
  19  22  -1    2.94    1.39
 -19 -22  -1    3.37    1.26
  19 -22  -1    3.35    1.28
  19  22   1    3.27    1.29
 -19 -22   1    1.80    1.36
  19 -22   1    3.62    1.24
 -20  22  -1    6.00    1.36
  20  22  -1    5.07    1.49
 -20 -22  -1    1.98    1.33
  20 -22  -1    5.82    1.39
 -20  22   1    2.83    1.29
  20  22   1    2.25    1.32
 -20 -22   1    3.70    1.38
  20 -22   1    3.32    1.29
 -21  22  -1    0.28    1.17
  21  22  -1   -0.16    1.28
 -21 -22  -1    1.43    1.29
  21 -22  -1   -1.27    1.11
 -21  22   1   -1.29    1.04
  21  22   1    1.06    1.20
 -21 -22   1   -1.12    1.17
  21 -22   1    0.72    1.24
 -22  22  -1    2.86    1.31
  22  22  -1    0.74    1.31
 -22 -22  -1   -1.23    1.24
  22 -22  -1    0.69    1.26
 -22  22   1    0.57    1.32
  22  22   1    0.92    1.30
 -22 -22   1    2.28    1.32
  22 -22   1    1.62    1.29
 -23  22  -1    0.57    1.31
  23  22  -1    3.00    1.34
 -23 -22  -1    2.72    1.42
  23 -22  -1    1.59    1.31
 -23  22   1    2.29    1.37
  23  22   1   -1.40    1.24
 -23 -22   1    1.74    1.39
  23 -22   1    1.25    1.34
 -24  22  -1   -0.15    1.25
  24  22  -1    0.14    1.26
 -24 -22  -1    1.75    1.43
  24 -22  -1    0.68    1.31
 -24  22   1    1.10    1.32
  24  22   1   -0.76    1.33
 -24 -22   1   -0.33    1.34
  24 -22   1   -1.01    1.30
 -25  22  -1    4.20    1.52
  25  22  -1    5.27    1.58
 -25 -22  -1    1.52    1.41
  25 -22  -1    3.77    1.44
 -25  22   1    3.33    1.50
  25  22   1    2.16    1.44
 -25 -22   1    4.57    1.60
  25 -22   1    2.02    1.47
 -26  22  -1    3.26    1.50
  26  22  -1   -0.81    1.29
 -26 -22  -1    2.37    1.45
  26 -22  -1    0.30    1.40
 -26  22   1    0.06    1.39
  26  22   1    0.55    1.43
 -26 -22   1   -0.39    1.37
  26 -22   1    4.39    1.51
 -27  22  -1    2.67    1.59
  27  22  -1   -1.46    1.36
 -27 -22  -1   -0.59    1.46
  27 -22  -1   -1.51    1.46
 -27  22   1    1.91    1.52
  27  22   1    0.82    1.44
 -27 -22   1    0.14    1.44
  27 -22   1   -1.90    1.40
 -28  22  -1    6.97    1.77
  28  22  -1    3.68    1.62
 -28 -22  -1    4.19    1.67
  28 -22  -1    4.54    1.68
 -28  22   1    4.65    1.64
  28  22   1    2.60    1.55
 -28 -22   1    3.21    1.68
  28 -22   1    1.98    1.58
 -29  22  -1    3.47    1.75
  29  22  -1    2.31    1.62
 -29 -22  -1    4.16    1.69
  29 -22  -1    3.11    1.63
 -29  22   1    2.21    1.58
  29  22   1    0.84    1.46
 -29 -22   1    0.71    1.64
  29 -22   1    0.91    1.58
 -30  22  -1    4.37    1.81
  30  22  -1    2.40    1.62
 -30 -22  -1    5.07    1.92
  30 -22  -1    4.19    1.74
 -30  22   1    5.49    1.74
  30  22   1    4.03    1.67
 -30 -22   1    3.94    1.69
  30 -22   1    3.20    1.72
 -31  22  -1    0.65    1.82
  31  22  -1    0.32    1.64
 -31 -22  -1    0.61    1.74
  31 -22  -1   -1.01    1.51
 -31  22   1   -2.01    1.53
  31  22   1    1.19    1.59
 -31 -22   1    0.19    1.59
  31 -22   1    0.65    1.69
 -32  22  -1    6.08    2.07
  32  22  -1    2.79    1.74
 -32 -22  -1    1.10    1.77
  32 -22  -1   -0.62    1.69
 -32  22   1    0.49    1.73
  32  22   1    0.20    1.50
 -32 -22   1   -3.81    1.61
  32 -22   1   -3.60    1.58
   0  23  -1   22.59    1.60
   0 -23  -1   19.87    2.17
   0  23   1   22.97    1.72
   0 -23   1   19.86    1.75
  -1  23  -1    2.30    0.94
   1  23  -1    1.03    0.86
  -1 -23  -1    1.97    1.20
   1 -23  -1    1.29    1.73
  -1  23   1    2.51    0.97
   1  23   1    1.35    0.98
  -1 -23   1    1.10    1.00
   1 -23   1    1.62    1.04
  -2  23  -1    5.47    1.09
   2  23  -1    6.59    1.12
  -2 -23  -1    3.85    1.16
   2 -23  -1    6.14    2.21
  -2  23   1    6.10    1.17
   2  23   1    3.90    1.08
  -2 -23   1    4.50    1.19
   2 -23   1    6.33    1.25
  -3  23  -1    2.06    0.92
   3  23  -1    2.41    0.95
  -3 -23  -1    2.81    1.18
   3 -23  -1    2.05    1.29
  -3  23   1    1.22    0.96
   3  23   1    1.08    0.94
  -3 -23   1    0.14    1.03
   3 -23   1    2.52    1.04
  -4  23  -1   17.47    1.50
   4  23  -1   19.25    1.57
  -4 -23  -1   16.55    1.59
   4 -23  -1   13.72    1.99
  -4  23   1   13.57    1.50
   4  23   1   15.75    1.62
  -4 -23   1   14.13    1.67
   4 -23   1   17.99    1.67
  -5  23  -1    4.67    1.00
   5  23  -1    4.35    1.10
  -5 -23  -1    5.49    1.27
   5 -23  -1    2.83    1.36
  -5  23   1    2.42    0.98
   5  23   1    4.46    1.14
   5 -23   1    4.69    1.17
  -6  23  -1    8.06    1.16
   6  23  -1    7.82    1.23
  -6 -23  -1    6.57    1.34
   6 -23  -1    7.09    1.44
  -6  23   1    7.06    1.20
   6  23   1    7.47    1.29
   6 -23   1    7.78    1.25
  -7  23  -1    0.88    0.90
   7  23  -1    1.93    1.01
  -7 -23  -1    1.79    1.08
   7 -23  -1    0.27    1.04
  -7  23   1    0.75    0.92
   7  23   1    0.57    1.04
  -7 -23   1    1.06    1.14
   7 -23   1    0.01    0.94
  -8  23  -1    5.17    1.08
   8  23  -1    2.31    1.00
  -8 -23  -1    2.61    1.16
   8 -23  -1    1.80    1.12
  -8  23   1    5.12    1.12
   8  23   1    3.14    1.16
  -8 -23   1    1.39    1.10
   8 -23   1    2.25    1.14
  -9  23  -1    8.04    1.16
   9  23  -1    6.39    1.22
  -9 -23  -1    5.84    1.44
   9 -23  -1    6.41    1.31
  -9  23   1    8.99    1.36
   9  23   1    5.24    1.24
  -9 -23   1    6.52    1.32
   9 -23   1    6.56    1.27
 -10  23  -1    2.60    1.00
  10  23  -1    2.72    1.11
 -10 -23  -1    1.71    1.24
  10 -23  -1    2.45    1.14
 -10  23   1    3.65    1.10
  10  23   1    0.55    1.10
 -10 -23   1    0.94    1.14
  10 -23   1    1.80    1.12
 -11  23  -1    2.79    1.03
  11  23  -1    1.45    1.12
 -11 -23  -1    1.34    1.19
  11 -23  -1    2.54    1.20
 -11  23   1    2.63    1.11
  11  23   1    2.31    1.57
 -11 -23   1    3.72    1.28
 -12  23  -1   10.53    1.37
  12  23  -1    8.38    1.42
 -12 -23  -1    7.17    1.49
  12 -23  -1    4.72    1.33
 -12  23   1    8.48    1.42
  12  23   1    6.54    2.34
 -12 -23   1    9.53    1.66
  12 -23   1    8.88    2.35
 -13  23  -1   12.95    1.47
  13  23  -1    7.26    1.38
 -13 -23  -1   10.34    1.62
  13 -23  -1    9.58    1.56
 -13  23   1   10.08    1.48
  13  23   1    7.84    1.44
 -13 -23   1    8.37    1.49
  13 -23   1    8.57    1.44
 -14  23  -1    0.60    1.02
 -14 -23  -1    0.82    1.18
  14 -23  -1    1.71    1.18
 -14  23   1    0.16    1.10
  14  23   1    0.65    1.05
 -14 -23   1    1.47    1.19
  14 -23   1    0.89    1.13
 -15  23  -1    8.78    1.37
  15  23  -1    7.35    1.44
 -15 -23  -1    6.85    1.54
  15 -23  -1    6.98    1.49
 -15  23   1    9.07    1.49
  15  23   1    8.48    1.62
 -15 -23   1    7.67    1.52
  15 -23   1    9.59    1.54
 -16  23  -1    0.00    1.01
  16  23  -1   -0.98    0.99
 -16 -23  -1   -0.53    1.13
  16 -23  -1   -1.10    1.13
 -16  23   1    0.47    1.02
  16  23   1    0.27    1.29
 -16 -23   1   -0.60    1.10
  16 -23   1    1.70    1.22
 -17  23  -1    1.61    1.19
  17  23  -1    2.04    1.33
 -17 -23  -1    1.63    1.21
  17 -23  -1    1.51    1.19
  17  23   1    0.72    1.15
 -17 -23   1    2.42    1.34
  17 -23   1    0.99    1.24
 -18  23  -1    4.40    1.35
  18  23  -1    1.26    1.25
 -18 -23  -1    4.53    1.37
  18 -23  -1    1.10    1.16
 -18  23   1   -0.12    1.08
  18  23   1    1.70    1.27
 -18 -23   1    2.79    1.28
  18 -23   1    2.71    1.32
 -19  23  -1    3.83    1.30
  19  23  -1    3.50    1.41
 -19 -23  -1    2.51    1.35
  19 -23  -1    0.92    1.19
 -19  23   1    1.28    1.15
  19  23   1    2.72    1.29
 -19 -23   1    3.13    1.34
  19 -23   1    4.07    1.39
 -20  23  -1   12.88    1.66
  20  23  -1    7.08    1.56
 -20 -23  -1   11.60    1.89
  20 -23  -1    9.73    1.63
 -20  23   1   13.19    1.75
  20  23   1    8.39    1.61
 -20 -23   1    9.38    1.65
  20 -23   1   10.61    1.74
  21  23  -1    5.93    1.51
 -21 -23  -1    3.13    1.44
  21 -23  -1    3.66    1.41
 -21  23   1    5.88    1.50
  21  23   1    4.83    1.41
 -21 -23   1    5.34    1.55
  21 -23   1    2.98    1.39
 -22  23  -1    0.13    1.24
  22  23  -1   -0.38    1.29
 -22 -23  -1   -0.49    1.17
  22 -23  -1    0.50    1.30
 -22  23   1    1.18    1.33
  22  23   1    2.24    1.38
 -22 -23   1   -0.94    1.26
  22 -23   1    0.75    1.32
 -23  23  -1    4.14    1.53
  23  23  -1    2.28    1.47
 -23 -23  -1    2.93    1.48
  23 -23  -1    2.14    1.41
 -23  23   1    4.93    1.55
  23  23   1    3.05    1.45
 -23 -23   1    4.29    1.58
  23 -23   1    3.30    1.53
 -24  23  -1   -0.68    1.48
  24  23  -1    1.09    1.41
 -24 -23  -1    2.21    1.45
  24 -23  -1   -2.58    1.22
 -24  23   1    0.44    1.43
  24  23   1    0.37    1.41
 -24 -23   1   -0.11    1.27
  24 -23   1    1.72    1.45
 -25  23  -1   -1.01    1.51
  25  23  -1    0.17    1.41
 -25 -23  -1   -0.46    1.32
  25 -23  -1   -2.06    1.39
 -25  23   1    1.16    1.49
  25  23   1   -0.30    1.41
 -25 -23   1    1.96    1.48
  25 -23   1   -0.35    1.43
 -26  23  -1    1.79    1.66
  26  23  -1    2.34    1.55
 -26 -23  -1    0.33    1.41
  26 -23  -1    1.37    1.59
 -26  23   1   -1.26    1.47
  26  23   1   -1.01    1.42
 -26 -23   1    0.75    1.51
  26 -23   1    5.09    1.65
 -27  23  -1    1.68    1.69
  27  23  -1    1.19    1.59
 -27 -23  -1    2.65    1.58
  27 -23  -1    4.65    1.69
 -27  23   1    2.76    1.63
  27  23   1    4.73    1.74
 -27 -23   1    1.91    1.63
  27 -23   1    3.73    1.73
 -28  23  -1    6.74    1.95
  28  23  -1    3.76    1.75
 -28 -23  -1    5.79    1.76
  28 -23  -1    5.71    1.77
 -28  23   1    6.70    1.87
  28  23   1    2.45    1.64
 -28 -23   1    7.69    1.92
  28 -23   1    5.70    1.80
 -29  23  -1    0.07    1.79
  29  23  -1    2.08    1.66
 -29 -23  -1   -0.55    1.53
  29 -23  -1    1.66    1.62
 -29  23   1    2.07    1.81
  29  23   1    1.29    1.63
 -29 -23   1    0.90    1.71
  29 -23   1    1.70    1.66
 -30  23  -1    3.55    2.00
  30  23  -1    1.15    1.67
 -30 -23  -1   -0.24    1.63
  30 -23  -1   -2.43    1.56
 -30  23   1    0.27    1.73
  30  23   1    1.11    1.63
 -30 -23   1    0.38    1.57
  30 -23   1   -1.62    1.67
   0  24  -1   -0.26    0.98
   0 -24  -1   -0.75    1.09
   0  24   1    0.43    1.01
   0 -24   1    0.53    1.16
  -1  24  -1    2.91    1.04
   1  24  -1    2.49    0.97
  -1 -24  -1    1.34    1.27
   1 -24  -1    0.43    1.10
  -1  24   1    1.52    1.05
   1  24   1    1.31    1.11
  -1 -24   1    1.03    1.09
   1 -24   1    0.44    1.32
  -2  24  -1    9.09    1.25
   2  24  -1    8.34    1.28
  -2 -24  -1    9.13    1.55
   2 -24  -1   10.40    1.55
  -2  24   1   10.57    1.44
   2  24   1   10.06    1.47
  -2 -24   1    9.95    1.54
   2 -24   1    9.52    1.81
  -3  24  -1    4.38    1.09
   3  24  -1    3.78    1.09
  -3 -24  -1    4.55    1.25
   3 -24  -1    2.95    1.33
  -3  24   1    3.52    1.13
   3  24   1    2.77    1.19
  -3 -24   1    3.35    1.18
   3 -24   1    4.20    1.54
  -4  24  -1    1.13    0.96
   4  24  -1    1.21    1.02
  -4 -24  -1    2.01    1.29
   4 -24  -1    3.49    1.24
  -4  24   1    0.73    1.07
   4  24   1    1.75    1.10
  -4 -24   1    1.92    1.09
   4 -24   1    1.05    1.37
  -5  24  -1    4.92    1.08
   5  24  -1    3.50    1.13
  -5 -24  -1    5.76    1.46
   5 -24  -1    4.09    1.31
  -5  24   1    3.71    1.19
   5  24   1    6.79    1.34
  -5 -24   1    5.47    1.34
   5 -24   1    3.91    1.43
  -6  24  -1    1.25    0.91
   6  24  -1    1.15    1.04
  -6 -24  -1    0.73    1.10
   6 -24  -1    1.61    1.10
  -6  24   1    0.58    1.06
   6  24   1    2.91    1.17
  -6 -24   1    0.87    1.12
   6 -24   1    1.60    1.14
  -7  24  -1    0.94    0.97
   7  24  -1   -1.78    1.01
  -7 -24  -1   -0.79    1.11
   7 -24  -1    0.16    1.05
  -7  24   1    1.39    1.16
   7  24   1    1.86    1.10
  -7 -24   1    0.53    1.15
   7 -24   1    0.10    1.05
  -8  24  -1   16.84    1.61
   8  24  -1   16.64    1.83
  -8 -24  -1   18.48    1.99
   8 -24  -1   17.30    1.90
  -8  24   1   17.27    1.76
  -8 -24   1   18.76    1.94
   8 -24   1   19.39    1.89
  -9  24  -1    1.05    1.02
   9  24  -1    0.27    1.09
  -9 -24  -1    1.57    1.19
   9 -24  -1    2.46    1.24
  -9  24   1    1.78    1.15
   9  24   1    1.99    1.48
  -9 -24   1    0.95    1.15
   9 -24   1    1.89    1.14
 -10  24  -1    1.50    0.99
  10  24  -1    1.44    1.14
 -10 -24  -1    1.07    1.23
  10 -24  -1    2.03    1.21
 -10  24   1    2.23    1.18
  10  24   1    3.28    1.23
 -10 -24   1    1.83    1.25
  10 -24   1    2.80    1.14
 -11  24  -1    1.55    1.08
  11  24  -1    3.37    1.24
 -11 -24  -1    3.83    1.41
  11 -24  -1    2.86    1.26
 -11  24   1    4.15    1.27
  11  24   1    2.86    1.18
 -11 -24   1    2.68    1.38
  11 -24   1    3.08    1.25
 -12  24  -1    2.75    1.13
 -12 -24  -1    1.69    1.16
  12 -24  -1   -0.19    1.23
 -12  24   1    2.29    1.23
  12  24   1    0.25    1.21
 -12 -24   1    1.60    1.28
  12 -24   1    3.13    1.34
 -13  24  -1    0.06    1.12
  13  24  -1   -0.58    1.10
 -13 -24  -1   -0.09    1.16
  13 -24  -1   -2.31    1.02
 -13  24   1    1.50    1.15
  13  24   1    0.25    1.21
 -13 -24   1   -2.58    0.97
  13 -24   1   -1.75    1.12
 -14  24  -1    5.41    1.32
  14  24  -1    4.29    1.23
 -14 -24  -1    4.60    1.49
  14 -24  -1    4.90    1.43
  14  24   1    2.79    1.33
 -14 -24   1    1.69    1.17
  14 -24   1    3.85    1.43
 -15  24  -1    2.51    1.26
  15  24  -1    1.88    1.29
 -15 -24  -1    0.60    1.35
  15 -24  -1    1.17    1.29
 -15  24   1    0.51    1.26
  15  24   1    1.10    1.23
 -15 -24   1    2.69    1.34
  15 -24   1    2.81    1.39
 -16  24  -1   -0.63    1.24
  16  24  -1   -0.01    1.29
 -16 -24  -1   -0.02    1.28
  16 -24  -1   -0.31    1.14
 -16  24   1    1.15    1.16
  16  24   1    0.60    1.21
 -16 -24   1   -0.32    1.20
  16 -24   1   -0.87    1.27
 -17  24  -1    2.20    1.29
  17  24  -1    1.03    1.33
 -17 -24  -1    4.42    1.43
  17 -24  -1    2.96    1.34
 -17  24   1    1.68    1.32
  17  24   1    4.16    1.34
 -17 -24   1    2.19    1.42
  17 -24   1    2.02    1.44
 -18  24  -1   -1.13    1.22
  18  24  -1    2.00    1.38
 -18 -24  -1    0.27    1.24
  18 -24  -1    1.82    1.32
 -18  24   1    1.00    1.30
  18  24   1   -1.07    1.16
 -18 -24   1    1.18    1.35
  18 -24   1   -0.34    1.29
  19  24  -1    4.09    1.48
 -19 -24  -1    3.97    1.53
  19 -24  -1    2.26    1.37
 -19  24   1    3.69    1.48
  19  24   1    1.78    1.26
 -19 -24   1    4.66    1.52
  19 -24   1    2.38    1.37
 -20  24  -1    2.16    1.36
  20  24  -1    2.61    1.42
 -20 -24  -1    1.59    1.45
  20 -24  -1    1.88    1.43
 -20  24   1    1.79    1.40
  20  24   1    1.83    1.34
 -20 -24   1    4.62    1.58
  20 -24   1    3.83    1.52
 -21  24  -1    0.86    1.43
  21  24  -1   -1.52    1.29
 -21 -24  -1   -0.48    1.31
  21 -24  -1    1.03    1.35
 -21  24   1    0.60    1.32
  21  24   1    1.06    1.29
 -21 -24   1   -1.70    1.45
  21 -24   1    0.73    1.48
 -22  24  -1   -0.70    1.49
  22  24  -1    0.72    1.39
 -22 -24  -1   -0.07    1.34
  22 -24  -1   -1.42    1.34
 -22  24   1   -0.53    1.27
  22  24   1   -0.52    1.33
 -22 -24   1   -1.81    1.39
  22 -24   1   -1.44    1.42
 -23  24  -1   -0.07    1.54
  23  24  -1    0.75    1.51
 -23 -24  -1    2.00    1.63
  23 -24  -1    0.92    1.50
 -23  24   1    4.30    1.59
  23  24   1    0.60    1.35
 -23 -24   1    0.09    1.55
  23 -24   1    2.15    1.47
 -24  24  -1    2.73    1.71
  24  24  -1    1.71    1.48
 -24 -24  -1    0.83    1.50
  24 -24  -1    3.23    1.63
 -24  24   1    2.45    1.62
  24  24   1    1.44    1.56
 -24 -24   1    5.76    1.75
  24 -24   1    1.92    1.55
 -25  24  -1    2.75    1.65
  25  24  -1   -0.09    1.47
 -25 -24  -1    0.94    1.63
  25 -24  -1    0.11    1.43
 -25  24   1    1.42    1.63
  25  24   1   -0.49    1.47
 -25 -24   1    0.42    1.47
  25 -24   1    1.39    1.62
 -26  24  -1    1.33    1.71
  26  24  -1    0.21    1.54
 -26 -24  -1    1.06    1.56
  26 -24  -1   -2.84    1.38
 -26  24   1    0.99    1.62
  26  24   1    1.36    1.59
 -26 -24   1    2.22    1.57
  26 -24   1    2.26    1.59
 -27  24  -1   -0.83    1.76
  27  24  -1   -1.23    1.53
 -27 -24  -1    1.15    1.55
  27 -24  -1   -1.44    1.51
 -27  24   1   -0.87    1.64
  27  24   1    0.93    1.66
 -27 -24   1    1.01    1.52
  27 -24   1    0.38    1.65
 -28  24  -1    2.55    1.84
  28  24  -1    2.22    1.76
 -28 -24  -1    3.20    1.68
  28 -24  -1    1.00    1.62
 -28  24   1    1.47    1.78
  28  24   1    2.95    1.66
 -28 -24   1    0.23    1.65
  28 -24   1    2.94    1.74
  29  24  -1   -1.30    1.67
  29  24   1    0.51    1.62
   0  25  -1   15.07    1.69
   0 -25  -1   15.18    1.82
   0  25   1   15.05    1.75
   0 -25   1   15.67    1.87
  -1  25  -1   -1.55    0.99
   1  25  -1   -0.82    1.01
  -1 -25  -1    1.06    1.25
   1 -25  -1   -0.73    1.17
  -1  25   1   -0.78    1.10
   1  25   1    0.44    1.00
  -1 -25   1   -1.28    1.12
   1 -25   1    0.80    1.23
  -2  25  -1    1.02    1.01
   2  25  -1   -1.00    1.02
  -2 -25  -1    0.34    1.23
   2 -25  -1    0.25    1.20
  -2  25   1    0.21    1.11
   2  25   1    0.95    1.12
  -2 -25   1    0.08    1.26
   2 -25   1    1.27    1.24
  -3  25  -1    6.46    1.26
   3  25  -1    4.75    1.28
  -3 -25  -1    5.91    1.53
   3 -25  -1    3.06    1.33
  -3  25   1    3.71    1.30
  -3 -25   1    3.40    1.41
   3 -25   1    3.39    1.31
  -4  25  -1   18.62    1.72
   4  25  -1   15.82    1.72
  -4 -25  -1   15.99    1.97
   4 -25  -1   16.37    1.90
  -4  25   1   17.29    1.78
  -4 -25   1   17.12    1.97
   4 -25   1   17.15    1.99
  -5  25  -1   -0.12    1.05
   5  25  -1    0.28    1.13
  -5 -25  -1    1.03    1.17
   5 -25  -1    0.98    1.15
  -5  25   1   -0.45    1.09
   5  25   1    2.05    1.48
  -5 -25   1    0.53    1.20
   5 -25   1    1.52    1.24
  -6  25  -1    7.07    1.29
   6  25  -1    7.11    1.38
  -6 -25  -1    8.18    1.51
   6 -25  -1   10.48    1.63
  -6  25   1    8.56    1.48
   6  25   1    8.45    1.48
  -6 -25   1    8.76    1.57
   6 -25   1   13.15    1.66
  -7  25  -1    5.47    1.17
   7  25  -1    2.02    1.21
  -7 -25  -1    2.27    1.29
   7 -25  -1    4.11    1.33
  -7  25   1    5.73    1.24
   7  25   1    4.39    1.29
  -7 -25   1    3.67    1.43
   7 -25   1    4.02    1.30
  -8  25  -1    2.48    1.17
   8  25  -1    1.84    1.06
  -8 -25  -1    3.82    1.33
   8 -25  -1    1.93    1.28
  -8  25   1    1.61    1.21
   8  25   1    2.63    1.28
  -8 -25   1    2.81    1.37
   8 -25   1    2.06    1.31
  -9  25  -1    7.54    1.36
  -9 -25  -1    7.60    1.57
   9 -25  -1    6.49    1.47
   9  25   1    7.66    1.56
  -9 -25   1    5.88    1.54
   9 -25   1    8.85    1.59
 -10  25  -1    2.16    1.16
  10  25  -1    2.49    1.30
 -10 -25  -1    3.68    1.30
  10 -25  -1    2.80    1.23
  10  25   1    1.11    1.24
 -10 -25   1    2.96    1.31
  10 -25   1    3.19    1.38
 -11  25  -1    4.02    1.32
  11  25  -1    4.27    1.29
 -11 -25  -1    4.14    1.43
  11 -25  -1    5.23    1.48
 -11  25   1    5.16    1.70
  11  25   1    3.24    1.34
 -11 -25   1    5.34    1.45
  11 -25   1    4.63    1.44
 -12  25  -1    2.79    1.28
  12  25  -1    4.97    1.37
 -12 -25  -1    3.47    1.41
  12 -25  -1    4.31    1.40
 -12  25   1    3.77    1.32
  12  25   1    3.30    1.33
 -12 -25   1    2.43    1.26
  12 -25   1    4.08    1.42
 -13  25  -1    0.96    1.24
  13  25  -1    1.63    1.24
 -13 -25  -1   -0.50    1.29
  13 -25  -1    0.67    1.29
 -13  25   1    0.77    1.18
  13  25   1    0.91    1.30
 -13 -25   1   -0.35    1.23
  13 -25   1    2.68    1.39
 -14  25  -1   -0.97    1.23
  14  25  -1    1.98    1.32
 -14 -25  -1    1.18    1.34
  14 -25  -1    1.45    1.40
 -14  25   1    0.16    1.29
  14  25   1   -1.61    1.27
 -14 -25   1   -0.62    1.24
  14 -25   1   -1.39    1.29
 -15  25  -1    2.29    1.40
  15  25  -1    4.32    1.46
 -15 -25  -1    3.51    1.47
  15 -25  -1    3.27    1.42
 -15  25   1    2.79    1.38
  15  25   1    2.54    1.32
 -15 -25   1    2.18    1.39
  15 -25   1    1.51    1.40
 -16  25  -1   -1.37    1.53
  16  25  -1   -0.74    1.30
 -16 -25  -1    1.94    1.35
  16 -25  -1    2.16    1.40
 -16  25   1   -0.75    1.39
  16  25   1   -0.82    1.26
 -16 -25   1    0.15    1.25
  16 -25   1   -0.55    1.29
 -17  25  -1    4.77    1.90
  17  25  -1    6.89    1.60
 -17 -25  -1    5.80    1.57
  17 -25  -1    7.27    1.63
 -17  25   1    7.31    1.63
  17  25   1    6.02    1.69
 -17 -25   1    7.85    1.73
  17 -25   1    8.26    1.73
 -18  25  -1   -1.16    1.39
  18  25  -1    3.77    1.51
 -18 -25  -1    1.45    1.40
  18 -25  -1   -1.90    1.24
 -18  25   1    2.19    1.46
  18  25   1    0.29    1.45
 -18 -25   1   -0.27    1.39
  18 -25   1    1.91    1.54
 -19  25  -1   -1.66    1.50
  19  25  -1   -0.82    1.43
 -19 -25  -1    1.70    1.37
  19 -25  -1    2.24    1.49
 -19  25   1    1.28    1.44
  19  25   1    1.91    1.48
 -19 -25   1    2.06    1.50
  19 -25   1   -3.35    1.38
 -20  25  -1    4.16    1.70
  20  25  -1    4.43    1.55
 -20 -25  -1    2.96    1.46
  20 -25  -1    2.51    1.60
 -20  25   1    4.22    1.52
  20  25   1    2.46    1.49
 -20 -25   1    4.60    1.64
  20 -25   1    5.36    1.70
 -21  25  -1   -1.46    1.53
  21  25  -1   -0.94    1.38
 -21 -25  -1    3.18    1.54
  21 -25  -1    1.03    1.55
 -21  25   1    1.42    1.54
  21  25   1    2.23    1.48
 -21 -25   1    0.54    1.50
  21 -25   1   -1.06    1.55
 -22  25  -1    2.51    1.68
  22  25  -1    1.20    1.52
 -22 -25  -1    0.75    1.48
  22 -25  -1    1.91    1.52
 -22  25   1    0.19    1.53
  22  25   1    1.04    1.51
 -22 -25   1    0.75    1.49
  22 -25   1    1.43    1.57
 -23  25  -1    3.72    1.70
  23  25  -1   -0.09    1.51
 -23 -25  -1    0.76    1.51
  23 -25  -1   -2.99    1.37
 -23  25   1   -1.16    1.53
  23  25   1    0.45    1.49
 -23 -25   1    0.88    1.50
  23 -25   1   -0.85    1.63
 -24  25  -1    1.92    1.77
  24  25  -1   -1.15    1.43
 -24 -25  -1    1.91    1.61
  24 -25  -1   -1.05    1.52
 -24  25   1    2.26    1.60
  24  25   1   -0.22    1.47
 -24 -25   1   -0.11    1.47
  24 -25   1    0.09    1.60
 -25  25  -1    5.23    1.87
  25  25  -1    1.36    1.63
 -25 -25  -1    2.64    1.63
  25 -25  -1   -1.14    1.55
 -25  25   1    4.31    1.79
  25  25   1    1.14    1.66
 -25 -25   1   -0.37    1.57
  25 -25   1    2.84    1.78
 -26  25  -1    3.97    2.30
  26  25  -1    5.54    1.83
 -26 -25  -1   -1.07    1.49
  26 -25  -1   -1.38    1.58
 -26  25   1    1.71    1.78
  26  25   1    1.23    1.67
 -26 -25   1    1.96    1.74
  26 -25   1   -0.35    1.69
  27  25  -1   -0.30    1.62
 -27 -25  -1    1.01    1.77
  27 -25  -1   -1.32    1.63
 -27  25   1   -0.89    1.70
  27  25   1    4.51    1.75
 -27 -25   1   -0.48    1.77
  27 -25   1    1.69    1.80
   0  26  -1   -2.26    1.09
   0 -26  -1    0.85    1.20
   0  26   1   -0.42    1.09
   0 -26   1   -1.67    1.17
  -1  26  -1    1.59    1.20
   1  26  -1   -0.28    1.10
  -1 -26  -1    1.12    1.27
   1 -26  -1   -0.12    1.14
  -1  26   1   -0.50    1.15
   1  26   1    0.88    1.14
  -1 -26   1    0.63    1.26
   1 -26   1    0.94    1.36
  -2  26  -1    3.07    1.29
   2  26  -1    5.74    1.36
  -2 -26  -1    4.61    1.47
   2 -26  -1    3.35    1.34
  -2  26   1    4.68    1.30
   2  26   1    4.82    1.26
  -2 -26   1    5.52    1.46
   2 -26   1    6.35    1.61
  -3  26  -1    6.38    1.44
   3  26  -1    3.21    1.31
  -3 -26  -1    4.36    1.44
   3 -26  -1    4.87    1.47
  -3  26   1    5.56    1.34
   3  26   1    4.01    1.29
  -3 -26   1    5.06    1.42
   3 -26   1    4.83    1.47
  -4  26  -1   -0.98    1.23
   4  26  -1    0.56    1.11
  -4 -26  -1   -0.32    1.28
   4 -26  -1    0.59    1.23
  -4  26   1    1.27    1.20
   4  26   1    0.49    1.21
  -4 -26   1    1.76    1.29
   4 -26   1    2.77    1.43
  -5  26  -1    4.14    1.37
  -5 -26  -1    3.41    1.48
   5 -26  -1    3.00    1.37
  -5  26   1    3.66    1.26
   5  26   1    1.00    1.29
  -5 -26   1    2.77    1.33
   5 -26   1    1.04    1.35
  -6  26  -1    2.37    1.30
   6  26  -1    0.51    1.48
  -6 -26  -1    0.13    1.24
   6 -26  -1    1.20    1.27
  -6  26   1    0.70    1.17
   6  26   1    2.31    1.35
  -6 -26   1   -0.07    1.25
   6 -26   1   -0.17    1.27
  -7  26  -1    0.15    1.23
   7  26  -1    1.93    1.25
  -7 -26  -1    3.10    1.42
   7 -26  -1    3.17    1.37
  -7  26   1    0.63    1.14
   7  26   1    2.41    1.40
  -7 -26   1    0.04    1.30
   7 -26   1    2.64    1.34
  -8  26  -1   -0.85    1.22
   8  26  -1    1.78    1.19
  -8 -26  -1   -0.04    1.37
   8 -26  -1   -0.87    1.24
  -8  26   1   -0.72    1.13
   8  26   1   -1.06    1.21
  -8 -26   1    0.41    1.33
   8 -26   1    1.37    1.30
  -9  26  -1    3.09    1.33
   9  26  -1    4.20    1.40
  -9 -26  -1    3.04    1.42
   9 -26  -1    1.31    1.31
  -9  26   1    5.46    1.43
   9  26   1    3.21    1.42
  -9 -26   1    4.85    1.49
   9 -26   1    2.31    1.33
 -10  26  -1    0.61    1.27
  10  26  -1   -0.88    1.27
 -10 -26  -1    2.40    1.36
  10 -26  -1    0.31    1.30
 -10  26   1    0.42    1.29
  10  26   1    2.87    1.39
 -10 -26   1    1.88    1.40
  10 -26   1    2.02    1.43
 -11  26  -1    6.66    1.50
  11  26  -1    4.46    1.52
 -11 -26  -1    4.13    1.47
  11 -26  -1    5.72    1.55
 -11  26   1    5.33    1.45
  11  26   1    4.09    1.48
 -11 -26   1    2.71    1.47
  11 -26   1    3.57    1.44
 -12  26  -1   -1.96    1.18
  12  26  -1    1.09    1.30
 -12 -26  -1    1.68    1.36
  12 -26  -1    1.44    1.44
 -12  26   1    0.30    1.33
  12  26   1    1.69    1.28
 -12 -26   1    0.30    1.33
  12 -26   1    1.52    1.34
  13  26  -1    1.55    1.38
 -13 -26  -1    0.02    1.29
  13 -26  -1    0.87    1.34
 -13  26   1    1.49    1.40
  13  26   1    0.62    1.24
 -13 -26   1    1.15    1.39
  13 -26   1    2.72    1.49
 -14  26  -1   -1.25    1.65
  14  26  -1    3.80    1.44
 -14 -26  -1   -1.54    1.28
  14 -26  -1   -0.31    1.33
 -14  26   1    1.52    1.39
  14  26   1   -0.54    1.31
 -14 -26   1    1.04    1.42
  14 -26   1   -1.53    1.32
 -15  26  -1    6.14    1.57
  15  26  -1    5.67    1.52
 -15 -26  -1    3.33    1.59
  15 -26  -1    3.65    1.54
 -15  26   1    2.57    1.54
  15  26   1    4.10    1.56
 -15 -26   1    4.60    1.57
  15 -26   1    5.84    1.68
 -16  26  -1    3.45    1.46
  16  26  -1    0.79    1.43
 -16 -26  -1    2.10    1.47
  16 -26  -1    1.23    1.54
 -16  26   1    4.41    1.61
  16  26   1    2.29    1.44
 -16 -26   1    2.19    1.53
  16 -26   1    0.76    1.50
 -17  26  -1    4.85    1.69
  17  26  -1    5.14    1.70
 -17 -26  -1    5.50    1.64
  17 -26  -1    6.14    1.72
 -17  26   1    6.11    1.69
  17  26   1    3.86    1.46
 -17 -26   1    6.09    1.68
  17 -26   1    6.59    1.79
 -18  26  -1    2.08    1.77
  18  26  -1   -0.76    1.41
 -18 -26  -1    1.07    1.42
  18 -26  -1    0.35    1.50
 -18  26   1    1.77    1.53
  18  26   1    0.63    1.46
 -18 -26   1    2.93    1.60
  18 -26   1   -0.41    1.55
 -19  26  -1   -1.18    1.66
  19  26  -1   -0.22    1.43
 -19 -26  -1    1.98    1.48
  19 -26  -1    3.23    1.58
 -19  26   1   -2.72    1.46
  19  26   1   -0.43    1.40
 -19 -26   1    0.04    1.45
  19 -26   1    3.94    1.74
 -20  26  -1    1.26    1.76
  20  26  -1    0.47    1.44
 -20 -26  -1    1.18    1.52
  20 -26  -1    1.16    1.57
 -20  26   1    1.09    1.63
  20  26   1    1.99    1.60
 -20 -26   1   -1.10    1.41
  20 -26   1    2.20    1.75
 -21  26  -1    0.50    1.73
  21  26  -1   -0.22    1.54
 -21 -26  -1    1.44    1.45
  21 -26  -1   -0.25    1.52
 -21  26   1    0.74    1.62
  21  26   1    1.83    1.70
 -21 -26   1    1.34    1.62
  21 -26   1   -1.11    1.71
 -22  26  -1   -2.46    2.06
  22  26  -1    0.39    1.54
 -22 -26  -1    1.13    1.55
  22 -26  -1    0.72    1.67
 -22  26   1    2.85    1.66
  22  26   1    2.28    1.67
 -22 -26   1    0.58    1.56
  22 -26   1   -1.39    1.68
  23  26  -1    0.96    1.62
 -23 -26  -1    0.40    1.61
  23 -26  -1    0.55    1.67
 -23  26   1    1.27    1.74
  23  26   1   -0.09    1.52
 -23 -26   1   -0.95    1.50
  23 -26   1    2.65    1.84
  24  26  -1   -0.93    1.59
 -24 -26  -1    1.44    1.69
  24 -26  -1    1.59    1.76
 -24  26   1   -1.72    1.78
  24  26   1   -0.24    1.60
 -24 -26   1    0.97    1.68
  24 -26   1   -0.54    1.77
  25  26  -1    1.40    1.66
 -25 -26  -1   -0.20    1.71
  25 -26  -1    0.69    1.71
  25  26   1   -0.19    1.55
 -25 -26   1    0.73    1.77
  25 -26   1    2.12    1.89
   0 -27  -1    2.13    1.38
   0  27   1    4.57    1.48
   0 -27   1    2.56    1.44
   1  27  -1    1.92    1.47
  -1 -27  -1    1.17    1.29
   1 -27  -1    2.58    1.44
  -1  27   1    2.13    1.40
   1  27   1    1.58    1.29
  -1 -27   1    3.18    1.51
   1 -27   1    1.21    1.35
   2  27  -1    1.28    1.32
  -2 -27  -1   -0.25    1.26
   2 -27  -1    1.20    1.42
  -2  27   1    1.15    1.38
   2  27   1    2.39    1.35
  -2 -27   1   -1.08    1.35
   2 -27   1    2.73    1.43
   3  27  -1    1.49    1.27
  -3 -27  -1    0.64    1.35
   3 -27  -1   -1.17    1.27
  -3  27   1    0.39    1.32
   3  27   1   -1.22    1.23
  -3 -27   1    1.21    1.35
   3 -27   1    2.05    1.39
   4  27  -1    0.35    1.20
  -4 -27  -1    0.78    1.27
   4 -27  -1    0.51    1.38
  -4  27   1   -0.39    1.30
   4  27   1   -0.10    1.33
  -4 -27   1    1.06    1.42
   4 -27   1    3.04    1.42
   5  27  -1    1.71    1.39
  -5 -27  -1    1.65    1.30
   5 -27  -1    0.52    1.43
  -5  27   1    1.70    1.40
   5  27   1    1.16    1.34
  -5 -27   1    0.74    1.44
   5 -27   1    1.31    1.41
  -6  27  -1    2.37    2.46
   6  27  -1   -0.89    1.31
  -6 -27  -1    0.07    1.26
   6 -27  -1    0.92    1.41
  -6  27   1    3.22    1.43
   6  27   1    0.16    1.33
  -6 -27   1    0.30    1.40
   6 -27   1    1.20    1.42
   7  27  -1    0.64    1.39
  -7 -27  -1    2.67    1.49
   7 -27  -1    4.93    1.55
  -7  27   1    5.02    1.50
   7  27   1    5.03    1.49
  -7 -27   1    4.56    1.62
   7 -27   1    5.01    1.62
   8  27  -1    5.91    1.49
  -8 -27  -1    3.85    1.53
   8 -27  -1    7.11    1.59
  -8  27   1    4.44    1.46
   8  27   1    4.56    1.49
  -8 -27   1    3.53    1.52
   8 -27   1    4.48    1.59
  -9  27  -1    2.51    1.81
   9  27  -1    0.42    1.28
  -9 -27  -1   -0.10    1.34
   9 -27  -1   -0.21    1.27
  -9  27   1    0.37    1.36
   9  27   1   -0.46    1.26
  -9 -27   1    2.40    1.47
   9 -27   1   -0.70    1.34
 -10  27  -1    2.62    1.50
  10  27  -1    3.06    1.44
 -10 -27  -1    1.75    1.46
  10 -27  -1    3.61    1.51
 -10  27   1    3.25    1.48
  10  27   1    2.51    1.50
 -10 -27   1    4.85    1.62
  10 -27   1    2.89    1.52
 -11  27  -1    1.34    1.39
  11  27  -1    0.82    1.42
 -11 -27  -1    0.31    1.43
  11 -27  -1    2.82    1.45
 -11  27   1   -2.66    1.38
  11  27   1    1.70    1.46
 -11 -27   1    0.84    1.44
  11 -27   1    2.54    1.58
 -12  27  -1    4.02    1.52
  12  27  -1    5.72    1.58
 -12 -27  -1    2.62    1.58
  12 -27  -1   -0.28    1.40
 -12  27   1    1.92    1.47
  12  27   1    2.86    1.53
 -12 -27   1    1.89    1.41
  12 -27   1    6.40    1.71
 -13  27  -1   -0.30    1.53
  13  27  -1    1.69    1.46
 -13 -27  -1    3.39    1.57
  13 -27  -1    2.01    1.62
 -13  27   1    0.03    1.47
  13  27   1    1.98    1.47
 -13 -27   1    2.45    1.53
  13 -27   1    2.95    1.52
 -14  27  -1    2.90    1.65
  14  27  -1    1.88    1.50
 -14 -27  -1    3.88    1.59
  14 -27  -1    1.46    1.53
 -14  27   1    1.23    1.45
  14  27   1   -0.11    1.36
 -14 -27   1    0.09    1.40
  14 -27   1    1.96    1.53
 -15  27  -1    0.13    1.69
  15  27  -1    0.38    1.58
 -15 -27  -1   -1.03    1.46
  15 -27  -1    0.09    1.52
 -15  27   1    0.49    1.48
  15  27   1    1.28    1.51
 -15 -27   1   -1.27    1.38
  15 -27   1   -2.16    1.51
 -16  27  -1   -1.18    1.59
  16  27  -1    4.19    1.61
 -16 -27  -1    2.12    1.62
  16 -27  -1    3.17    1.60
 -16  27   1    1.48    1.54
  16  27   1    2.87    1.59
 -16 -27   1    1.88    1.48
  16 -27   1    2.39    1.63
 -17  27  -1   -0.51    1.72
  17  27  -1    3.67    1.61
 -17 -27  -1   -0.20    1.46
  17 -27  -1   -0.49    1.53
 -17  27   1    2.04    1.65
  17  27   1    0.19    1.50
 -17 -27   1    1.00    1.48
  17 -27   1    1.39    1.66
 -18  27  -1    0.09    2.59
  18  27  -1    0.48    1.51
 -18 -27  -1    0.05    1.52
  18 -27  -1    1.26    1.61
 -18  27   1   -0.35    1.59
  18  27   1   -0.66    1.52
 -18 -27   1    1.03    1.59
  18 -27   1    2.79    1.75
  19  27  -1   -0.95    1.57
 -19 -27  -1    1.53    1.61
  19 -27  -1    0.03    1.66
 -19  27   1    0.85    1.68
  19  27   1    1.97    1.64
 -19 -27   1   -0.37    1.57
  19 -27   1   -2.03    1.66
  20  27  -1    0.90    1.57
 -20 -27  -1    2.88    1.63
  20 -27  -1   -0.49    1.71
 -20  27   1    1.67    1.81
  20  27   1    0.03    1.67
 -20 -27   1   -1.85    1.56
  20 -27   1   -0.26    1.71
  21  27  -1   -0.83    1.56
 -21 -27  -1    1.37    1.60
  21 -27  -1    2.81    1.79
 -21  27   1   -1.61    1.72
  21  27   1   -1.14    1.49
 -21 -27   1   -1.57    1.48
  21 -27   1   -2.12    1.77
  22  27  -1   -1.31    1.69
 -22 -27  -1    1.56    1.69
  22 -27  -1   -1.83    1.73
 -22  27   1   -3.51    1.84
  22  27   1    1.04    1.73
 -22 -27   1    1.11    1.61
  22 -27   1    2.22    1.93
   0  28  -1   -0.87    1.44
   0 -28  -1    0.69    1.46
   0  28   1    1.85    1.43
   0 -28   1    0.47    1.37
  -1  28  -1    2.39    1.57
   1  28  -1    0.02    1.44
  -1 -28  -1    0.63    1.35
   1 -28  -1    1.71    1.53
  -1  28   1    2.60    1.52
   1  28   1    1.37    1.41
  -1 -28   1   -0.63    1.32
   1 -28   1    2.52    1.51
  -2  28  -1    5.23    1.57
   2  28  -1    2.81    1.59
  -2 -28  -1    4.39    1.62
   2 -28  -1    5.09    1.70
  -2  28   1    5.54    1.61
   2  28   1    4.06    1.48
  -2 -28   1    1.96    1.44
   2 -28   1    0.90    1.43
  -3  28  -1    1.82    1.48
   3  28  -1   -0.64    1.47
  -3 -28  -1    3.09    1.54
   3 -28  -1    1.21    1.50
  -3  28   1    2.66    1.47
   3  28   1    0.87    1.40
  -3 -28   1   -0.58    1.39
   3 -28   1    2.23    1.54
  -4  28  -1   -0.56    1.50
   4  28  -1   -1.03    1.39
  -4 -28  -1    2.02    1.50
   4 -28  -1    2.12    1.58
  -4  28   1    1.07    1.45
   4  28   1   -0.26    1.33
  -4 -28   1    1.96    1.51
   4 -28   1    0.78    1.55
  -5  28  -1    1.32    1.54
   5  28  -1    1.25    1.45
  -5 -28  -1    3.79    1.64
   5 -28  -1    1.57    1.51
  -5  28   1    2.41    1.51
   5  28   1    2.93    1.50
  -5 -28   1    1.54    1.53
   5 -28   1    0.97    1.49
  -6  28  -1    0.18    1.51
   6  28  -1   -0.89    1.44
  -6 -28  -1    1.98    1.61
   6 -28  -1    0.50    1.46
  -6  28   1    0.75    1.43
   6  28   1    2.00    1.43
  -6 -28   1   -2.10    1.44
   6 -28   1   -0.11    1.48
  -7  28  -1    2.97    1.62
   7  28  -1    3.36    1.51
  -7 -28  -1    2.90    1.50
   7 -28  -1    4.72    1.61
  -7  28   1    3.31    1.57
   7  28   1    3.32    1.56
  -7 -28   1    6.30    1.64
   7 -28   1    2.15    1.55
  -8  28  -1    0.31    1.57
   8  28  -1    1.57    1.51
  -8 -28  -1    2.33    1.50
   8 -28  -1    3.55    1.62
  -8  28   1    0.22    1.47
   8  28   1    0.70    1.44
  -8 -28   1    1.02    1.47
   8 -28   1   -1.94    1.39
  -9  28  -1   -0.33    1.56
   9  28  -1    1.45    1.45
  -9 -28  -1    1.09    1.54
   9 -28  -1   -1.13    1.46
  -9  28   1    1.32    1.46
   9  28   1    1.21    1.45
  -9 -28   1   -0.05    1.55
   9 -28   1    0.40    1.54
 -10  28  -1   -1.27    1.58
  10  28  -1    0.72    1.46
 -10 -28  -1    0.74    1.42
  10 -28  -1    1.25    1.61
 -10  28   1    0.38    1.43
  10  28   1    1.79    1.43
 -10 -28   1    0.92    1.47
  10 -28   1   -0.22    1.61
 -11  28  -1    2.21    1.72
  11  28  -1    1.32    1.53
 -11 -28  -1    1.81    1.61
  11 -28  -1    4.07    1.72
 -11  28   1    4.40    1.59
  11  28   1    0.28    1.41
 -11 -28   1    2.27    1.51
  11 -28   1    3.98    1.72
 -12  28  -1    2.28    1.69
  12  28  -1   -0.87    1.48
 -12 -28  -1    2.19    1.58
  12 -28  -1   -0.08    1.51
 -12  28   1    3.01    1.57
  12  28   1    0.15    1.48
 -12 -28   1    1.59    1.43
  12 -28   1    1.35    1.50
 -13  28  -1    0.53    2.05
  13  28  -1    0.84    1.54
 -13 -28  -1   -0.50    1.50
  13 -28  -1    0.95    1.52
 -13  28   1    1.08    1.59
  13  28   1    0.45    1.48
 -13 -28   1    1.39    1.48
  13 -28   1    2.51    1.73
  14  28  -1    2.19    1.59
 -14 -28  -1    0.63    1.65
  14 -28  -1   -0.06    1.48
 -14  28   1   -1.11    1.57
  14  28   1    1.69    1.55
 -14 -28   1   -1.80    1.44
  14 -28   1   -1.27    1.62
  15  28  -1    2.42    1.61
 -15 -28  -1    0.68    1.56
  15 -28  -1    0.91    1.66
 -15  28   1   -2.39    1.55
  15  28   1   -0.24    1.57
 -15 -28   1    3.44    1.72
  15 -28   1    1.54    1.67
  16  28  -1   -0.68    1.53
 -16 -28  -1    0.22    1.54
  16 -28  -1    1.83    1.73
 -16  28   1    2.90    1.66
  16  28   1    3.47    1.60
 -16 -28   1    3.31    1.70
  16 -28   1    0.51    1.67
  17  28  -1    2.08    1.68
 -17 -28  -1   -0.77    1.43
  17 -28  -1    0.95    1.70
 -17  28   1    2.38    1.80
  17  28   1    3.09    1.64
 -17 -28   1    1.51    1.57
  17 -28   1    0.48    1.66
  18  28  -1    1.50    1.75
 -18 -28  -1   -0.59    1.50
  18 -28  -1    2.97    1.79
 -18  28   1    1.68    1.86
  18  28   1   -0.83    1.60
 -18 -28   1    1.64    1.66
  18 -28   1   -0.74    1.76
  19  28  -1    4.11    1.80
 -19 -28  -1    5.39    1.89
  19 -28  -1    0.87    1.76
 -19  28   1    2.31    1.95
  19  28   1    5.20    1.85
 -19 -28   1    3.77    1.80
  19 -28   1    4.58    1.96
   0  29  -1    0.88    1.69
   0 -29  -1    1.57    1.57
   0  29   1    0.24    1.52
   0 -29   1    0.50    1.63
  -1  29  -1    0.32    1.63
   1  29  -1    1.09    1.66
  -1 -29  -1   -0.72    1.46
   1 -29  -1   -1.86    1.42
  -1  29   1    1.71    1.55
   1  29   1   -1.88    1.42
  -1 -29   1   -2.88    1.47
   1 -29   1    1.70    1.64
  -2  29  -1    0.89    1.69
   2  29  -1    1.52    1.65
  -2 -29  -1    3.58    1.64
   2 -29  -1    1.18    1.61
  -2  29   1    3.47    1.62
   2  29   1    3.18    1.61
  -2 -29   1    3.80    1.74
   2 -29   1    2.01    1.68
  -3  29  -1   -2.41    1.59
   3  29  -1    2.56    1.54
  -3 -29  -1    2.59    1.63
   3 -29  -1   -0.21    1.59
  -3  29   1    2.47    1.59
   3  29   1   -0.62    1.44
  -3 -29   1    0.19    1.59
   3 -29   1   -0.15    1.63
  -4  29  -1    3.31    1.77
   4  29  -1    1.72    1.56
  -4 -29  -1    3.02    1.66
   4 -29  -1    3.67    1.70
  -4  29   1    2.75    1.53
   4  29   1   -0.39    1.54
  -4 -29   1    4.41    1.68
   4 -29   1    6.05    1.83
  -5  29  -1    3.64    1.76
   5  29  -1    1.85    1.58
  -5 -29  -1    3.97    1.67
   5 -29  -1    2.57    1.69
  -5  29   1    5.20    1.65
   5  29   1    7.50    1.77
  -5 -29   1    2.98    1.58
   5 -29   1    4.55    1.83
  -6  29  -1    1.24    1.74
   6  29  -1    1.97    1.60
  -6 -29  -1    2.48    1.59
   6 -29  -1    3.71    1.73
  -6  29   1    2.11    1.64
   6  29   1    0.09    1.50
  -6 -29   1    0.78    1.56
   6 -29   1    3.28    1.82
  -7  29  -1    0.09    1.77
   7  29  -1   -0.75    1.55
  -7 -29  -1   -1.36    1.48
   7 -29  -1    0.09    1.57
  -7  29   1    0.76    1.60
   7  29   1    2.15    1.60
  -7 -29   1   -1.47    1.50
   7 -29   1    0.61    1.72
  -8  29  -1    0.97    1.99
   8  29  -1    4.31    1.74
  -8 -29  -1    3.59    1.78
   8 -29  -1    0.88    1.63
  -8  29   1    2.19    1.62
   8  29   1    4.04    1.69
  -8 -29   1    2.62    1.69
   8 -29   1    5.46    1.86
   9  29  -1    0.62    1.58
  -9 -29  -1    1.12    1.58
   9 -29  -1   -0.29    1.54
  -9  29   1   -1.14    1.54
   9  29   1    0.95    1.56
  -9 -29   1   -2.72    1.55
   9 -29   1    0.31    1.67
  10  29  -1    5.65    1.67
 -10 -29  -1    0.37    1.53
  10 -29  -1    2.88    1.68
 -10  29   1   -0.46    1.60
  10  29   1   -0.34    1.53
 -10 -29   1    2.99    1.74
  10 -29   1   -2.11    1.58
  11  29  -1    2.34    1.63
 -11 -29  -1   -0.11    1.49
  11 -29  -1    1.26    1.63
 -11  29   1    1.64    1.70
  11  29   1   -0.11    1.66
 -11 -29   1   -0.85    1.51
  11 -29   1    0.55    1.70
  12  29  -1    1.30    1.64
 -12 -29  -1   -0.52    1.59
  12 -29  -1    2.26    1.72
 -12  29   1    1.77    1.69
  12  29   1    0.18    1.62
 -12 -29   1    1.27    1.65
  12 -29   1    2.77    1.78
  13  29  -1    1.25    1.72
 -13 -29  -1   -0.03    1.57
  13 -29  -1   -1.29    1.67
 -13  29   1   -0.68    1.69
  13  29   1    0.53    1.56
 -13 -29   1    2.97    1.64
  13 -29   1    2.52    1.81
  14  29  -1    1.33    1.81
 -14 -29  -1   -1.88    1.52
  14 -29  -1    1.20    1.77
 -14  29   1   -0.13    1.73
  14  29   1    0.73    1.60
 -14 -29   1    2.44    1.71
  14 -29   1    3.04    1.83
  15  29  -1    1.48    1.73
 -15 -29  -1    2.67    1.77
  15 -29  -1    0.64    1.76
 -15  29   1    3.46    1.85
  15  29   1   -0.06    1.65
 -15 -29   1    1.18    1.68
  15 -29   1    0.08    1.76
  16  29  -1   -0.03    1.74
 -16 -29  -1    1.35    1.67
  16 -29  -1    2.37    1.70
 -16  29   1    2.07    1.97
  16  29   1   -0.59    1.62
 -16 -29   1    2.97    1.72
  16 -29   1   -2.86    1.78
   0  30  -1    0.30    1.76
   0 -30  -1   -0.32    1.68
   0  30   1    0.49    1.63
   0 -30   1   -1.60    1.63
  -1  30  -1    1.68    1.76
   1  30  -1    3.56    1.82
  -1 -30  -1   -1.16    1.64
   1 -30  -1   -1.77    1.63
  -1  30   1   -0.14    1.56
   1  30   1   -0.97    1.65
  -1 -30   1    1.55    1.68
   1 -30   1    1.29    1.72
  -2  30  -1   -0.29    1.74
   2  30  -1    2.55    1.75
  -2 -30  -1   -0.24    1.55
   2 -30  -1   -1.22    1.63
  -2  30   1    1.41    1.66
   2  30   1    1.38    1.70
  -2 -30   1    1.30    1.74
   2 -30   1   -0.23    1.68
  -3  30  -1    0.25    2.08
   3  30  -1    2.09    1.80
  -3 -30  -1    1.83    1.67
   3 -30  -1   -0.87    1.62
  -3  30   1   -1.49    1.57
   3  30   1   -1.71    1.62
  -3 -30   1   -1.46    1.64
   3 -30   1   -2.44    1.72
   4  30  -1    3.56    1.76
  -4 -30  -1    4.09    1.73
   4 -30  -1    5.55    1.93
  -4  30   1    1.64    1.68
   4  30   1    1.27    1.72
  -4 -30   1    1.65    1.76
   4 -30   1   -1.13    1.70
   5  30  -1   -1.37    1.66
  -5 -30  -1   -1.29    1.55
   5 -30  -1    0.99    1.74
  -5  30   1    0.47    1.72
   5  30   1    1.39    1.66
  -5 -30   1    0.89    1.72
   5 -30   1   -0.96    1.71
   6  30  -1   -0.26    1.70
  -6 -30  -1   -2.68    1.54
   6 -30  -1    0.90    1.67
  -6  30   1    1.86    1.75
   6  30   1    2.50    1.72
  -6 -30   1    1.17    1.67
   6 -30   1    2.21    1.85
   7  30  -1    0.34    1.72
  -7 -30  -1   -0.74    1.54
   7 -30  -1    0.89    1.69
  -7  30   1    1.10    1.77
   7  30   1    1.48    1.73
  -7 -30   1    1.37    1.72
   7 -30   1    1.54    1.81
   8  30  -1    1.27    1.86
  -8 -30  -1    0.31    1.65
   8 -30  -1   -1.51    1.63
  -8  30   1    2.29    1.82
   8  30   1   -0.79    1.58
  -8 -30   1    1.49    1.70
   8 -30   1    1.64    1.89
   9  30  -1    0.88    1.77
  -9 -30  -1    0.35    1.66
   9 -30  -1    0.14    1.67
  -9  30   1   -0.93    1.79
   9  30   1    4.45    1.73
  -9 -30   1   -0.09    1.59
   9 -30   1   -0.62    1.80
  10  30  -1    2.56    1.82
 -10 -30  -1    3.45    1.79
  10 -30  -1    0.56    1.79
 -10  30   1    0.82    1.82
  10  30   1    4.38    1.73
 -10 -30   1   -1.94    1.56
  10 -30   1    2.04    1.91
  11  30  -1    0.27    1.76
 -11 -30  -1   -0.55    1.58
  11 -30  -1    0.19    1.74
 -11  30   1    4.64    1.98
  11  30   1    0.44    1.71
 -11 -30   1    1.01    1.68
  11 -30   1    1.14    1.86
  12 -30  -1   -0.21    1.69
  12 -30   1    1.72    1.91
   0 -31  -1   -0.72    1.69
   0  31   1    1.45    1.85
   0 -31   1    4.72    1.94
  -1 -31  -1    0.35    1.81
   1 -31  -1    2.17    1.87
  -1  31   1    1.16    1.81
   1  31   1   -0.42    1.81
  -1 -31   1    2.74    1.90
   1 -31   1    1.29    1.80
  -2 -31  -1    2.98    1.88
   2 -31  -1    1.25    1.88
  -2  31   1    1.43    1.83
   2  31   1   -1.57    1.67
  -2 -31   1    2.73    1.88
   2 -31   1    0.68    1.76
   3  31  -1   -0.23    2.19
  -3 -31  -1    1.78    1.83
   3 -31  -1    0.00    1.81
  -3  31   1    0.47    1.78
   3  31   1    1.12    1.83
  -3 -31   1    0.38    1.86
   3 -31   1    0.72    1.80
   0   0  -2   41.52    0.72
  -1   0  -2    0.21    0.40
   1   0  -2   -0.22    0.47
   1   0   2   -0.19    0.40
  -2   0  -2   19.35    0.59
   2   0  -2   18.25    0.77
   2   0  -2   18.80    0.85
   2   0   2   18.62    0.66
  -3   0  -2   -0.05    0.41
   3   0  -2    0.10    0.60
   3   0   2    0.16    0.51
  -4   0  -2  390.34    1.74
   4   0  -2  365.44    2.03
   4   0   2  420.89    1.92
  -5   0  -2    0.42    0.50
   5   0  -2    0.54    0.59
   5   0   2    0.09    0.51
  -6   0  -2  287.21    1.83
   6   0  -2  276.01    2.00
   6   0   2  280.54    1.86
  -7   0  -2    0.23    0.48
   7   0  -2   -0.47    0.53
   7   0   2    0.17    0.48
  -8   0  -2 1059.11    5.24
   8   0  -2  962.28    4.04
   8   0   2  998.17    4.63
  -9   0  -2   -0.17    0.51
   9   0  -2    0.18    0.52
   9   0   2    0.00    0.48
 -10   0  -2  248.74    2.19
  10   0  -2  230.97    2.25
  10   0   2  237.47    2.15
 -11   0  -2    0.93    0.53
  11   0  -2    0.25    0.49
  11   0   2   -0.30    0.44
 -12   0  -2  151.09    1.97
  12   0  -2  146.77    2.01
  12   0   2  156.23    1.94
 -13   0  -2   -0.14    0.50
  13   0  -2   -0.24    0.49
  13   0   2    0.32    0.49
 -14   0  -2   41.95    1.24
  14   0  -2   38.23    1.26
  14   0   2   37.48    1.20
 -15   0  -2   -0.53    0.47
  15   0  -2    0.39    0.50
  15   0   2   -0.51    0.48
 -16   0  -2  107.69    1.92
  16   0  -2   95.50    1.89
  16   0   2   97.55    1.83
 -17   0  -2   -0.57    0.48
  17   0  -2    0.99    0.57
  17   0   2   -0.10    0.52
 -18   0  -2   42.23    1.42
  18   0  -2   41.10    1.42
  18   0   2   35.60    1.29
 -19   0  -2   -0.48    0.58
  19   0  -2   -0.40    0.53
  19   0   2   -0.38    0.54
 -20   0  -2   32.92    1.40
  20   0  -2   30.37    1.35
  20   0   2   35.97    1.37
 -21   0  -2    0.43    0.64
  21   0  -2    0.06    0.57
  21   0   2   -0.22    0.61
  22   0  -2   19.66    1.22
  22   0   2   25.37    1.37
  23   0  -2    0.55    0.66
  23   0   2   -0.98    0.56
  24   0  -2   68.20    2.07
  24   0   2   76.15    2.16
  25   0  -2    1.52    0.70
  25   0   2   -0.02    0.66
  26   0  -2  106.11    2.65
  26   0   2   99.37    2.51
  27   0  -2    2.23    0.86
  27   0   2    0.50    0.70
  28   0  -2    6.24    1.09
  28   0   2    3.88    0.91
  29   0  -2    0.32    0.72
  29   0   2   -0.01    0.68
  30   0  -2   16.92    1.56
  30   0   2   14.39    1.35
  31   0  -2    0.01    0.88
  31   0   2    0.58    0.81
  32   0  -2   36.23    2.01
  32   0   2   39.54    2.04
  33   0  -2   -0.03    1.69
  33   0   2    0.36    0.88
  34   0  -2    1.50    0.95
  34   0   2    0.06    0.92
  35   0  -2   -1.08    1.10
  35   0   2   -0.24    0.94
  36   0  -2    6.01    1.46
  36   0   2    5.63    1.44
  37   0  -2   -1.02    1.16
  37   0   2    0.20    1.15
  38   0  -2    2.27    1.19
  38   0  -2    4.18    1.36
  38   0   2    2.57    1.27
  39   0  -2    0.02    1.16
  39   0  -2    1.48    1.33
  39   0   2    0.46    1.29
  40   0  -2    3.92    1.57
  40   0  -2    3.25    1.46
  40   0   2    6.58    1.69
  41   0  -2   -0.20    1.29
  41   0  -2    0.24    1.35
  41   0   2    1.11    1.44
  42   0  -2    1.81    1.51
  42   0  -2    3.24    1.56
  42   0   2    2.54    1.61
  43   0  -2    1.55    1.51
  43   0  -2    0.34    1.44
  43   0   2    2.29    1.51
  43   0   2    0.79    1.42
  44   0  -2    0.80    1.44
  44   0  -2    3.68    1.63
  44   0   2    2.98    1.62
  44   0   2    4.75    1.71
  45   0  -2    0.38    1.63
  45   0  -2    0.21    1.67
  45   0   2    1.03    1.59
  45   0   2   -1.28    1.42
   0   1  -2    0.58    0.24
   0  -1  -2   -0.01    0.51
   1   1  -2   11.14    0.54
  -1  -1  -2   12.36    0.74
   1  -1  -2   11.31    0.83
   1   1   2   12.35    0.77
   1  -1   2   11.89    0.42
  -2   1  -2  478.94    1.77
   2   1  -2  422.50    1.66
  -2  -1  -2  448.71    2.17
   2  -1  -2  399.95    1.89
   2   1   2  443.63    1.94
   2  -1   2  452.50    1.76
  -3   1  -2   57.89    0.63
   3   1  -2   57.09    0.95
  -3  -1  -2   58.43    0.96
   3  -1  -2   52.58    1.03
   3  -1  -2   57.70    1.11
   3   1   2   63.08    1.05
   3  -1   2   61.46    0.73
  -4   1  -2    8.29    0.60
   4   1  -2    7.99    0.70
  -4  -1  -2    9.38    0.79
   4  -1  -2    7.74    0.80
   4  -1  -2    7.44    0.88
   4   1   2    8.26    0.81
   4  -1   2    7.57    0.61
  -5   1  -2  142.37    1.19
   5   1  -2  137.47    1.42
  -5  -1  -2  143.43    1.35
   5  -1  -2  124.73    1.41
   5  -1  -2  137.98    1.53
   5   1   2  143.15    1.40
  -5  -1   2  147.18    1.50
   5  -1   2  140.76    1.22
  -6   1  -2   25.82    0.79
   6   1  -2   26.03    0.93
  -6  -1  -2   26.62    0.82
   6  -1  -2   24.52    0.90
   6   1   2   35.98    0.92
  -6  -1   2   37.29    1.05
   6  -1   2   35.16    0.85
  -7   1  -2  248.04    1.77
   7   1  -2  244.01    2.01
  -7  -1  -2  251.08    1.94
   7  -1  -2  237.38    2.02
   7   1   2  250.45    1.99
  -7  -1   2  250.57    2.06
   7  -1   2  239.92    1.78
  -8   1  -2  240.92    1.87
   8   1  -2  227.06    2.06
  -8  -1  -2  241.40    2.01
   8  -1  -2  219.46    2.03
   8   1   2  240.14    2.06
  -8  -1   2  248.43    2.17
   8  -1   2  236.06    1.88
  -9   1  -2  145.31    1.60
   9   1  -2  135.65    1.70
  -9  -1  -2  143.94    1.69
   9  -1  -2  136.32    1.75
   9   1   2  137.26    1.68
  -9  -1   2  137.93    1.73
   9  -1   2  138.55    1.59
 -10   1  -2   76.75    1.30
  10   1  -2   71.85    1.35
 -10  -1  -2   78.91    1.39
  10  -1  -2   74.19    1.39
  10   1   2   88.07    1.43
 -10  -1   2   95.47    1.58
  10  -1   2   90.56    1.40
 -11   1  -2  118.05    1.62
  11   1  -2  106.85    1.66
 -11  -1  -2  116.59    1.68
  11  -1  -2  109.19    1.72
  11   1   2  116.04    1.69
 -11  -1   2  106.35    2.02
  11  -1   2  115.62    1.62
 -12   1  -2   81.14    1.45
  12   1  -2   79.55    1.55
  12  -1  -2   70.72    1.48
  12   1   2   79.57    1.48
 -12  -1   2   84.22    1.55
  12  -1   2   79.94    1.42
 -13   1  -2   41.34    1.19
  13   1  -2   37.89    1.18
 -13  -1  -2   41.88    1.22
  13  -1  -2   39.18    1.20
  13  -1   2   35.97    1.12
 -14   1  -2  104.82    1.76
  14   1  -2  100.46    1.84
 -14  -1  -2  101.85    1.75
  14  -1  -2   98.13    1.81
  14   1   2   90.71    1.70
 -15   1  -2   22.62    1.04
  15   1  -2   21.37    1.06
 -15  -1  -2   23.51    1.09
  15  -1  -2   20.56    1.06
  15   1   2   20.59    1.02
  15  -1   2   20.96    1.00
 -16   1  -2    5.94    0.73
  16   1  -2    4.84    0.72
 -16  -1  -2    5.76    0.77
  16  -1  -2    5.36    0.76
  16   1   2    5.12    0.74
  16  -1   2    4.01    0.68
  17   1  -2    0.95    0.56
 -17  -1  -2    1.43    0.62
  17  -1  -2    1.00    0.58
  17   1   2    1.61    0.64
  17  -1   2    1.35    0.57
  18   1  -2   23.60    1.16
 -18  -1  -2   27.87    1.24
  18  -1  -2   24.60    1.23
  18   1   2   26.37    1.23
  18  -1   2   24.41    1.18
  19   1  -2    2.07    0.65
 -19  -1  -2    2.13    0.65
  19  -1  -2    2.05    0.64
  19   1   2    1.86    0.65
  19  -1   2    2.22    0.71
  20   1  -2    9.25    1.04
 -20  -1  -2    8.60    1.00
  20  -1  -2   10.55    1.06
  20   1   2    7.24    0.87
  20  -1   2    8.04    0.95
  21   1  -2    9.87    1.08
 -21  -1  -2   10.20    0.98
  21  -1  -2    9.13    0.98
  21   1   2   10.42    1.06
  21  -1   2    9.35    1.02
  22   1  -2   32.54    1.46
 -22  -1  -2   33.71    1.49
  22  -1  -2   30.48    1.42
  22   1   2   27.05    1.35
  22  -1   2   29.34    1.43
  23   1  -2   14.95    1.19
 -23  -1  -2   13.71    1.19
  23  -1  -2   14.40    1.23
  23   1   2   13.25    1.19
  23  -1   2   12.17    1.05
  24   1  -2   29.13    1.57
 -24  -1  -2   30.49    1.49
  24  -1  -2   30.37    1.57
  24   1   2   28.47    1.47
  24  -1   2   27.98    1.40
  25   1  -2   24.42    1.44
  25  -1  -2   24.03    1.52
  25   1   2   24.36    1.43
  25  -1   2   22.12    1.34
  26   1  -2   33.42    1.67
  26  -1  -2   34.41    1.75
  26   1   2   39.55    1.82
  26  -1   2   38.54    1.75
  27   1  -2    3.79    0.97
  27  -1  -2    3.17    0.96
  27   1   2    3.38    0.93
  27  -1   2    3.29    0.93
  28   1  -2   21.00    1.46
  28  -1  -2   19.53    1.53
  28   1   2   19.62    1.40
  28  -1   2   21.23    1.52
  29   1  -2    6.72    1.17
  29  -1  -2    5.17    1.06
  29   1   2    4.68    1.02
  29  -1   2    4.92    1.04
  30   1  -2   12.74    1.36
  30  -1  -2   10.12    1.34
  30   1   2    7.51    1.20
  30  -1   2    9.97    1.23
  31   1  -2    2.03    1.00
  31  -1  -2    1.01    0.85
  31   1   2    1.63    0.96
  31  -1   2    0.36    0.80
  32   1  -2    7.73    1.32
  32  -1  -2    5.59    1.30
  32   1   2    6.84    1.32
  32  -1   2    5.02    1.24
  33   1  -2    1.22    1.37
  33   1   2    0.29    0.94
  33  -1   2    2.15    1.12
  34   1  -2    5.42    1.23
  34  -1  -2    4.38    1.13
  34   1   2    5.76    1.34
  34  -1   2    4.44    1.53
  35   1  -2    0.50    1.20
  35  -1  -2    1.11    1.11
  35  -1  -2   -0.14    1.10
  35   1   2   -0.15    1.09
  35  -1   2    1.14    1.15
  36   1  -2    4.46    1.37
  36  -1  -2    3.37    1.08
  36  -1  -2    5.30    1.47
  36   1   2    6.07    1.49
  36  -1   2    7.03    1.53
  37   1  -2    1.20    1.18
  37  -1  -2    0.63    1.16
  37  -1  -2    1.68    1.26
  37   1   2   -0.23    1.09
  37  -1   2    1.08    1.22
  38   1  -2   -1.21    1.16
  38  -1  -2    0.56    1.16
  38  -1  -2    1.70    1.30
  38   1   2   -0.28    1.03
  38  -1   2    1.81    1.24
  39   1  -2    0.03    1.16
  39  -1  -2   -0.18    1.32
  39  -1  -2   -0.75    1.19
  39   1   2    2.53    1.34
  39  -1   2    2.11    1.33
  40   1  -2    5.51    1.53
  40   1  -2    6.29    1.57
  40  -1  -2    4.80    1.49
  40  -1  -2    7.03    1.64
  40   1   2    4.79    1.54
  40  -1   2    4.90    1.48
  40  -1   2    4.34    1.58
  41   1  -2    1.92    1.30
  41   1  -2   -0.05    1.42
  41  -1  -2   -0.38    1.27
  41  -1  -2    0.58    1.42
  41   1   2   -1.17    1.35
  41  -1   2    2.09    1.35
  41  -1   2   -1.34    1.41
  42   1  -2    0.11    1.39
  42   1  -2    1.27    1.48
  42  -1  -2    0.66    1.40
  42  -1  -2   -0.35    1.37
  42   1   2    0.91    1.48
  42  -1   2    1.19    1.39
  42  -1   2    1.08    1.48
  43   1  -2   -0.83    1.40
  43   1  -2   -0.23    1.34
  43  -1  -2    2.04    1.51
  43  -1  -2    4.66    1.72
  43   1   2    1.11    1.61
  43  -1   2    1.74    1.45
  43  -1   2    3.96    1.71
  44   1  -2    2.35    1.64
  44   1  -2    0.28    1.59
  44  -1  -2   -0.49    1.57
  44  -1  -2    0.62    1.53
  44   1   2    1.09    1.35
  44   1   2   -1.22    1.60
  44  -1   2   -2.00    1.36
  44  -1   2   -1.96    1.57
  45   1  -2   -0.57    1.63
  45   1  -2   -0.23    1.66
  45  -1  -2   -3.11    1.60
  45  -1  -2   -0.47    1.53
  45   1   2    0.66    1.51
  45   1   2    2.14    1.73
  45  -1   2   -0.55    1.47
  45  -1   2   -0.64    1.52
   0  -2  -2    3.18    0.64
   0   2   2    7.07    0.72
   0  -2   2    5.31    0.38
   1   2  -2    9.39    0.43
  -1  -2  -2    9.06    0.80
   1  -2  -2    9.75    0.85
   1   2   2    9.68    0.82
  -1  -2   2    9.46    0.50
   2   2  -2   51.02    0.77
  -2  -2  -2   51.52    1.03
   2  -2  -2   46.97    1.01
   2   2   2   56.95    1.12
  -2  -2   2   56.65    0.83
   2  -2   2   50.54    0.44
   2  -2   2   54.04    0.44
   3   2  -2   20.00    0.74
  -3  -2  -2   19.47    0.82
   3  -2  -2   18.11    0.91
   3   2   2   22.88    0.89
  -3  -2   2   23.64    0.78
   3  -2   2   20.99    0.46
   4   2  -2   45.52    0.92
  -4  -2  -2   46.22    1.06
   4  -2  -2   42.50    1.10
   4  -2  -2   43.59    1.05
   4   2   2   60.38    1.09
  -4  -2   2   60.74    1.02
   4  -2   2   58.51    0.73
   5   2  -2  129.02    1.35
  -5  -2  -2  137.71    1.48
   5  -2  -2  120.20    1.44
   5  -2  -2  125.22    1.46
   5   2   2  134.70    1.52
  -5  -2   2  135.89    1.44
   5  -2   2  128.24    1.09
   6   2  -2  164.43    1.59
  -6  -2  -2  173.01    1.64
   6  -2  -2  151.84    1.61
   6  -2  -2  164.47    1.70
   6   2   2  179.08    1.74
  -6  -2   2  180.11    1.66
   6  -2   2  165.90    1.36
   7   2  -2  181.76    1.76
  -7  -2  -2  191.52    1.82
   7  -2  -2  168.09    1.74
   7  -2  -2  179.67    1.85
   7   2   2  194.10    1.87
  -7  -2   2  199.56    1.88
   7  -2   2  181.15    1.52
   8   2  -2  504.31    2.96
  -8  -2  -2  529.96    2.99
   8  -2  -2  465.77    2.91
   8  -2  -2  501.63    3.05
   8   2   2  508.88    3.00
  -8  -2   2  518.39    3.04
   8  -2   2  500.26    2.60
   9   2  -2  361.22    2.65
  -9  -2  -2  379.54    2.70
   9  -2  -2  321.36    2.52
   9  -2  -2  357.58    2.71
   9   2   2  376.06    2.74
  -9  -2   2  383.96    2.78
   9  -2   2  365.20    2.39
  10   2  -2    3.87    0.61
 -10  -2  -2    4.15    0.62
  10  -2  -2    3.40    0.62
  10   2   2    2.69    0.58
 -10  -2   2    3.94    0.65
  10  -2   2    4.01    0.57
  11   2  -2   94.90    1.61
 -11  -2  -2   86.96    1.77
  11  -2  -2   89.49    1.56
  11   2   2   91.58    1.55
 -11  -2   2   96.80    1.64
  11  -2   2   87.22    1.39
  12   2  -2  119.52    1.89
 -12  -2  -2  125.07    1.82
  12   2   2  122.98    1.82
 -12  -2   2  130.95    1.91
  12  -2   2  126.46    1.74
  13   2  -2   69.40    1.52
 -13  -2  -2   74.73    1.54
  13  -2  -2   70.07    1.51
  13   2   2   64.10    1.43
 -13  -2   2   67.36    1.48
  13  -2   2   65.57    1.37
  14   2  -2    8.38    0.80
 -14  -2  -2    9.23    0.80
  14  -2  -2    9.56    0.81
  14   2   2    9.25    0.80
 -14  -2   2    9.85    0.84
  15   2  -2   64.01    1.55
 -15  -2  -2   68.17    1.58
  15  -2  -2   65.25    1.56
  15   2   2   64.03    1.52
 -15  -2   2   66.91    1.57
  15  -2   2   66.51    1.50
  16   2  -2   96.41    1.94
 -16  -2  -2  102.58    1.94
  16  -2  -2   94.07    1.92
  16   2   2   95.02    1.88
 -16  -2   2   93.36    1.85
  16  -2   2   93.15    1.78
  17   2  -2    1.36    0.58
 -17  -2  -2    0.90    0.56
  17  -2  -2    1.08    0.61
  17   2   2    1.04    0.54
 -17  -2   2    1.01    0.45
  17  -2   2    0.98    0.56
  18   2  -2   14.90    1.09
 -18  -2  -2   14.03    0.98
  18  -2  -2   13.60    1.01
  18   2   2   14.98    1.07
 -18  -2   2   13.60    0.78
  18  -2   2   13.24    0.99
  19   2  -2    0.64    0.58
 -19  -2  -2    0.35    0.56
  19  -2  -2    0.25    0.58
  19   2   2   -0.18    0.57
  19  -2   2    0.35    0.56
  20   2  -2    8.23    0.94
 -20  -2  -2    7.80    0.93
  20  -2  -2    7.73    0.98
  20   2   2   10.29    1.05
  20  -2   2   10.41    0.98
  21   2  -2    9.93    1.07
 -21  -2  -2   10.32    0.97
  21  -2  -2    9.55    1.00
  21   2   2    9.74    1.07
  21  -2   2    8.75    0.92
  22   2  -2   24.93    1.35
 -22  -2  -2   27.60    1.41
  22  -2  -2   25.10    1.32
  22   2   2   27.64    1.35
  22  -2   2   28.90    1.41
  23   2  -2   24.12    1.46
 -23  -2  -2   29.65    1.47
  23  -2  -2   24.93    1.38
  23   2   2   25.61    1.41
  23  -2   2   24.48    1.29
  24   2  -2   20.02    1.32
 -24  -2  -2   21.00    1.38
  24  -2  -2   20.34    1.38
  24   2   2   19.87    1.35
  24  -2   2   18.78    1.29
  25   2  -2   16.03    1.35
 -25  -2  -2   18.32    1.39
  25  -2  -2   13.26    1.19
  25   2   2   14.08    1.21
  25  -2   2   13.91    1.25
  26   2  -2    2.15    0.85
 -26  -2  -2    1.33    0.84
  26  -2  -2    1.58    0.78
  26   2   2    1.03    0.79
  26  -2   2    0.56    0.70
  27   2  -2   25.52    1.54
 -27  -2  -2   30.17    1.58
  27  -2  -2   29.03    1.65
  27   2   2   27.44    1.64
  27  -2   2   30.26    1.64
  28   2  -2    2.73    0.94
  28  -2  -2    3.63    0.95
  28   2   2    3.99    0.94
  28  -2   2    4.67    0.92
  29   2  -2    3.27    0.95
  29  -2  -2    4.04    1.06
  29   2   2    3.45    1.01
  29  -2   2    3.62    0.92
  30   2  -2   12.77    1.53
  30  -2  -2   12.75    1.47
  30   2   2   13.47    1.53
  30  -2   2   12.03    1.40
  31   2  -2   16.78    1.66
  31  -2  -2   13.43    1.38
  31  -2  -2   16.48    1.63
  31   2   2   15.51    1.52
  31  -2   2   16.46    1.55
  32   2  -2   30.76    1.89
  32  -2  -2   33.96    1.98
  32   2   2   33.47    1.94
  32  -2   2   32.13    1.96
  33   2  -2    1.76    1.14
  33  -2  -2    0.89    1.00
  33  -2   2    0.69    1.08
  34   2  -2    1.02    1.00
  34  -2  -2   -0.38    0.95
  34  -2  -2    1.04    1.05
  34   2   2    0.58    1.06
  34  -2   2   -0.79    1.80
  35   2  -2    2.72    1.20
  35  -2  -2    1.33    1.06
  35  -2  -2    3.36    1.34
  35   2   2    3.80    1.32
  35  -2   2    3.27    1.14
  36   2  -2    4.38    1.45
  36  -2  -2    3.60    1.32
  36  -2  -2    2.97    1.23
  36   2   2    3.58    1.25
  36  -2   2    7.99    1.65
  37   2  -2    1.59    1.23
  37  -2  -2    1.23    1.11
  37  -2  -2    0.92    1.20
  37   2   2    1.84    1.17
  37  -2   2    1.98    1.31
  38   2  -2    0.46    1.16
  38  -2  -2    0.40    1.19
  38  -2  -2   -0.91    1.24
  38   2   2   -0.66    1.20
  38  -2   2    1.14    1.17
  38  -2   2    0.19    1.18
  39   2  -2    1.65    1.40
  39  -2  -2    0.13    1.22
  39  -2  -2   -2.03    1.04
  39   2   2    1.13    1.37
  39  -2   2    0.11    1.13
  39  -2   2   -0.12    1.18
  40   2  -2    0.30    1.44
  40  -2  -2    2.40    1.43
  40  -2  -2    1.42    1.40
  40   2   2    3.98    1.56
  40  -2   2    3.07    1.44
  40  -2   2    4.75    1.53
  41   2  -2    1.23    1.40
  41  -2  -2   -0.97    1.39
  41  -2  -2   -1.62    1.21
  41   2   2    1.14    1.40
  41  -2   2    1.62    1.44
  41  -2   2    1.53    1.42
  42   2  -2   -0.31    1.30
  42   2  -2    0.13    1.22
  42  -2  -2    0.03    1.53
  42  -2  -2   -0.82    1.42
  42   2   2   -0.31    1.31
  42  -2   2   -2.34    1.23
  42  -2   2   -0.19    1.49
  43   2  -2    1.63    1.44
  43   2  -2    2.41    1.55
  43  -2  -2    0.22    1.45
  43  -2  -2   -0.22    1.38
  43   2   2    1.06    1.53
  43  -2   2    0.59    1.49
  43  -2   2    4.00    1.73
  44   2  -2   -0.16    1.48
  44   2  -2   -1.47    1.44
  44  -2  -2   -0.76    1.45
  44  -2  -2    1.15    1.66
  44   2   2    0.79    1.64
  44  -2   2   -1.49    1.41
  44  -2   2    1.47    1.69
  45   2  -2    1.89    1.70
  45   2  -2   -1.54    1.56
  45  -2  -2    0.94    1.66
  45  -2  -2    3.20    1.73
  45   2   2    1.54    1.62
  45  -2   2    1.14    1.69
  45  -2   2    3.66    1.81
   0   3  -2    0.19    0.21
   0  -3  -2    0.30    0.67
   0   3   2   -0.34    0.58
   0  -3   2    0.21    0.32
   1   3  -2   16.05    0.49
  -1  -3  -2   16.28    0.91
   1  -3  -2   17.36    1.01
   1   3   2   15.63    0.85
  -1  -3   2   18.04    0.62
   1  -3   2   15.86    0.44
   2   3  -2  655.41    2.98
  -2  -3  -2  609.01    2.71
   2  -3  -2  584.45    2.70
   2   3   2  648.10    2.86
  -2  -3   2  675.35    3.42
   2  -3   2  621.50    2.41
   3   3  -2  237.77    1.46
  -3  -3  -2  242.41    1.86
   3  -3  -2  223.27    1.79
   3   3   2  253.95    1.95
  -3  -3   2  253.85    1.60
   3  -3   2  228.57    1.14
   3  -3   2  229.61    0.99
   4   3  -2  275.83    1.73
  -4  -3  -2  287.77    2.06
   4  -3  -2  269.35    2.00
   4   3   2  292.35    2.11
  -4  -3   2  292.32    1.85
   4  -3   2  255.23    1.33
   4  -3   2  272.92    1.29
   5   3  -2   99.33    1.24
  -5  -3  -2  101.36    1.41
   5  -3  -2   91.29    1.29
   5   3   2   99.11    1.37
  -5  -3   2  103.18    1.31
   5  -3   2   87.30    0.96
   5  -3   2   96.37    0.96
   6   3  -2    1.77    0.51
  -6  -3  -2    1.19    0.59
   6  -3  -2    1.29    0.43
   6  -3  -2    1.39    0.56
   6   3   2    3.31    0.64
  -6  -3   2    2.46    0.58
   6  -3   2    1.79    0.43
   6  -3   2    2.57    0.44
   7   3  -2   13.55    0.79
  -7  -3  -2   12.60    0.81
   7  -3  -2   10.92    0.62
   7  -3  -2   13.29    0.87
   7   3   2   12.32    0.87
  -7  -3   2   12.66    0.78
   7  -3   2   12.14    0.62
   8   3  -2   76.75    1.28
  -8  -3  -2   80.94    1.37
   8  -3  -2   70.78    1.20
   8  -3  -2   77.20    1.40
   8   3   2   78.52    1.40
  -8  -3   2   78.95    1.34
   8  -3   2   70.45    1.09
   9   3  -2  165.22    1.88
  -9  -3  -2  166.35    1.90
   9  -3  -2  157.08    1.83
   9  -3  -2  158.52    1.93
   9   3   2  166.56    1.93
  -9  -3   2  167.46    1.91
   9  -3   2  165.57    1.65
  10   3  -2   72.47    1.40
 -10  -3  -2   75.11    1.40
  10  -3  -2   67.89    1.41
  10   3   2   82.16    1.48
 -10  -3   2   83.55    1.51
  10  -3   2   81.26    1.29
  11   3  -2    7.93    0.79
 -11  -3  -2    8.48    0.81
  11  -3  -2    7.68    0.71
  11  -3  -2    8.49    0.77
  11   3   2    5.83    0.67
 -11  -3   2    6.56    0.74
  11  -3   2    6.55    0.68
 -12  -3  -2   20.12    0.95
  12  -3  -2   16.99    0.86
  12  -3  -2   16.10    1.11
 -12  -3   2   17.78    0.98
  12  -3   2   17.31    0.85
  13   3  -2   16.08    0.91
 -13  -3  -2   15.98    0.92
  13  -3  -2   15.08    0.85
  13  -3  -2   14.61    0.90
  13   3   2   17.66    0.98
 -13  -3   2   16.03    0.92
  13  -3   2   16.23    0.87
  14   3  -2   13.08    0.88
 -14  -3  -2   13.00    0.94
  14  -3  -2   11.84    0.81
  14  -3  -2   13.04    0.95
  14   3   2    8.72    0.86
 -14  -3   2    8.58    0.88
  14  -3   2    8.50    0.88
  15   3  -2  130.36    2.14
 -15  -3  -2  135.66    2.14
  15  -3  -2  107.85    1.94
  15  -3  -2  129.01    2.12
  15   3   2  132.97    2.16
 -15  -3   2  133.99    2.16
  15  -3   2  131.83    1.98
  16   3  -2    4.57    0.75
 -16  -3  -2    3.99    0.69
  16  -3  -2    4.64    0.70
  16  -3  -2    3.05    0.66
  16   3   2    4.62    0.74
 -16  -3   2    3.88    0.69
  16  -3   2    3.82    0.66
  17   3  -2    2.62    0.65
 -17  -3  -2    2.42    0.64
  17  -3  -2    2.54    0.70
[truncated: 2,302,782 more chars]
