# Supplementary material for: Crystal structure of octa­kis­(N,N-di­methyl­formamide-κO)europium(III) tetra­cosa-μ2-oxido-dodeca­oxido-μ12-phosphato-dodeca­molybdate(VI)
Source: Acta Crystallogr E Crystallogr Commun. 2016 Mar 4;72(Pt 4):448–51. doi: 10.1107/S2056989016003546 (PMC4910337; doi:10.1107/S2056989016003546)
Supplement: Supplementary file 2 [file e-72-00448-Isup2.hkl]

data_I                                                                          
_shelx_title ' FINAL_POMPLUS_REP1_a.res in Pna2(1)'                             
_shelx_refln_list_code          4                                               
_shelx_F_calc_maximum     1009.04                                               
_exptl_crystal_F_000      4888.00                                               
_reflns_d_resolution_high  0.5888                                               
                                                                                
loop_                                                                           
 _space_group_symop_operation_xyz                                               
 'x, y, z'                                                                      
 '-x, -y, z+1/2'                                                                
 '-x+1/2, y+1/2, z+1/2'                                                         
 'x+1/2, -y+1/2, z'                                                             
                                                                                
_cell_length_a    26.9108                                                       
_cell_length_b    18.3506                                                       
_cell_length_c    13.4494                                                       
_cell_angle_alpha  90.000                                                       
_cell_angle_beta   90.000                                                       
_cell_angle_gamma  90.000                                                       
                                                                                
_shelx_F_squared_multiplier     1.000                                           
                                                                                
loop_                                                                           
 _refln_index_h                                                                 
 _refln_index_k                                                                 
 _refln_index_l                                                                 
 _refln_F_squared_calc                                                          
 _refln_F_squared_meas                                                          
 _refln_F_squared_sigma                                                         
 _refln_observed_status                                                         
  13   7 -21         25.84         48.89      1026.63 o                         
  14   7 -21        921.65        156.44       943.53 o                         
   9   8 -21        141.95        967.97      1070.63 o                         
  10   8 -21        176.67       1217.30       948.41 o                         
  11   8 -21          4.56        576.87       972.86 o                         
  12   8 -21        245.26       -816.42       894.64 o                         
  13   8 -21        393.34        127.11       977.75 o                         
   6   9 -21        629.94        244.44       977.75 o                         
   7   9 -21        167.85        738.20       870.19 o                         
   8   9 -21        580.74        488.87       914.19 o                         
   9   9 -21        345.62       -215.10       909.30 o                         
  10   9 -21        277.29        899.53       894.64 o                         
  11   9 -21        135.04       -391.10       933.75 o                         
   3  10 -21         71.68       -122.22       992.41 o                         
   4  10 -21         86.47        376.43       933.75 o                         
   5  10 -21        355.29       2028.83       977.75 o                         
   6  10 -21       1411.68       1965.27      1002.19 o                         
   7  10 -21        345.91        459.54       909.30 o                         
   8  10 -21        186.48       -298.21       870.19 o                         
   9  10 -21        410.78        102.66       889.75 o                         
   0  11 -21        950.05       -879.97      1187.96 o                         
   1  11 -21        436.07       -752.87       919.08 o                         
   2  11 -21        106.80       -483.98       928.86 o                         
   3  11 -21        588.57        591.54       963.08 o                         
   4  11 -21        214.60        576.87       909.30 o                         
   5  11 -21        172.32       1368.85       938.64 o                         
   6  11 -21        369.77       1158.63       948.41 o                         
   7  11 -21        667.99       -840.86       840.86 o                         
   1  12 -21        501.78       -100.61       791.98 o                         
   2  12 -21        187.65       1109.28       694.42 o                         
  20   2 -20          4.40       1945.72      1368.85 o                         
  21   2 -20         41.52       -107.55      1046.19 o                         
  16   3 -20        456.01        889.75       972.86 o                         
  17   3 -20        224.98       1574.17       889.75 o                         
  18   3 -20       1058.79       2185.26       919.08 o                         
  19   3 -20        283.89       -249.33       909.30 o                         
  20   3 -20         99.40       -684.42       977.75 o                         
  21   3 -20         99.32        493.76       953.30 o                         
  12   4 -20       1420.07       2542.14      1300.40 o                         
  13   4 -20         76.27        801.75       884.86 o                         
  14   4 -20        807.04       1774.61       860.42 o                         
  15   4 -20         48.09       1427.51       894.64 o                         
  16   4 -20        155.64       1887.05       914.19 o                         
  17   4 -20          0.93        557.32       889.75 o                         
  18   4 -20         91.38        298.21       919.08 o                         
  19   4 -20        407.78       2698.58      1002.19 o                         
  20   4 -20         54.74        307.99       938.64 o                         
  21   4 -20        138.39        -14.67       958.19 o                         
   9   5 -20        209.18       1300.40       982.64 o                         
  10   5 -20        270.57         44.00       860.42 o                         
  11   5 -20         56.50        322.66       816.42 o                         
  12   5 -20        933.79       1295.51       826.20 o                         
  13   5 -20        303.12       -796.86       796.86 o                         
  14   5 -20        204.77       -806.64       806.64 o                         
  15   5 -20          5.58        620.87       860.42 o                         
  16   5 -20         56.30       -826.20       826.20 o                         
  17   5 -20        741.21        967.97       879.97 o                         
  18   5 -20        629.55       1887.05       972.86 o                         
  19   5 -20        104.27       1652.39       928.86 o                         
  20   5 -20         83.18       -914.19       914.19 o                         
   6   6 -20       1465.21       1212.41       787.09 o                         
   7   6 -20        307.76         78.22       791.98 o                         
   8   6 -20       2213.01       1183.07       860.42 o                         
   9   6 -20        990.62       1021.75       816.42 o                         
  10   6 -20        430.72       1041.30       816.42 o                         
  11   6 -20        582.32       1989.72       831.08 o                         
  12   6 -20       2629.96       3339.01       884.86 o                         
  13   6 -20        127.01        464.43       845.75 o                         
  14   6 -20         68.55       -699.09       845.75 o                         
  15   6 -20         40.19        655.09       865.31 o                         
  16   6 -20        916.78       -190.66       865.31 o                         
  17   6 -20         84.30       -889.75       889.75 o                         
  18   6 -20        245.89        894.64       904.42 o                         
  19   6 -20        374.38       -102.66       904.42 o                         
  20   6 -20        183.67       1544.84       943.53 o                         
   3   7 -20        584.93       1598.62       806.64 o                         
   4   7 -20        425.11        420.43       796.86 o                         
   5   7 -20       1293.12       1569.28       806.64 o                         
   6   7 -20       1054.46        337.32       762.64 o                         
   7   7 -20        482.44       1134.19       816.42 o                         
   8   7 -20        367.36       1667.06       816.42 o                         
   9   7 -20        123.75       -723.53       723.53 o                         
  10   7 -20        238.51        689.31       791.98 o                         
  11   7 -20        524.85       -767.53       767.53 o                         
  12   7 -20        167.62       2380.81       884.86 o                         
  13   7 -20        987.58       1632.84       831.08 o                         
  14   7 -20        148.65        865.31       875.08 o                         
  15   7 -20         12.71        327.55       860.42 o                         
  16   7 -20        227.81        249.33       904.42 o                         
  17   7 -20        459.70       1525.29       909.30 o                         
  18   7 -20        603.30        224.88       889.75 o                         
  19   7 -20          6.17        904.42       919.08 o                         
   0   8 -20       2137.10       1466.62       875.08 o                         
   1   8 -20        355.95       1246.63       791.98 o                         
   2   8 -20         67.65        425.32       816.42 o                         
   3   8 -20        667.79       1114.63       787.09 o                         
   4   8 -20        602.87        317.77       787.09 o                         
   5   8 -20        108.60        708.87       762.64 o                         
   6   8 -20        821.63        879.97       762.64 o                         
   7   8 -20        725.47        127.11       738.20 o                         
   8   8 -20        430.69        615.98       791.98 o                         
   9   8 -20        508.37        811.53       801.75 o                         
  10   8 -20        144.85       -738.20       772.42 o                         
  11   8 -20        411.50        259.10       811.53 o                         
  12   8 -20        161.80       -581.76       782.20 o                         
  13   8 -20          1.34       -708.87       826.20 o                         
  14   8 -20         81.01        811.53       884.86 o                         
  15   8 -20        203.56        787.09       865.31 o                         
  16   8 -20        936.40       1598.62       914.19 o                         
  17   8 -20        135.09        527.98       884.86 o                         
  18   8 -20        150.79        479.10       909.30 o                         
   1   9 -20        803.00       1637.06       583.93 o                         
   2   9 -20       1584.65        824.42       569.60 o                         
   3   9 -20        389.81       1541.96       572.84 o                         
   4   9 -20         96.47        772.42       747.98 o                         
   5   9 -20        298.18         88.00       733.31 o                         
   6   9 -20        841.41       1070.63       777.31 o                         
   7   9 -20        397.54        796.86       791.98 o                         
   8   9 -20         37.27        185.77       806.64 o                         
   9   9 -20        109.27       -762.64       762.64 o                         
  10   9 -20        910.76        840.86       826.20 o                         
  11   9 -20         10.99        513.32       835.97 o                         
  12   9 -20        516.53       1349.29       850.64 o                         
  13   9 -20        156.39       1451.95       889.75 o                         
  14   9 -20         93.07        -44.00       816.42 o                         
  15   9 -20        231.49        958.19       889.75 o                         
  16   9 -20        388.64       1280.85       919.08 o                         
  17   9 -20        100.90          4.89       865.31 o                         
   0  10 -20        339.24        542.65       772.42 o                         
   1  10 -20        390.01         99.57       537.33 o                         
   2  10 -20        337.86        573.51       563.18 o                         
   3  10 -20        392.13       1224.99       572.10 o                         
   4  10 -20       1191.82       1243.08       580.63 o                         
   5  10 -20         17.78        630.56       718.64 o                         
   6  10 -20         66.82        138.35       578.90 o                         
   7  10 -20         76.40       -733.31       757.75 o                         
   8  10 -20       1105.73        689.31       816.42 o                         
   9  10 -20         65.43        146.66       801.75 o                         
  10  10 -20        216.35       -772.42       772.42 o                         
  11  10 -20        146.00        141.77       855.53 o                         
  12  10 -20        748.57        307.99       821.31 o                         
  13  10 -20        121.34        606.20       850.64 o                         
  14  10 -20        766.45       1740.39       904.42 o                         
  15  10 -20        200.09        596.43       938.64 o                         
  16  10 -20        473.36       -860.42       860.42 o                         
   1  11 -20       1739.39       1876.86      1087.74 o                         
   2  11 -20       1123.90        901.67       919.08 o                         
   3  11 -20         79.62       -328.55       598.87 o                         
   4  11 -20        114.18        174.55       583.44 o                         
   5  11 -20          3.56        486.06       572.84 o                         
   6  11 -20        322.69        914.77       584.62 o                         
   7  11 -20        102.29        391.91       580.51 o                         
   8  11 -20        350.77       -214.95       594.31 o                         
   9  11 -20         81.82       -420.43       811.53 o                         
  10  11 -20        207.64       1476.40       884.86 o                         
  11  11 -20        590.60       1789.28       875.08 o                         
  12  11 -20         71.07        801.75       865.31 o                         
  13  11 -20        427.68        -44.00       865.31 o                         
  14  11 -20         71.42       1007.08       894.64 o                         
   0  12 -20        553.43        332.43       840.86 o                         
   1  12 -20        666.46        135.44       620.87 o                         
   2  12 -20        449.32        303.07       574.25 o                         
   3  12 -20        780.86        199.91       580.26 o                         
   4  12 -20        118.08       -131.31       582.29 o                         
   5  12 -20        567.15        666.24       590.64 o                         
   6  12 -20        151.78       -431.37      1121.96 o                         
   7  12 -20        265.20       -569.85       569.85 o                         
   8  12 -20       1265.04       1289.04       614.43 o                         
   9  12 -20        980.54       1122.95       636.03 o                         
  10  12 -20        445.02        -45.44       624.66 o                         
  11  12 -20        350.16        216.53       683.47 o                         
  12  12 -20        987.89       2102.16       923.97 o                         
  13  12 -20        808.96        943.53       875.08 o                         
   1  13 -20       1342.82         -2.69       733.31 o                         
   2  13 -20        808.93       1204.30      1082.85 o                         
   3  13 -20        236.50       1086.51       613.58 o                         
   4  13 -20        283.97       1313.25       779.75 o                         
   5  13 -20         71.84        403.75       616.17 o                         
   6  13 -20       1061.42       1136.09       769.98 o                         
   7  13 -20        137.64       -329.85       584.65 o                         
   8  13 -20         66.47       -461.38      1469.06 o                         
   9  13 -20         45.74        842.62      1227.07 o                         
  10  13 -20        191.19        878.67       620.15 o                         
   0  14 -20        224.93       -185.77       850.64 o                         
   1  14 -20        401.66        741.85       629.12 o                         
   2  14 -20        148.71       -586.90       586.90 o                         
   3  14 -20        195.17       1087.30       615.29 o                         
   4  14 -20        494.37        606.57       627.36 o                         
   5  14 -20         50.04         66.99      1053.52 o                         
   6  14 -20        137.69        248.89       612.52 o                         
   7  14 -20         27.31        958.43       628.53 o                         
  18   0 -19        565.28       1447.07       831.08 o                         
  20   0 -19       1340.15       1388.40       889.75 o                         
  22   0 -19         62.59       1686.61       904.42 o                         
  24   0 -19        390.96       -581.76       933.75 o                         
  14   1 -19        256.48        244.44       713.76 o                         
  15   1 -19        382.35        684.42       767.53 o                         
  16   1 -19        931.18         24.44       757.75 o                         
  17   1 -19        279.89       -777.31       777.31 o                         
  18   1 -19       1504.16        845.75       831.08 o                         
  19   1 -19         66.62       -122.22       787.09 o                         
  20   1 -19       1557.19       2090.75       732.49 o                         
  21   1 -19        118.82        589.10       620.87 o                         
  22   1 -19         11.91       1290.00       642.72 o                         
  23   1 -19         61.81       -415.97      1405.51 o                         
  24   1 -19        681.64       1170.69       699.50 o                         
  25   1 -19        140.58       -501.51       909.30 o                         
  11   2 -19         82.12        249.33       674.65 o                         
  12   2 -19        196.19        -24.44       669.76 o                         
  13   2 -19        714.32        322.66       752.87 o                         
  14   2 -19        800.07       2224.37       757.75 o                         
  15   2 -19       1414.90       1280.85       767.53 o                         
  16   2 -19        349.12       -317.77       816.42 o                         
  17   2 -19         34.86       1241.74       801.75 o                         
  18   2 -19        311.57       -723.53       723.53 o                         
  19   2 -19        105.96        938.64       826.20 o                         
  20   2 -19        595.86        777.31       845.75 o                         
  21   2 -19        558.15       -694.20       806.64 o                         
  22   2 -19        923.90       -195.55       855.53 o                         
  23   2 -19        271.96        645.31       894.64 o                         
  24   2 -19        241.66       2879.46       963.08 o                         
  25   2 -19        405.20        310.67       762.37 o                         
   8   3 -19       5751.47       6893.12       826.20 o                         
   9   3 -19       1158.31       1989.72       679.53 o                         
  10   3 -19        213.85       1324.85       713.76 o                         
  11   3 -19         27.87       -650.20       650.20 o                         
  13   3 -19        722.55        -14.67       699.09 o                         
  14   3 -19        164.33        747.98       767.53 o                         
  15   3 -19        158.85        527.98       767.53 o                         
  16   3 -19       1432.16       -303.10       752.87 o                         
  17   3 -19        121.36        728.42       767.53 o                         
  18   3 -19        821.96        752.87       787.09 o                         
  19   3 -19        218.05       -259.10       787.09 o                         
  20   3 -19        207.77        474.21       777.31 o                         
  21   3 -19          6.47       1549.73       884.86 o                         
  22   3 -19          5.30        151.55       855.53 o                         
  23   3 -19        204.02        963.08       884.86 o                         
  24   3 -19         80.42        464.43       875.08 o                         
   5   4 -19        235.54       -395.99       601.31 o                         
   6   4 -19        244.04        767.53       615.98 o                         
   7   4 -19        520.16        420.43       630.65 o                         
   8   4 -19       1366.37       2273.26       713.76 o                         
   9   4 -19        962.49       1207.52       645.31 o                         
  10   4 -19         52.82        527.98       655.09 o                         
  11   4 -19        684.25       1388.40       894.64 o                         
  12   4 -19       1025.61       2258.60       703.98 o                         
  13   4 -19        177.04       -713.76       713.76 o                         
  14   4 -19         87.56       -723.53       723.53 o                         
  15   4 -19        252.12        -78.22       723.53 o                         
  16   4 -19        756.83       1725.72       757.75 o                         
  17   4 -19        554.69       -132.00       738.20 o                         
  18   4 -19       1430.86       1896.83       816.42 o                         
  19   4 -19         48.23        552.43       757.75 o                         
  20   4 -19        164.38       1065.74       801.75 o                         
  21   4 -19        114.11       1295.51       835.97 o                         
  22   4 -19       1606.94       2302.59       899.53 o                         
  23   4 -19        150.53       -425.32       860.42 o                         
  24   4 -19         50.94       -156.44       899.53 o                         
   1   5 -19        162.69       1495.95      1007.08 o                         
   2   5 -19        726.21        762.64       611.09 o                         
   3   5 -19        651.26         39.11       586.65 o                         
   4   5 -19       1894.99        630.65       615.98 o                         
   5   5 -19        851.32        606.20       591.54 o                         
   6   5 -19       5192.27       5147.84       787.09 o                         
   7   5 -19        490.02        826.20       645.31 o                         
   8   5 -19        206.79        645.31       655.09 o                         
  10   5 -19        497.91        508.43       659.98 o                         
  11   5 -19        118.89        263.99       713.76 o                         
  12   5 -19       2852.45       2361.26       791.98 o                         
  13   5 -19        623.52        303.10       728.42 o                         
  14   5 -19        949.03        488.87       738.20 o                         
  15   5 -19        438.96        156.44       689.31 o                         
  16   5 -19       1538.08       1544.84       782.20 o                         
  17   5 -19         38.87         34.22       762.64 o                         
  18   5 -19       1219.89       1016.86       796.86 o                         
  19   5 -19        432.19       1535.06       826.20 o                         
  20   5 -19         16.99       -102.66       801.75 o                         
  21   5 -19          6.15       -391.10       777.31 o                         
  22   5 -19        245.86       -219.99       806.64 o                         
  23   5 -19        204.10        263.99       840.86 o                         
  24   5 -19        781.26       1882.16       914.19 o                         
   1   6 -19       2703.20       3095.27       835.97 o                         
   2   6 -19       1229.06       1814.29       677.09 o                         
   3   6 -19       1056.20       1378.62       655.09 o                         
   4   6 -19       2374.28       1608.39       650.20 o                         
   5   6 -19        334.75       -215.10       640.42 o                         
   6   6 -19       1324.59        268.88       694.20 o                         
   7   6 -19        576.90       1491.06       860.42 o                         
   8   6 -19        833.20        591.54       650.20 o                         
   9   6 -19        688.79        782.20       679.53 o                         
  10   6 -19       2112.18       2366.15       747.98 o                         
  11   6 -19        181.79       -112.44       708.87 o                         
  12   6 -19       1349.68       1447.07       752.87 o                         
  13   6 -19        856.03       1041.30       738.20 o                         
  14   6 -19         79.17        547.54       718.64 o                         
  15   6 -19        243.92        767.53       743.09 o                         
  16   6 -19        332.42        356.88       752.87 o                         
  17   6 -19         70.94        415.54       752.87 o                         
  18   6 -19       1157.27       -782.20       782.20 o                         
  19   6 -19        292.80        303.10       821.31 o                         
  20   6 -19         26.57       1339.51       826.20 o                         
  21   6 -19         10.47        640.42       831.08 o                         
  22   6 -19         68.05       -337.32       855.53 o                         
  23   6 -19        187.40        498.65       840.86 o                         
   0   7 -19        801.75       -219.99       620.87 o                         
   1   7 -19        281.26         86.39       451.11 o                         
   2   7 -19        176.74        121.66       454.33 o                         
   3   7 -19        706.16       1088.67       498.35 o                         
   4   7 -19       2483.98       3676.33       738.20 o                         
   5   7 -19        839.87        799.08       489.51 o                         
   6   7 -19       2894.77       4116.31       728.42 o                         
   7   7 -19        650.59        821.31       728.42 o                         
   8   7 -19        156.72        845.75       703.98 o                         
   9   7 -19       1282.33       1667.06       733.31 o                         
  10   7 -19        556.88       1227.07       723.53 o                         
  11   7 -19        910.72        586.65       762.64 o                         
  12   7 -19       2437.52       2248.82       762.64 o                         
  13   7 -19        228.60       1158.63       752.87 o                         
  14   7 -19         91.29       -127.11       728.42 o                         
  15   7 -19       1034.33       1378.62       811.53 o                         
  16   7 -19        717.07       1857.72       806.64 o                         
  17   7 -19        503.20       2507.92       835.97 o                         
  18   7 -19         58.18       -307.99       747.98 o                         
  19   7 -19         56.05       1603.50       821.31 o                         
  20   7 -19        638.59       -195.55       791.98 o                         
  21   7 -19         82.10        576.87       826.20 o                         
  22   7 -19        252.63       -361.77       782.20 o                         
  23   7 -19        107.40        224.88       865.31 o                         
   1   8 -19        314.27       -547.16       547.16 o                         
   2   8 -19        862.69       1413.88       565.78 o                         
   3   8 -19       1141.22       1434.19       811.53 o                         
   4   8 -19        473.24        538.36       478.77 o                         
   5   8 -19        474.50       1135.06       481.78 o                         
   6   8 -19        337.89        519.46       483.92 o                         
   7   8 -19        101.94       -295.37       461.48 o                         
   8   8 -19       2364.32       2350.04       845.75 o                         
   9   8 -19       1061.04        581.76       703.98 o                         
  10   8 -19        204.00        234.66       699.09 o                         
  11   8 -19         85.52         63.55       703.98 o                         
  12   8 -19        298.66       1241.74       757.75 o                         
  13   8 -19        891.16       1637.73       806.64 o                         
  14   8 -19         65.86         68.44       733.31 o                         
  15   8 -19        169.63       -117.33       743.09 o                         
  16   8 -19         89.44       1388.40       801.75 o                         
  17   8 -19         37.33        982.64       787.09 o                         
  18   8 -19       1110.48       1803.94       831.08 o                         
  19   8 -19        353.65       -415.54       777.31 o                         
  20   8 -19         65.38       -762.64       762.64 o                         
  21   8 -19        264.78        655.09       870.19 o                         
  22   8 -19        227.54         34.22       845.75 o                         
   0   9 -19        640.55       -508.43       674.65 o                         
   1   9 -19        374.62        -73.12       477.01 o                         
   2   9 -19        772.75        634.43       501.90 o                         
   3   9 -19        120.85        183.16       471.85 o                         
   4   9 -19       2039.90       1485.00       497.75 o                         
   5   9 -19       1456.34       1649.38       513.26 o                         
   6   9 -19        234.23        782.11       479.91 o                         
   7   9 -19       1501.10       2238.78       534.01 o                         
   8   9 -19       1798.14       2841.69      1295.51 o                         
   9   9 -19        693.15        426.92       513.33 o                         
  10   9 -19        346.58        -21.92       510.74 o                         
  11   9 -19       1318.11       1607.97       561.91 o                         
  12   9 -19       2678.74       1852.83       821.31 o                         
  13   9 -19        122.14        -97.77       718.64 o                         
  14   9 -19        486.63        645.31       743.09 o                         
  15   9 -19         25.77       -601.31       733.31 o                         
  16   9 -19        108.48       1872.39       870.19 o                         
  17   9 -19        409.75        523.09       806.64 o                         
  18   9 -19         27.26       1481.29       845.75 o                         
  19   9 -19        297.96       1417.73       865.31 o                         
  20   9 -19        528.84        840.86       870.19 o                         
  21   9 -19         14.40          9.78       894.64 o                         
   1  10 -19        123.63        614.49       499.29 o                         
   2  10 -19       1526.47       1059.18       508.02 o                         
   3  10 -19        352.28        366.64       489.06 o                         
   4  10 -19       1202.94       1025.31       525.54 o                         
   5  10 -19         76.93        240.52       484.13 o                         
   6  10 -19        260.35        357.60       571.98 o                         
   7  10 -19        905.18        294.18      1217.30 o                         
   8  10 -19        344.39        -97.09       521.13 o                         
   9  10 -19       1313.31        801.87       519.84 o                         
  10  10 -19         31.74        542.95       987.52 o                         
  11  10 -19        237.78        789.60       522.68 o                         
  12  10 -19         66.72       -199.00       567.09 o                         
  13  10 -19          1.90       -370.49       544.09 o                         
  14  10 -19        426.55       -615.50       615.50 o                         
  15  10 -19        470.04        611.09       801.75 o                         
  16  10 -19        970.38        322.66       806.64 o                         
  17  10 -19        319.72       1344.40       860.42 o                         
  18  10 -19        878.44       1363.96       850.64 o                         
  19  10 -19        157.66       1711.06       850.64 o                         
  20  10 -19        284.09       2630.14       889.75 o                         
   0  11 -19          9.80        268.88       699.09 o                         
   1  11 -19         43.73        -78.73      1332.18 o                         
   2  11 -19        809.33        550.91       750.42 o                         
   3  11 -19        290.14       -288.90       475.31 o                         
   4  11 -19       1383.99       1910.56      1165.96 o                         
   5  11 -19        119.04       -185.77       677.09 o                         
   6  11 -19        957.00        738.98       838.42 o                         
   7  11 -19        445.77        693.72       623.31 o                         
   8  11 -19        827.01        201.42       516.38 o                         
   9  11 -19       1540.05       1217.93       528.76 o                         
  10  11 -19        489.39        662.74       538.74 o                         
  11  11 -19        243.33         31.78       532.36 o                         
  12  11 -19        829.44       1347.55       573.56 o                         
  13  11 -19        423.73       1122.72       600.42 o                         
  14  11 -19       1490.74       1129.57       628.12 o                         
  15  11 -19        225.39        503.96       601.31 o                         
  16  11 -19         74.62       -164.48       591.15 o                         
  17  11 -19        377.14        449.76       791.98 o                         
  18  11 -19        506.45       1109.74       879.97 o                         
  19  11 -19       1140.02       2038.60       860.42 o                         
   1  12 -19        219.87       -139.75       513.13 o                         
   2  12 -19       1213.32       1495.95       546.18 o                         
   3  12 -19        438.69        514.62       635.54 o                         
   4  12 -19        248.95        783.24      1205.07 o                         
   5  12 -19       1159.37       1279.28       535.95 o                         
   6  12 -19        129.70       -301.51       507.28 o                         
   7  12 -19        245.02        -50.78       877.53 o                         
   8  12 -19        239.88         13.87       528.87 o                         
   9  12 -19         68.59          0.81       745.53 o                         
  10  12 -19        583.07        694.26       563.18 o                         
  11  12 -19        529.67        550.47      1720.83 o                         
  12  12 -19        258.37       -289.12       916.64 o                         
  13  12 -19        545.49        942.72       586.57 o                         
  14  12 -19        305.60       -106.38       603.50 o                         
  15  12 -19        818.64       1003.07       960.64 o                         
  16  12 -19        412.06        630.33       627.07 o                         
  17  12 -19        744.87        523.20       646.56 o                         
  18  12 -19        593.60         89.36       643.24 o                         
   0  13 -19        755.39       3397.67       855.53 o                         
   1  13 -19         98.27        470.95       505.71 o                         
   2  13 -19       1552.72       1635.03       550.39 o                         
   3  13 -19        384.87       -435.10       508.16 o                         
   4  13 -19       1027.27        827.43       804.20 o                         
   5  13 -19         37.27        348.73       534.08 o                         
   6  13 -19        180.04        804.69       999.75 o                         
   7  13 -19         93.78       -102.75       559.72 o                         
   8  13 -19        710.27        108.46       546.92 o                         
   9  13 -19       1240.01       1125.03       637.98 o                         
  10  13 -19        428.05        827.30       563.86 o                         
  11  13 -19         62.04       -390.55       538.44 o                         
  12  13 -19        498.10        365.04       574.63 o                         
  13  13 -19        103.86        259.79       591.57 o                         
  14  13 -19         20.70        398.75       669.76 o                         
  15  13 -19         86.31       -227.37       769.98 o                         
  16  13 -19        297.50        964.67       633.41 o                         
   1  14 -19          1.49        625.88       552.58 o                         
   2  14 -19        663.65        175.22      1129.30 o                         
   3  14 -19         17.20       -530.42       530.42 o                         
   4  14 -19       1222.90       1957.98       571.91 o                         
   5  14 -19        118.64        779.49       535.51 o                         
   6  14 -19        528.19        753.44       568.37 o                         
   7  14 -19        360.12       -169.38       743.09 o                         
   8  14 -19         10.21       -367.85       566.42 o                         
   9  14 -19        178.21        303.69       757.75 o                         
  10  14 -19        642.93        357.22       568.58 o                         
  11  14 -19        117.41        564.99       575.56 o                         
  12  14 -19        536.30        502.32       580.26 o                         
  13  14 -19         93.50        225.02       997.30 o                         
  14  14 -19        146.61        550.97       667.31 o                         
   0  15 -19        546.14        322.66       772.42 o                         
   1  15 -19        493.45        140.95       647.76 o                         
   2  15 -19        251.75       -467.18       659.98 o                         
   3  15 -19        115.60        327.82       554.75 o                         
   4  15 -19        255.77       1231.85      1058.41 o                         
   5  15 -19        172.82        897.01       573.06 o                         
   6  15 -19        182.87       -309.89      1158.63 o                         
   7  15 -19        616.01       1330.39      1068.19 o                         
   8  15 -19        908.34         85.32       589.20 o                         
   9  15 -19        350.46        241.76       586.17 o                         
  10  15 -19        138.68       -571.91       571.91 o                         
  11  15 -19        291.26        268.30       596.30 o                         
  12  15 -19        276.75        780.72       604.68 o                         
   1  16 -19          9.15        501.69       575.19 o                         
   2  16 -19        333.49       -232.46       552.58 o                         
   3  16 -19        200.20         67.17       568.84 o                         
   4  16 -19        401.81       1180.55       609.95 o                         
   5  16 -19        424.88        619.99       577.26 o                         
   6  16 -19       1134.94        945.01       596.24 o                         
   7  16 -19        624.37        897.45       603.21 o                         
   8  16 -19        559.16       -477.76       568.65 o                         
   9  16 -19        108.63        -67.54       599.76 o                         
   0  17 -19       1076.57        552.43       826.20 o                         
   1  17 -19        176.90        119.19      1784.39 o                         
   2  17 -19        612.51         34.10       566.89 o                         
   3  17 -19        440.71       -339.57       752.87 o                         
  10   0 -18        474.87        933.75       571.98 o                         
  12   0 -18        556.16        224.88       562.20 o                         
  14   0 -18          5.59        532.87       591.54 o                         
  16   0 -18       1285.80       1354.18       669.76 o                         
  18   0 -18        123.39        229.77       659.98 o                         
  20   0 -18        234.95       -747.98       747.98 o                         
  22   0 -18       2335.18       1896.83       791.98 o                         
  24   0 -18        226.99       -625.76       757.75 o                         
  26   0 -18         21.11        816.42       821.31 o                         
  28   0 -18         30.96        -48.89       889.75 o                         
   7   1 -18         51.26        -58.66       630.65 o                         
   8   1 -18        717.38        366.66       537.76 o                         
   9   1 -18         76.57        127.11       532.87 o                         
  10   1 -18      13760.78      14974.19       914.19 o                         
  11   1 -18        142.64        503.54       523.09 o                         
  12   1 -18        352.39        400.88       567.09 o                         
  13   1 -18        664.59        677.56       428.48 o                         
  14   1 -18         54.70         99.01       425.02 o                         
  15   1 -18         48.29        348.25       438.98 o                         
  16   1 -18       1489.13        391.10       674.65 o                         
  17   1 -18         20.15       -642.99       916.64 o                         
  18   1 -18       2166.23       2427.26       537.33 o                         
  19   1 -18        120.72        575.62       533.07 o                         
  20   1 -18        330.97        222.44       681.98 o                         
  21   1 -18        347.96       1220.82       664.87 o                         
  22   1 -18        268.31        184.13       538.97 o                         
  23   1 -18        753.65        509.65       561.35 o                         
  24   1 -18        229.32        537.81       568.58 o                         
  25   1 -18        312.87        597.30       592.66 o                         
  26   1 -18        567.43       1911.65      1510.62 o                         
  27   1 -18        109.97        323.02      1236.85 o                         
   4   2 -18       4367.45       4932.73       845.75 o                         
   5   2 -18       2863.91       2649.69       601.31 o                         
   6   2 -18       1254.92       2478.59       591.54 o                         
   7   2 -18        172.48        523.09       518.21 o                         
   8   2 -18       2333.81       2507.92       591.54 o                         
   9   2 -18        547.25       1329.74       547.54 o                         
  10   2 -18         36.79        513.32       557.32 o                         
  11   2 -18        250.23       1070.63       591.54 o                         
  12   2 -18        440.34        195.55       586.65 o                         
  13   2 -18        241.56        757.75       635.54 o                         
  14   2 -18       2019.30        870.19       630.65 o                         
  15   2 -18         69.71        435.10       928.86 o                         
  16   2 -18        373.90        899.02       449.44 o                         
  17   2 -18        156.47        250.30       477.01 o                         
  18   2 -18        884.28        850.64       718.64 o                         
  19   2 -18        191.45       -116.75       483.92 o                         
  20   2 -18       1627.43       2124.12      1007.08 o                         
  21   2 -18        667.67        -73.33       530.71 o                         
  22   2 -18        726.27       1763.78       843.31 o                         
  23   2 -18        241.96        106.87       547.71 o                         
  24   2 -18        707.83        782.73       662.42 o                         
  25   2 -18        333.55       1454.93       659.98 o                         
  26   2 -18         84.22        482.31       614.59 o                         
  27   2 -18       1006.46         28.52       594.31 o                         
   1   3 -18       1123.04       1618.17       777.31 o                         
   2   3 -18        623.01        -83.11       483.98 o                         
   3   3 -18        600.05       1168.41       518.21 o                         
   4   3 -18       1344.84       1368.85       542.65 o                         
   5   3 -18       2081.81       2327.04       562.20 o                         
   6   3 -18       6771.53       6208.69       699.09 o                         
   7   3 -18        257.66       -488.87       488.87 o                         
   8   3 -18       1780.16       3163.01       601.31 o                         
   9   3 -18        168.22       1378.62       571.98 o                         
  10   3 -18      11121.01      10725.88       909.30 o                         
  11   3 -18        564.20        307.99       571.98 o                         
  12   3 -18       1204.15       1148.85       625.76 o                         
  13   3 -18        350.64        112.44       606.20 o                         
  14   3 -18       4284.89       2639.92       865.31 o                         
  15   3 -18         42.80        405.76       552.43 o                         
  16   3 -18       1515.66       1491.06       699.09 o                         
  17   3 -18        313.42        537.76       679.53 o                         
  18   3 -18        190.64       -273.80       543.53 o                         
  19   3 -18        149.61       -193.64       545.09 o                         
  20   3 -18        142.06        672.76       545.55 o                         
  21   3 -18        666.75        995.94      1168.41 o                         
  22   3 -18        431.42        646.61       674.65 o                         
  23   3 -18        418.62        312.28       562.32 o                         
  24   3 -18         34.10       -566.80       566.80 o                         
  25   3 -18        854.68        979.78       599.58 o                         
  26   3 -18        341.30        365.20       620.82 o                         
  27   3 -18        201.27        800.44       611.95 o                         
   0   4 -18       6884.65       7631.31       816.42 o                         
   1   4 -18       2567.12       2899.73       410.65 o                         
   2   4 -18        632.65        713.02       367.56 o                         
   3   4 -18        871.56        992.41       527.98 o                         
   4   4 -18       1235.85       1510.62       537.76 o                         
   5   4 -18        258.99        239.55       508.43 o                         
   6   4 -18        372.05        928.86       527.98 o                         
   7   4 -18        839.30       1046.19       557.32 o                         
   8   4 -18         36.78        483.98       542.65 o                         
   9   4 -18        127.29       1041.30       576.87 o                         
  10   4 -18        663.50        567.09       596.43 o                         
  11   4 -18       1298.81        366.66       596.43 o                         
  12   4 -18        659.30        982.64       650.20 o                         
  13   4 -18        931.57       1730.61       664.87 o                         
  14   4 -18       1367.68        611.09       581.76 o                         
  15   4 -18         85.31        816.42       635.54 o                         
  16   4 -18        139.89         48.89       645.31 o                         
  17   4 -18        469.34       1657.28       718.64 o                         
  18   4 -18        126.22        439.99       650.20 o                         
  19   4 -18        495.31        347.10       684.42 o                         
  20   4 -18       5275.41       5455.83       919.08 o                         
  21   4 -18         19.65        -58.66       703.98 o                         
  22   4 -18        286.61        644.41       765.09 o                         
  23   4 -18        217.06       1189.58       575.19 o                         
  24   4 -18        999.18       1059.99       584.62 o                         
  25   4 -18         90.16        397.07       589.64 o                         
  26   4 -18        235.73        898.71       619.36 o                         
  27   4 -18        956.84        960.56       636.94 o                         
   1   5 -18         92.05       -339.20       342.18 o                         
   2   5 -18        476.75       1011.59       420.43 o                         
   3   5 -18       1079.50       1577.18       373.15 o                         
   4   5 -18        718.89       1869.87       662.42 o                         
   5   5 -18        928.19        616.41       390.58 o                         
   6   5 -18       2666.83       3347.17       489.82 o                         
   7   5 -18        267.62        395.99       547.54 o                         
   8   5 -18        947.26       1877.27       640.42 o                         
   9   5 -18       2245.51       1378.62       640.42 o                         
  10   5 -18       2067.82       2693.69       664.87 o                         
  12   5 -18        122.39        596.43       615.98 o                         
  13   5 -18        629.94       1583.95       659.98 o                         
  14   5 -18       8299.95       8305.96      1016.86 o                         
  15   5 -18        327.57        611.09       664.87 o                         
  16   5 -18        759.43       1940.83       703.98 o                         
  17   5 -18          1.93       -635.54       635.54 o                         
  18   5 -18         33.24         14.67       669.76 o                         
  19   5 -18         19.32        205.33       713.76 o                         
  20   5 -18        802.15        322.66       747.98 o                         
  21   5 -18         86.34        -92.89       743.09 o                         
  22   5 -18        106.28         58.66       767.53 o                         
  23   5 -18        141.66        293.32       811.53 o                         
  24   5 -18         51.74       -571.98       801.75 o                         
  25   5 -18        253.63        -58.66       845.75 o                         
  26   5 -18        141.67       1478.84       738.81 o                         
  27   5 -18        309.54         40.33       985.08 o                         
   0   6 -18       5710.11       6360.24       796.86 o                         
   1   6 -18        791.76        777.04       552.43 o                         
   2   6 -18        615.04        535.40       374.48 o                         
   3   6 -18        669.96       1185.40       385.43 o                         
   4   6 -18        900.16       1186.77       408.21 o                         
   5   6 -18        313.39         52.69       371.62 o                         
   6   6 -18          6.67       -292.68       391.18 o                         
   7   6 -18        855.97       1161.09       762.64 o                         
   8   6 -18       2765.55       3467.28       877.53 o                         
   9   6 -18        311.13       1564.40       586.65 o                         
  10   6 -18         33.44        100.78       488.75 o                         
  11   6 -18        669.61        415.54       586.65 o                         
  12   6 -18         77.66        611.09       655.09 o                         
  13   6 -18        730.60        914.19       674.65 o                         
  14   6 -18        189.20       1217.30       659.98 o                         
  15   6 -18       1409.72        146.66       674.65 o                         
  16   6 -18        186.41       -127.11       640.42 o                         
  17   6 -18        358.64        508.43       684.42 o                         
  18   6 -18        833.63       -293.32       694.20 o                         
  19   6 -18        162.75        723.53       728.42 o                         
  20   6 -18       1631.90       2331.93       796.86 o                         
  21   6 -18         39.50        728.42       757.75 o                         
  22   6 -18         40.69        347.10       791.98 o                         
  23   6 -18         18.13       -405.76       791.98 o                         
  24   6 -18        473.03       -180.88       821.31 o                         
  25   6 -18        199.15        752.87       870.19 o                         
  26   6 -18        281.40        288.44       860.42 o                         
   1   7 -18       3917.57       3610.49       493.76 o                         
   2   7 -18       1718.69       1463.26       414.43 o                         
   3   7 -18        417.17         88.00      1051.08 o                         
   4   7 -18        794.90        893.50       447.32 o                         
   5   7 -18        476.80        793.23       725.98 o                         
   6   7 -18        650.54        891.63       469.32 o                         
   7   7 -18        147.95        122.22       567.09 o                         
   8   7 -18        285.17        504.51       416.18 o                         
   9   7 -18         36.88        228.13       400.82 o                         
  10   7 -18        536.37        959.90       443.97 o                         
  11   7 -18        298.25        751.64       456.15 o                         
  12   7 -18         86.06       1232.46       470.09 o                         
  13   7 -18       2084.88       2895.65       578.26 o                         
  14   7 -18       4941.63       6140.25       860.42 o                         
  15   7 -18        474.79        625.76       655.09 o                         
  16   7 -18         56.12       -542.65       664.87 o                         
  17   7 -18        215.39       1202.63       708.87 o                         
  18   7 -18        208.14        713.76       684.42 o                         
  19   7 -18        163.13       -200.44       708.87 o                         
  20   7 -18        303.01       -723.53       723.53 o                         
  21   7 -18         92.25       -307.99       738.20 o                         
  22   7 -18        546.45        210.22       699.09 o                         
  23   7 -18         16.68       -185.77       782.20 o                         
  24   7 -18         14.96       1280.85       826.20 o                         
  25   7 -18         26.97        249.33       811.53 o                         
  26   7 -18         61.61        923.97       860.42 o                         
   0   8 -18       4329.04       5592.71       738.20 o                         
   1   8 -18        962.41       2064.97       445.57 o                         
   2   8 -18       1226.31       1153.20       420.68 o                         
   3   8 -18        685.09        704.71       437.55 o                         
   4   8 -18        218.21       -381.32       591.54 o                         
   5   8 -18        100.47        130.10       423.20 o                         
   6   8 -18        263.05        484.10       525.54 o                         
   7   8 -18       1094.83        483.39       426.61 o                         
   8   8 -18       2089.43       2993.42       674.65 o                         
   9   8 -18        160.13        355.32       443.95 o                         
  10   8 -18       1608.00        531.64       711.31 o                         
  11   8 -18       1425.75       1429.47       466.06 o                         
  12   8 -18         58.17       1214.41       483.63 o                         
  13   8 -18        437.41        817.57       478.54 o                         
  14   8 -18       1160.84       1498.33       538.48 o                         
  15   8 -18        754.72       2522.59       757.75 o                         
  16   8 -18        844.50        817.54       887.31 o                         
  17   8 -18        168.97       -180.88       659.98 o                         
  18   8 -18       1304.82        875.08       728.42 o                         
  19   8 -18        455.21       1569.28       747.98 o                         
  20   8 -18        283.63        351.99       772.42 o                         
  21   8 -18        351.27       -733.31       733.31 o                         
  22   8 -18         29.07       -400.88       762.64 o                         
  23   8 -18        115.41        787.09       811.53 o                         
  24   8 -18        892.76       1075.52       821.31 o                         
  25   8 -18        335.76        513.32       855.53 o                         
   1   9 -18        485.87       1026.63       620.87 o                         
   2   9 -18        533.88       1139.08       591.54 o                         
   3   9 -18        240.68         83.11       532.87 o                         
   4   9 -18       1428.41       2767.02       645.31 o                         
   5   9 -18        991.50       -562.20       630.65 o                         
   6   9 -18       2347.28       3177.68       743.09 o                         
   7   9 -18        426.13        880.73       587.33 o                         
   8   9 -18        546.02        738.20       635.54 o                         
   9   9 -18       3575.28       4761.63       840.86 o                         
  10   9 -18       3400.49       3396.00       588.67 o                         
  11   9 -18        708.92       1531.77       482.00 o                         
  12   9 -18         62.67        433.32       464.86 o                         
  13   9 -18       2215.36       1325.65       504.56 o                         
  14   9 -18       2743.88       2419.44       560.77 o                         
  15   9 -18        140.58        787.09       703.98 o                         
  16   9 -18       1150.46       1695.93       551.27 o                         
  17   9 -18        942.16       1226.73       538.74 o                         
  18   9 -18         46.74        522.83       679.53 o                         
  19   9 -18        391.29       1171.18       627.25 o                         
  20   9 -18        137.73        210.22       752.87 o                         
  21   9 -18        341.99       -547.54       718.64 o                         
  22   9 -18        321.72       -219.99       791.98 o                         
  23   9 -18         63.86       -782.20       782.20 o                         
  24   9 -18        464.50        454.65       831.08 o                         
   0  10 -18       6302.96       7435.77       865.31 o                         
   1  10 -18        147.56        383.20       437.28 o                         
   2  10 -18        507.80        627.37       440.66 o                         
   3  10 -18       1488.06       2017.03       482.00 o                         
   4  10 -18       1037.91        784.52       503.54 o                         
   5  10 -18        394.80        754.79       443.95 o                         
   6  10 -18        307.90        386.45       453.39 o                         
   7  10 -18        571.86        489.31       463.06 o                         
   8  10 -18        103.35        929.18       747.98 o                         
   9  10 -18       2253.55       3069.76       523.29 o                         
  10  10 -18        532.70        901.76       473.44 o                         
  11  10 -18       2112.28       2320.08       542.61 o                         
  12  10 -18        644.34        495.53       506.21 o                         
  13  10 -18        181.95        -91.40       485.62 o                         
  14  10 -18         44.51       1278.73       522.68 o                         
  15  10 -18       1299.04       1425.23      1085.30 o                         
  16  10 -18       1083.66       1304.32       630.65 o                         
  17  10 -18        147.93        101.53       542.20 o                         
  18  10 -18        424.56       -439.31       532.35 o                         
  19  10 -18        420.10        301.78       566.64 o                         
  20  10 -18        687.38       1058.09       594.14 o                         
  21  10 -18        150.52        192.33       586.52 o                         
  22  10 -18        759.00        -29.33       787.09 o                         
  23  10 -18        486.95       1383.51       826.20 o                         
   1  11 -18        198.11        338.55       452.69 o                         
   2  11 -18        574.39        328.43       716.20 o                         
   3  11 -18         90.00        298.19       447.41 o                         
   4  11 -18        651.17        228.18       450.63 o                         
   5  11 -18        467.99         33.92       567.09 o                         
   6  11 -18       2068.02       2326.31       574.43 o                         
   7  11 -18       2908.91       2941.89       549.64 o                         
   8  11 -18        222.27        148.18       485.46 o                         
   9  11 -18       1353.87       1517.71       509.81 o                         
  10  11 -18       2498.48       2417.80       542.69 o                         
  11  11 -18       1367.44       1536.74       972.86 o                         
  12  11 -18        108.31        303.65       513.32 o                         
  13  11 -18        207.68       1227.86       513.26 o                         
  14  11 -18       1826.13       2358.00       577.17 o                         
  15  11 -18        270.40        -43.63       559.76 o                         
  16  11 -18        256.51        104.62       551.51 o                         
  17  11 -18        106.28        372.49       550.71 o                         
  18  11 -18         91.86        185.06      1280.85 o                         
  19  11 -18        248.57        658.70       630.65 o                         
  20  11 -18        136.38        939.16       608.90 o                         
  21  11 -18        560.54        598.65       600.90 o                         
  22  11 -18        112.68        237.18      1464.18 o                         
   0  12 -18       4778.39       3891.43       811.53 o                         
   1  12 -18        602.78        695.13       461.40 o                         
   2  12 -18        908.98       1315.86       471.85 o                         
   3  12 -18       1500.32       1121.32       853.08 o                         
   4  12 -18        287.83        302.12       454.57 o                         
   5  12 -18         37.99       -459.14       459.14 o                         
   6  12 -18        683.46        632.75       875.08 o                         
   7  12 -18        368.73        356.83       630.65 o                         
   8  12 -18        477.56        945.73      2001.94 o                         
   9  12 -18       2394.99       3381.86      1070.63 o                         
  10  12 -18        355.81        594.33       498.79 o                         
  11  12 -18        338.07        716.09       515.34 o                         
  12  12 -18        184.49        243.51       813.97 o                         
  13  12 -18        214.01         56.71      1202.63 o                         
  14  12 -18        184.61         26.07       571.98 o                         
  15  12 -18        232.06         26.20       543.07 o                         
  16  12 -18        597.17        520.78       555.97 o                         
  17  12 -18         52.99        327.99       573.81 o                         
  18  12 -18        154.82        588.30       716.20 o                         
  19  12 -18        265.12        -82.68       577.65 o                         
  20  12 -18        373.60        567.26       612.96 o                         
  21  12 -18        486.88       1952.09       667.31 o                         
   1  13 -18         31.50       -110.10       470.09 o                         
   2  13 -18        211.13       -315.34       459.72 o                         
   3  13 -18        407.08        285.29       474.55 o                         
   4  13 -18        899.29       1281.03       523.09 o                         
   5  13 -18        337.27        736.15       495.83 o                         
   6  13 -18       2322.39       1611.34       516.79 o                         
   7  13 -18        999.75        797.97       506.42 o                         
   8  13 -18        259.94        130.55       625.76 o                         
   9  13 -18        631.80       -115.52      1205.07 o                         
  10  13 -18        562.90        -58.30       512.29 o                         
  11  13 -18        436.69        782.50       652.65 o                         
  12  13 -18        207.21        -52.62       509.67 o                         
  13  13 -18         61.17       -328.00       515.04 o                         
  14  13 -18        512.10        363.75       679.53 o                         
  15  13 -18        180.15        462.24       997.30 o                         
  16  13 -18        109.06        346.77       561.67 o                         
  17  13 -18        249.76        313.61       867.75 o                         
  18  13 -18        102.35       1442.12       691.76 o                         
  19  13 -18        171.67       1019.20       622.75 o                         
  20  13 -18        344.00        248.27       614.43 o                         
   0  14 -18       2030.20        816.42       708.87 o                         
   1  14 -18        303.18        182.16       468.39 o                         
   2  14 -18       2247.37       2018.59       540.99 o                         
   3  14 -18        251.38       -359.73       576.87 o                         
   4  14 -18        864.72        926.77       506.35 o                         
   5  14 -18        482.60        196.24       501.10 o                         
   6  14 -18        546.59        388.70       713.76 o                         
   7  14 -18        485.57       1034.46       527.16 o                         
   8  14 -18        589.54        885.81       652.65 o                         
   9  14 -18        494.06        108.26       533.41 o                         
  10  14 -18        287.28        694.20       728.42 o                         
  11  14 -18        861.63        765.90      1407.96 o                         
  12  14 -18        493.36        376.98       535.68 o                         
  13  14 -18        100.76        175.81       544.38 o                         
  14  14 -18         70.13        690.36       561.54 o                         
  15  14 -18        102.34       -271.32       553.10 o                         
  16  14 -18        405.97        728.90       581.55 o                         
  17  14 -18        337.01       -166.06       583.72 o                         
  18  14 -18        433.76        507.75       784.64 o                         
  19  14 -18        112.67        646.23       637.45 o                         
   1  15 -18        137.07        696.64       508.16 o                         
   2  15 -18        436.08       1082.01       523.02 o                         
   3  15 -18        166.95       -404.75       620.87 o                         
   4  15 -18        968.94       1375.87       554.62 o                         
   5  15 -18        924.13       1365.95       655.09 o                         
   6  15 -18        363.40        193.25       514.93 o                         
   7  15 -18        589.17         31.47       514.76 o                         
   8  15 -18        160.48        241.02       620.87 o                         
   9  15 -18       2018.15       1665.77      1095.08 o                         
  10  15 -18        894.10       1353.22       590.64 o                         
  11  15 -18        525.20        747.46       552.81 o                         
  12  15 -18          7.04       -125.58       542.59 o                         
  13  15 -18        920.47       1232.03       575.56 o                         
  14  15 -18        366.67        778.09       582.10 o                         
  15  15 -18        966.03          8.36       590.03 o                         
  16  15 -18         32.39        125.02       618.66 o                         
  17  15 -18        288.93        713.29       622.12 o                         
   0  16 -18       1752.70       1266.18       777.31 o                         
   1  16 -18         84.53       -152.64       519.22 o                         
   2  16 -18        268.64       -499.51       499.51 o                         
   3  16 -18        114.87       -245.37       657.53 o                         
   4  16 -18       1771.24        538.40       532.22 o                         
   5  16 -18        199.09        -48.69       519.22 o                         
   6  16 -18        192.03        843.07       554.75 o                         
   7  16 -18        654.09        193.01       548.47 o                         
   8  16 -18        215.63        894.38       550.97 o                         
   9  16 -18         72.55       -537.47       537.47 o                         
  10  16 -18        119.84        299.04       551.93 o                         
  11  16 -18        866.27       1013.70       599.40 o                         
  12  16 -18        407.11       -557.32       557.32 o                         
  13  16 -18        591.03        679.99       588.11 o                         
  14  16 -18         54.50        547.36      1041.30 o                         
  15  16 -18        161.04        211.95       941.08 o                         
   1  17 -18         92.56       -513.26       513.26 o                         
   2  17 -18        251.55        119.11       537.33 o                         
   3  17 -18        184.20        629.28       568.02 o                         
   4  17 -18        584.03       -188.22       523.71 o                         
   5  17 -18         94.63       -525.41       525.41 o                         
   6  17 -18        154.51        -92.86       550.97 o                         
   7  17 -18         94.26       -533.87       533.87 o                         
   8  17 -18        782.36       1538.81       784.64 o                         
   9  17 -18        362.30       1394.14       816.42 o                         
  10  17 -18       1466.59       1712.84       667.31 o                         
  11  17 -18         35.77        370.07       573.71 o                         
  12  17 -18        273.57          2.90       582.10 o                         
   0  18 -18        177.04        391.10       811.53 o                         
   1  18 -18         35.82        245.64       566.64 o                         
   2  18 -18        926.32        796.52       591.09 o                         
   3  18 -18          6.63        906.06       733.31 o                         
   4  18 -18        754.03        179.16       568.46 o                         
   5  18 -18         76.14        413.34       566.89 o                         
   6  18 -18        596.05        527.40       580.26 o                         
   7  18 -18        384.76        894.34       596.30 o                         
   8  18 -18        143.86        518.67       578.09 o                         
   9  18 -18         64.29       -407.01       633.09 o                         
   1  19 -18        428.57       -555.97       555.97 o                         
   2  19 -18       1240.54       1078.30       613.23 o                         
   6   0 -17       6147.07       6497.13       733.31 o                         
   8   0 -17       1596.36       2087.49       488.87 o                         
  10   0 -17        264.52       1060.86       483.98 o                         
  12   0 -17       6115.82       7142.44       703.98 o                         
  14   0 -17       1798.75       1456.84       557.32 o                         
  16   0 -17       2476.80       3412.34       699.09 o                         
  20   0 -17         25.75       -596.43       596.43 o                         
  22   0 -17        368.46       -576.87       640.42 o                         
  24   0 -17       1271.35        239.55       703.98 o                         
  26   0 -17         57.28        -73.33       718.64 o                         
  28   0 -17        150.13       1481.29       826.20 o                         
  30   0 -17        710.26        904.42       865.31 o                         
   2   1 -17       1270.68        899.53       430.21 o                         
   3   1 -17       1320.69       1505.73       469.32 o                         
   4   1 -17        435.91        835.97       469.32 o                         
   5   1 -17       3459.70       4018.54       552.43 o                         
   6   1 -17       1900.14       2038.60       474.21 o                         
   7   1 -17       1113.01       1001.54       416.85 o                         
   8   1 -17       3551.20       4287.09       399.26 o                         
   9   1 -17        194.35        633.09       686.87 o                         
  10   1 -17       2917.21       4058.31       405.90 o                         
  11   1 -17        417.57        650.28       466.87 o                         
  12   1 -17       1156.32       1046.90       354.01 o                         
  13   1 -17        712.79       1011.13       391.10 o                         
  14   1 -17        162.93       -356.01       356.01 o                         
  15   1 -17         55.50        635.26       392.25 o                         
  16   1 -17       3488.49       4264.66       499.08 o                         
  17   1 -17        453.83        430.21       787.09 o                         
  18   1 -17       4400.59       5509.90      1009.52 o                         
  19   1 -17         72.71       -318.50       438.00 o                         
  20   1 -17       1669.99       1965.33       485.24 o                         
  21   1 -17        371.12        520.38       469.18 o                         
  22   1 -17       1543.90       1476.40       494.33 o                         
  23   1 -17         66.74        426.45       485.24 o                         
  24   1 -17       1488.82       2339.12       547.84 o                         
  25   1 -17        234.99        614.48       677.09 o                         
  26   1 -17        406.29        763.51       537.47 o                         
  27   1 -17        228.77        -43.13       537.53 o                         
  28   1 -17        217.44       -173.95       533.87 o                         
  29   1 -17        284.71        810.84       662.42 o                         
  30   1 -17        541.98       1620.74      1131.74 o                         
   1   2 -17        233.05        478.21       305.57 o                         
   2   2 -17        105.55       -229.77       415.54 o                         
   3   2 -17       2169.75       2185.26       474.21 o                         
   4   2 -17       2436.40       2537.25       503.54 o                         
   5   2 -17       2720.64       3568.78       581.76 o                         
   6   2 -17       3358.04       5685.60       703.98 o                         
   7   2 -17       1593.89       1383.51       503.54 o                         
   8   2 -17       1846.16       1290.63       483.98 o                         
   9   2 -17         23.26         24.44       454.65 o                         
  10   2 -17       1427.74       1836.63       598.87 o                         
  11   2 -17       1704.79       2595.03       444.87 o                         
  12   2 -17         29.88        502.08       346.37 o                         
  13   2 -17        790.65       1378.62       380.25 o                         
  14   2 -17       2211.62       2749.38       450.91 o                         
  15   2 -17        868.18        836.83       395.26 o                         
  16   2 -17       7467.41       8269.53       656.08 o                         
  17   2 -17        762.89       1499.17       438.86 o                         
  18   2 -17        684.91        639.59       437.04 o                         
  19   2 -17        553.96        787.02       730.87 o                         
  20   2 -17       1532.87       1286.27       459.14 o                         
  21   2 -17        196.77        377.90       471.62 o                         
  22   2 -17        180.47       -362.49       466.64 o                         
  23   2 -17       2495.79       2506.17       544.45 o                         
  24   2 -17        247.20       -479.91       479.91 o                         
  25   2 -17         49.93        324.11       528.76 o                         
  26   2 -17          1.32        434.91       536.87 o                         
  27   2 -17        235.45        614.05      1510.62 o                         
  28   2 -17        552.40       1616.81       607.67 o                         
  29   2 -17        230.22       -100.10       578.78 o                         
  30   2 -17        689.71         72.03       598.09 o                         
   0   3 -17       9901.08      10799.22       723.53 o                         
   1   3 -17       3633.19       3924.25       385.33 o                         
   2   3 -17       1414.57       1289.00       342.18 o                         
   3   3 -17       1191.90       2130.99       345.48 o                         
   4   3 -17       2663.65       2914.44       618.42 o                         
   5   3 -17       6682.13       6372.96       529.61 o                         
   6   3 -17       5551.87       6956.67       723.53 o                         
   7   3 -17        208.90        102.66       464.43 o                         
   8   3 -17       3458.65       4932.73       620.87 o                         
   9   3 -17       1172.30       1476.40       508.43 o                         
  10   3 -17       1084.04        591.54       518.21 o                         
  11   3 -17        647.58       1715.95       542.65 o                         
  12   3 -17        269.98        150.02       432.65 o                         
  13   3 -17        770.60       1343.22      1244.18 o                         
  14   3 -17       5118.96       6340.68       512.29 o                         
  15   3 -17         19.96        -19.77       689.31 o                         
  16   3 -17       3076.65       2630.82       464.67 o                         
  17   3 -17       2776.76       2296.93       463.18 o                         
  18   3 -17       2394.34       3448.95       519.22 o                         
  19   3 -17        182.55        135.32       601.31 o                         
  20   3 -17       1006.10       1009.18       478.69 o                         
  21   3 -17        492.85       1139.37       488.92 o                         
  22   3 -17        653.13        430.98       500.92 o                         
  23   3 -17        845.08       1553.80       515.04 o                         
  24   3 -17       1845.56       1793.30       554.75 o                         
  25   3 -17        136.08        794.42       539.27 o                         
  26   3 -17       1245.00       2106.03       574.43 o                         
  27   3 -17        149.01        330.67       543.53 o                         
  28   3 -17         60.70        831.08       570.38 o                         
  29   3 -17        263.51        427.40       588.11 o                         
  30   3 -17        874.31       1269.48       625.36 o                         
   1   4 -17       4480.11       4454.25       399.17 o                         
   2   4 -17       2860.50       4075.73       403.74 o                         
   3   4 -17        442.91        439.46       305.92 o                         
   4   4 -17       5063.84       6599.19       474.55 o                         
   5   4 -17       1620.39       2027.82       567.09 o                         
   6   4 -17        371.62         -1.85       403.32 o                         
   7   4 -17       2205.46       2677.10       928.86 o                         
   8   4 -17       2308.65       3049.88       699.09 o                         
   9   4 -17       1451.52       1718.82       432.06 o                         
  10   4 -17       2060.74       1510.62       557.32 o                         
  11   4 -17        587.98        743.09       508.43 o                         
  12   4 -17       3886.13       4091.87       684.42 o                         
  13   4 -17       1314.50       1158.63       571.98 o                         
  14   4 -17        565.18        865.31       703.98 o                         
  15   4 -17        472.52        594.73       403.74 o                         
  16   4 -17       1479.00       2357.33       447.17 o                         
  17   4 -17        806.09       1091.35       435.19 o                         
  18   4 -17         49.00        722.00       440.50 o                         
  19   4 -17       1176.66       1557.78       469.82 o                         
  20   4 -17        484.48        718.64       630.65 o                         
  21   4 -17        620.64        235.36       510.87 o                         
  22   4 -17        537.87       1219.28       528.05 o                         
  23   4 -17        512.66        986.36       522.68 o                         
  24   4 -17        394.32        821.31       518.53 o                         
  25   4 -17         65.24       -124.97       521.13 o                         
  26   4 -17        377.58        861.16       549.35 o                         
  27   4 -17        107.44        208.08       568.65 o                         
  28   4 -17        693.94        894.70       589.09 o                         
  29   4 -17         67.37        441.25       606.96 o                         
   0   5 -17       4001.20       4688.30       601.31 o                         
   1   5 -17       3254.54       3155.65       381.88 o                         
   2   5 -17       1679.44       1963.21       362.97 o                         
   3   5 -17       1604.70       1630.85       350.76 o                         
   4   5 -17       4134.13       5152.28       818.86 o                         
   5   5 -17       1453.32       1852.43       367.17 o                         
   6   5 -17       5322.96       5589.22       457.79 o                         
   7   5 -17       1087.27       1154.50       354.32 o                         
   8   5 -17       2500.18       1956.97       376.37 o                         
   9   5 -17        267.66        323.79       515.76 o                         
  10   5 -17         98.44       -346.37       346.37 o                         
  11   5 -17       2372.68       2720.32       669.76 o                         
  12   5 -17       1071.35       1336.76       402.18 o                         
  13   5 -17        234.94        420.43       523.09 o                         
  14   5 -17       1964.94       1217.49       463.36 o                         
  15   5 -17        149.87       -552.43       552.43 o                         
  16   5 -17       3329.82       3568.78       757.75 o                         
  17   5 -17        243.49       1157.75       862.86 o                         
  18   5 -17       2089.89       2795.04       495.33 o                         
  19   5 -17        154.66        206.57       525.54 o                         
  20   5 -17        925.86        885.77       501.47 o                         
  21   5 -17        585.17        545.85       490.29 o                         
  22   5 -17        331.80        164.23       512.29 o                         
  23   5 -17        504.07       -196.39       529.20 o                         
  24   5 -17        435.01       -316.59       518.39 o                         
  25   5 -17         75.45       1200.32       557.42 o                         
  26   5 -17        529.26        629.63       556.48 o                         
  27   5 -17        209.71        443.38       572.14 o                         
  28   5 -17        106.91        545.13       613.53 o                         
  29   5 -17         67.20       -208.19       607.35 o                         
   1   6 -17        462.83        844.00       323.09 o                         
   2   6 -17        283.13        -13.45       319.07 o                         
   3   6 -17        670.34       1593.82       645.31 o                         
   4   6 -17       3578.55       3716.64       409.36 o                         
   5   6 -17       2099.64       2484.49       703.98 o                         
   6   6 -17        919.89       1169.08       518.21 o                         
   7   6 -17       1048.47       1531.86       384.87 o                         
   8   6 -17       1022.31        811.33       371.02 o                         
   9   6 -17       2374.18       2335.71       397.39 o                         
  10   6 -17       3732.95       4437.07       459.36 o                         
  11   6 -17        436.53        184.76       373.76 o                         
  12   6 -17        800.09        576.23       457.10 o                         
  13   6 -17        967.63       1011.38       387.96 o                         
  14   6 -17        264.81        237.72       388.79 o                         
  15   6 -17         81.28        790.38       429.87 o                         
  16   6 -17        592.91        801.87       596.43 o                         
  17   6 -17       1239.65       1736.00       469.52 o                         
  18   6 -17        447.24       1506.82       522.29 o                         
  19   6 -17        397.73        943.53       684.42 o                         
  20   6 -17        507.80        157.40       501.10 o                         
  21   6 -17        146.83       -305.56       772.42 o                         
  22   6 -17        198.25        243.16       520.75 o                         
  23   6 -17         43.97        676.11       538.01 o                         
  24   6 -17        210.62        690.17       813.97 o                         
  25   6 -17        181.14       -262.55       541.49 o                         
  26   6 -17        733.17        424.88       572.31 o                         
  27   6 -17         73.02       -108.88       566.13 o                         
  28   6 -17         98.26       1064.75       604.83 o                         
  29   6 -17         78.17         15.66      1065.74 o                         
   0   7 -17       8650.73      10657.44       791.98 o                         
   1   7 -17       2958.44       3213.38       397.36 o                         
   2   7 -17       3305.34       3732.75       431.94 o                         
   3   7 -17        451.66        345.64       340.49 o                         
   4   7 -17       6317.57       6948.00       531.78 o                         
   5   7 -17        774.66        785.69       359.82 o                         
   6   7 -17       2554.72       2923.50       425.27 o                         
   7   7 -17       1456.55       1650.23       395.26 o                         
   8   7 -17         72.61         92.89       784.64 o                         
   9   7 -17        368.01        150.78       362.77 o                         
  10   7 -17        227.05       -386.21       498.65 o                         
  11   7 -17        860.57       1270.92       389.79 o                         
  12   7 -17        355.66        423.73       513.32 o                         
  13   7 -17        855.13        948.83       422.95 o                         
  14   7 -17        757.13        946.55      1180.63 o                         
  15   7 -17        765.36        728.42       508.43 o                         
  16   7 -17       1422.45       1822.85       640.42 o                         
  17   7 -17        397.19          0.13       581.76 o                         
  18   7 -17        307.47        128.99       449.23 o                         
  19   7 -17        249.76       -424.32       456.27 o                         
  20   7 -17       2664.37       2283.04       767.53 o                         
  21   7 -17        164.86        162.14       538.74 o                         
  22   7 -17        350.85        635.54       762.64 o                         
  23   7 -17         74.50        774.14       721.09 o                         
  24   7 -17       1857.36       2652.80       599.76 o                         
  25   7 -17         48.30        537.11       572.04 o                         
  26   7 -17        164.30         35.97       580.63 o                         
  27   7 -17        431.64        951.28       630.65 o                         
  28   7 -17        214.69        155.94       664.87 o                         
   1   8 -17       2145.63       2710.59       483.98 o                         
   2   8 -17       1696.82       1634.18       402.18 o                         
   3   8 -17       1770.95       1799.40       402.86 o                         
   4   8 -17       2594.16       2651.21       454.65 o                         
   5   8 -17       2755.40       2885.81       476.65 o                         
   6   8 -17       3772.28       4844.40       515.76 o                         
   7   8 -17       1104.39       1676.87       667.31 o                         
   8   8 -17        422.63       1163.96       454.45 o                         
   9   8 -17        284.58       -258.78       369.84 o                         
  10   8 -17       5914.92       6618.24       573.06 o                         
  11   8 -17        295.37        276.76       406.49 o                         
  12   8 -17        452.22         21.18       418.30 o                         
  13   8 -17        792.58        730.31       488.87 o                         
  14   8 -17        567.37        768.22       450.63 o                         
  15   8 -17        213.03        270.74       445.89 o                         
  16   8 -17       2360.15       2601.60       491.50 o                         
  17   8 -17        261.23        -97.77       630.65 o                         
  18   8 -17        657.23        168.44       461.33 o                         
  19   8 -17        158.20        104.65       613.54 o                         
  20   8 -17        438.48       1092.49       667.31 o                         
  21   8 -17        114.05        871.42       549.86 o                         
  22   8 -17        957.51        820.36       581.55 o                         
  23   8 -17        324.92       1294.48       579.98 o                         
  24   8 -17        138.14       -733.31       733.31 o                         
  25   8 -17         64.45        351.99       777.31 o                         
  26   8 -17        427.46        175.99       791.98 o                         
  27   8 -17        299.87        840.86       835.97 o                         
  28   8 -17        223.23        561.69      1520.40 o                         
   0   9 -17       6125.97       6443.35       747.98 o                         
   1   9 -17       2612.81       2790.84       557.32 o                         
   2   9 -17        980.75       1437.86       750.42 o                         
   3   9 -17       1994.56       1925.56       596.43 o                         
   4   9 -17       4537.96       5015.84       723.53 o                         
   5   9 -17        359.83        212.71       476.12 o                         
   6   9 -17       1124.62        998.80       417.89 o                         
   7   9 -17       1843.58       1973.58       430.37 o                         
   8   9 -17        158.34       -351.09       383.52 o                         
   9   9 -17        464.54        -97.33       399.52 o                         
  10   9 -17         35.36        361.25       642.87 o                         
  11   9 -17         88.60       -422.49       637.98 o                         
  12   9 -17       2553.73       3170.01       796.86 o                         
  13   9 -17       1155.63       1882.16       684.42 o                         
  14   9 -17        808.01        784.44       500.36 o                         
  15   9 -17       2897.48       4352.67       550.71 o                         
  16   9 -17        800.09       1035.46       458.79 o                         
  17   9 -17        699.41       1233.97       503.42 o                         
  18   9 -17       2750.12       3382.27       573.55 o                         
  19   9 -17        645.59        389.83       502.43 o                         
  20   9 -17       1577.45       1324.33       541.54 o                         
  21   9 -17       2263.85       3309.96       628.69 o                         
  22   9 -17        685.24       1194.26      1031.52 o                         
  23   9 -17        183.31        787.44       591.15 o                         
  24   9 -17        664.62       2375.23       614.95 o                         
  25   9 -17         47.91        -19.88       672.20 o                         
  26   9 -17        246.22        554.59      1099.97 o                         
  27   9 -17        540.25       1774.61       919.08 o                         
   1  10 -17        795.81       1838.16       615.98 o                         
   2  10 -17       2074.37       2204.82       620.87 o                         
   3  10 -17        150.50       -415.54       508.43 o                         
   4  10 -17        546.99        743.09       532.87 o                         
   5  10 -17        212.65        347.10       581.76 o                         
   6  10 -17       4366.41       3094.57       733.31 o                         
   7  10 -17        544.01       1432.40       645.31 o                         
   8  10 -17        530.82        870.19       615.98 o                         
   9  10 -17         36.77       -352.66       434.43 o                         
  10  10 -17        965.41        971.73       586.65 o                         
  11  10 -17        109.91       1209.90       449.76 o                         
  12  10 -17        216.07       -149.55       402.86 o                         
  13  10 -17         91.93       -428.65       428.65 o                         
  14  10 -17         21.90          0.92       457.79 o                         
  15  10 -17        388.55        974.90       493.76 o                         
  16  10 -17       2151.39       2433.23       549.64 o                         
  17  10 -17       3864.44       4335.20       740.64 o                         
  18  10 -17        749.81        902.77       526.75 o                         
  19  10 -17       1050.21       1159.59       528.05 o                         
  20  10 -17        498.59        696.63       801.75 o                         
  21  10 -17         17.44        122.86       528.19 o                         
  22  10 -17        922.30       -341.57       548.04 o                         
  23  10 -17         82.23        184.60       576.18 o                         
  24  10 -17        566.14        806.73       592.99 o                         
  25  10 -17         64.83       1146.40       622.75 o                         
  26  10 -17       1194.83       3094.90       691.23 o                         
   0  11 -17        301.90        400.88       606.20 o                         
   1  11 -17       1852.25       1649.98       456.27 o                         
   2  11 -17        232.03        185.99       393.35 o                         
   3  11 -17        380.78        -77.34       404.05 o                         
   4  11 -17       4626.57       4440.88       559.76 o                         
   5  11 -17        239.59       -212.84       391.43 o                         
   6  11 -17        509.79       -374.74       394.04 o                         
   7  11 -17         49.75         27.05       420.68 o                         
   8  11 -17        580.82        762.08       703.98 o                         
   9  11 -17        849.67       1313.46       478.77 o                         
  10  11 -17        123.21        442.75       440.66 o                         
  11  11 -17       2356.05       2224.04       498.43 o                         
  12  11 -17       4207.58       3663.43       547.90 o                         
  13  11 -17        264.31        335.67       545.09 o                         
  14  11 -17        404.21        975.35       489.06 o                         
  15  11 -17        842.58        812.74       485.62 o                         
  16  11 -17        884.94        875.53       513.26 o                         
  17  11 -17        424.06        505.25       762.64 o                         
  18  11 -17        689.41        416.83       525.54 o                         
  19  11 -17        178.66       -467.73       755.31 o                         
  20  11 -17       1182.90       1993.44      1566.84 o                         
  21  11 -17        221.19       -563.47       916.64 o                         
  22  11 -17        569.90        557.86       559.44 o                         
  23  11 -17        540.40       -586.65       586.65 o                         
  24  11 -17        151.36       -501.07       577.85 o                         
  25  11 -17        279.59         87.67       607.90 o                         
   1  12 -17        347.60        465.08       418.24 o                         
   2  12 -17       1561.52       1832.98       481.48 o                         
   3  12 -17         21.90        -11.37       417.99 o                         
   4  12 -17         73.46       -315.52       413.00 o                         
   5  12 -17       1388.41        508.70       435.10 o                         
   6  12 -17        650.08        265.79       757.75 o                         
   7  12 -17        219.78       -428.32       439.99 o                         
   8  12 -17        302.13       -413.08       413.08 o                         
   9  12 -17        192.08       1174.37       472.64 o                         
  10  12 -17        982.67       1424.96       476.90 o                         
  11  12 -17       1005.86        869.83       584.20 o                         
  12  12 -17         42.73        126.81       461.48 o                         
  13  12 -17        951.06       -104.70       518.21 o                         
  14  12 -17        500.82        342.86       491.32 o                         
  15  12 -17         68.17       -254.18       530.43 o                         
  16  12 -17        105.20        -19.55       492.52 o                         
  17  12 -17        665.49        162.51       523.50 o                         
  18  12 -17        528.35        557.83       527.98 o                         
  19  12 -17        137.63         16.26       519.84 o                         
  20  12 -17        337.95       -158.79       545.00 o                         
  21  12 -17        549.04       -136.39       542.20 o                         
  22  12 -17         41.35         77.46       573.55 o                         
  23  12 -17        331.26        675.29       577.72 o                         
  24  12 -17         33.48       -572.54       572.54 o                         
   0  13 -17        329.95        337.32       635.54 o                         
   1  13 -17        539.35        553.38       451.11 o                         
   2  13 -17        782.44        522.49       443.71 o                         
   3  13 -17          8.84        226.39       429.87 o                         
   4  13 -17       3657.52       3512.25       536.53 o                         
   5  13 -17        159.01        320.21       457.10 o                         
   6  13 -17        818.35       1346.83       466.64 o                         
   7  13 -17        253.61        261.55       435.56 o                         
   8  13 -17       1150.98        857.44       467.25 o                         
   9  13 -17        692.67        831.40       476.71 o                         
  10  13 -17         39.62         19.55       459.76 o                         
  11  13 -17        366.01        522.62       479.91 o                         
  12  13 -17        502.82        611.23       489.14 o                         
  13  13 -17         41.70       -510.74       581.76 o                         
  14  13 -17        394.11        683.64       498.00 o                         
  15  13 -17         67.82       -482.84      1341.96 o                         
  16  13 -17        164.18        -41.31       483.63 o                         
  17  13 -17        520.16        501.85       699.09 o                         
  18  13 -17        214.06       -211.53       531.51 o                         
  19  13 -17        668.54        146.34       549.98 o                         
  20  13 -17       1609.42       3029.00       642.86 o                         
  21  13 -17        403.08       1199.13       589.02 o                         
  22  13 -17        131.35        680.87       569.60 o                         
  23  13 -17        660.18        946.46       604.21 o                         
   1  14 -17        166.90        457.19       470.09 o                         
   2  14 -17        445.57        445.85       443.71 o                         
   3  14 -17        484.93        253.05       591.54 o                         
   4  14 -17        596.72        431.14       569.54 o                         
   5  14 -17       1039.14        882.06       475.21 o                         
   6  14 -17       2535.55       3418.37       547.71 o                         
   7  14 -17        866.19        895.36       479.16 o                         
   8  14 -17        193.39        -34.51      1043.74 o                         
   9  14 -17         40.15        776.84       499.51 o                         
  10  14 -17       1868.36       2320.71       860.42 o                         
  11  14 -17        507.10       1284.85       506.21 o                         
  12  14 -17        176.83        453.16       491.87 o                         
  13  14 -17       1002.56       2379.14       564.37 o                         
  14  14 -17       1659.23       1692.33       531.15 o                         
  15  14 -17       1255.83       1649.59       562.32 o                         
  16  14 -17        201.22       -243.90       514.93 o                         
  17  14 -17        606.42       1267.73       579.32 o                         
  18  14 -17        605.65        491.01       547.54 o                         
  19  14 -17        561.60        472.43       554.43 o                         
  20  14 -17        506.33        664.36       568.84 o                         
  21  14 -17         56.55       -179.20       584.20 o                         
  22  14 -17        144.35        167.15      1579.06 o                         
   0  15 -17       1784.94       1588.84       699.09 o                         
   1  15 -17        136.38          0.00       470.13 o                         
   2  15 -17       1307.91       1005.61       494.29 o                         
   3  15 -17        768.79       1311.82       499.51 o                         
   4  15 -17       1193.76        487.97       532.87 o                         
   5  15 -17        969.91       1268.00       521.68 o                         
   6  15 -17        310.39        770.25       497.64 o                         
   7  15 -17       1774.93       2273.83       791.98 o                         
   8  15 -17       1103.89       1479.46       516.58 o                         
   9  15 -17         56.10        751.30       603.76 o                         
  10  15 -17        355.97        288.88       511.58 o                         
  11  15 -17       1604.86       1959.52       691.76 o                         
  12  15 -17        306.94       1102.16       804.20 o                         
  13  15 -17       1405.57       1104.76       542.69 o                         
  14  15 -17        374.86        519.03       540.59 o                         
  15  15 -17        219.66       -586.65       586.65 o                         
  16  15 -17        341.57       -495.89       526.14 o                         
  17  15 -17       1780.47       2986.99      1361.51 o                         
  18  15 -17         95.11        791.00       560.39 o                         
  19  15 -17        833.95        640.36       611.75 o                         
  20  15 -17        416.64        223.42       589.20 o                         
   1  16 -17        225.78        220.28       506.00 o                         
   2  16 -17       3756.33       2872.13       950.86 o                         
   3  16 -17        882.45       2310.91       542.59 o                         
   4  16 -17       1289.71        901.93       848.20 o                         
   5  16 -17       1417.95       1645.57       537.33 o                         
   6  16 -17        733.03        237.44       521.68 o                         
   7  16 -17        937.47       1156.72       533.87 o                         
   8  16 -17        237.33       -396.72       484.94 o                         
   9  16 -17        398.74        333.85       593.98 o                         
  10  16 -17         57.35        288.39       509.88 o                         
  11  16 -17        355.66       1681.45       669.76 o                         
  12  16 -17        191.34       -261.63       500.92 o                         
  13  16 -17       1159.71       1773.56       554.82 o                         
  14  16 -17        303.76        466.72       545.36 o                         
  15  16 -17       1085.78       1137.01       689.31 o                         
  16  16 -17         51.82         34.95       747.98 o                         
  17  16 -17         39.33        867.30       584.22 o                         
  18  16 -17        435.90       1884.00       655.09 o                         
  19  16 -17         43.07       -577.17       577.17 o                         
   0  17 -17       2157.92        977.75       747.98 o                         
   1  17 -17        159.11       1010.69       526.96 o                         
   2  17 -17        602.85       -346.89       909.30 o                         
   3  17 -17        554.40       -471.62       471.62 o                         
   4  17 -17        164.88        431.15       640.42 o                         
   5  17 -17       1624.95       1224.99       718.64 o                         
   6  17 -17        268.69        656.26       533.11 o                         
   7  17 -17        969.86       1296.96       542.20 o                         
   8  17 -17        898.99       1209.48       559.50 o                         
   9  17 -17        177.65         29.53       525.41 o                         
  10  17 -17        278.04        681.67       789.53 o                         
  11  17 -17        722.25       1128.54       752.87 o                         
  12  17 -17       1338.29       1766.69       600.42 o                         
  13  17 -17        212.94       -291.15       544.05 o                         
  14  17 -17        208.45        139.78       545.89 o                         
  15  17 -17        242.79        222.39       570.10 o                         
  16  17 -17        250.25        953.54       603.04 o                         
  17  17 -17        229.03        757.04       784.64 o                         
   1  18 -17        403.14       1349.08       552.97 o                         
   2  18 -17        421.72        662.42       549.64 o                         
   3  18 -17        422.74         96.29       521.95 o                         
   4  18 -17         67.41        102.89       521.95 o                         
   5  18 -17         54.08        147.14       826.20 o                         
   6  18 -17       1221.43        980.71       628.20 o                         
   7  18 -17        397.03        280.60       533.07 o                         
   8  18 -17        687.45       -233.52       843.31 o                         
   9  18 -17         22.93        511.93       548.47 o                         
  10  18 -17         59.76       -228.73       533.68 o                         
  11  18 -17        306.41       -338.06       826.20 o                         
  12  18 -17        197.69        751.29      1657.28 o                         
  13  18 -17        132.97        -44.25       716.20 o                         
  14  18 -17        578.10        474.86       566.80 o                         
  15  18 -17        235.44        284.34       592.48 o                         
   0  19 -17       2267.95       2028.83       889.75 o                         
   1  19 -17        509.31       -487.40       550.00 o                         
   2  19 -17        156.56       -523.29       523.29 o                         
   3  19 -17       1083.29       1814.52      1058.41 o                         
   4  19 -17        403.62        -34.43       525.52 o                         
   5  19 -17        404.27        495.20       558.27 o                         
   6  19 -17        266.44        668.14       554.43 o                         
   7  19 -17         46.74       -552.80       645.31 o                         
   8  19 -17        767.87        486.76       571.16 o                         
   9  19 -17        389.20       1258.94       606.67 o                         
  10  19 -17        549.87       1397.04       599.40 o                         
  11  19 -17         13.42       -436.07       540.99 o                         
  12  19 -17        432.86        159.55       570.35 o                         
   1  20 -17       1392.63       1165.76       589.33 o                         
   2  20 -17        360.18        328.32       557.89 o                         
   3  20 -17         36.32       1143.72       585.01 o                         
   4  20 -17        174.18        269.08       611.09 o                         
   5  20 -17        124.55       -118.20       563.34 o                         
   6  20 -17        411.44        220.45       570.26 o                         
   7  20 -17        343.27       -411.48       554.17 o                         
   0   0 -16       5744.27       5685.60       635.54 o                         
   2   0 -16       1734.41       1373.73       381.32 o                         
   4   0 -16        140.28       -146.66       381.32 o                         
   6   0 -16       4199.11       4116.31       532.87 o                         
   8   0 -16       6520.64       5211.39       630.65 o                         
  10   0 -16        157.84       -312.88       400.88 o                         
  12   0 -16       2748.74       3598.11       562.20 o                         
  14   0 -16      14352.53      12955.15       811.53 o                         
  16   0 -16       1750.65       1388.40       542.65 o                         
  18   0 -16        607.28        977.75       557.32 o                         
  20   0 -16       2392.80       2038.60       620.87 o                         
  22   0 -16        803.27        938.64       650.20 o                         
  24   0 -16        249.10        708.87       650.20 o                         
  26   0 -16       1833.61       2683.92       801.75 o                         
  28   0 -16        635.11        977.75       762.64 o                         
  30   0 -16       2240.75       1662.17       850.64 o                         
  32   0 -16        543.71       1535.06       821.31 o                         
   1   1 -16        833.41       1138.77       270.95 o                         
   2   1 -16      22057.64      21003.21       518.80 o                         
   3   1 -16       6220.86       6300.20       404.13 o                         
   4   1 -16        611.23        782.05       398.43 o                         
   5   1 -16       2723.76       3126.73       337.55 o                         
   6   1 -16       2330.11       2968.22       334.83 o                         
   7   1 -16       1051.00        932.43       307.60 o                         
   8   1 -16       1448.98       1767.68       335.32 o                         
   9   1 -16        142.55        113.28       281.59 o                         
  10   1 -16        499.44        255.69       286.36 o                         
  11   1 -16        817.52       1215.52       314.52 o                         
  12   1 -16       7673.21       7517.09       515.07 o                         
  13   1 -16        652.33        684.97       442.43 o                         
  14   1 -16       2149.32       2453.89       374.96 o                         
  15   1 -16        512.73        743.96       339.44 o                         
  16   1 -16       1206.94        579.78       357.47 o                         
  17   1 -16        171.60         40.66       354.01 o                         
  18   1 -16       3933.52       3377.85       456.15 o                         
  19   1 -16        759.06       1610.01       603.76 o                         
  20   1 -16        935.27       1331.96       508.43 o                         
  21   1 -16        207.30        147.31       414.74 o                         
  22   1 -16       1200.15        814.20       547.54 o                         
  23   1 -16        350.03       -431.94       431.94 o                         
  24   1 -16          1.76        -21.06       449.23 o                         
  25   1 -16         58.41        471.28       478.77 o                         
  26   1 -16       1919.14       2588.18       564.65 o                         
  27   1 -16         81.14        -82.97       487.38 o                         
  28   1 -16        137.13        -77.17       501.21 o                         
  29   1 -16        340.47       -348.08       517.67 o                         
  30   1 -16        368.19        368.82       554.43 o                         
  31   1 -16         67.57       -364.92      1019.30 o                         
  32   1 -16        791.33       -245.80       582.47 o                         
   0   2 -16       6177.22       5714.93       591.54 o                         
   1   2 -16         14.59       -208.08       269.57 o                         
   2   2 -16       3667.57       4767.19       360.93 o                         
   3   2 -16       4381.10       5232.12       379.83 o                         
   4   2 -16       1794.32       3069.73       331.64 o                         
   5   2 -16       9544.59       9314.46       465.29 o                         
   6   2 -16        285.39        292.74       244.15 o                         
   7   2 -16       1489.13       1979.88       252.12 o                         
   8   2 -16      10496.18      10892.56       418.53 o                         
   9   2 -16       4482.15       5239.76       429.67 o                         
  10   2 -16        211.86        358.28       303.10 o                         
  11   2 -16        418.74        625.32       307.43 o                         
  12   2 -16      12347.92      13377.00       570.10 o                         
  13   2 -16       1429.27       1493.57       523.09 o                         
  14   2 -16       3171.60       3086.42       926.42 o                         
  15   2 -16        436.87       -133.59       325.74 o                         
  16   2 -16        646.99        565.00       681.98 o                         
  17   2 -16       2391.95       2767.99       430.62 o                         
  18   2 -16       1055.89       1813.72       567.09 o                         
  19   2 -16       1327.35       1389.19       416.54 o                         
  20   2 -16        966.86       1109.74       630.65 o                         
  21   2 -16        383.75        321.04       402.45 o                         
  22   2 -16        393.14       -183.14       928.86 o                         
  23   2 -16         90.20       -454.65       454.65 o                         
  24   2 -16        454.69        899.10       471.62 o                         
  25   2 -16        341.11        335.30       480.35 o                         
  26   2 -16        586.84         48.26       485.68 o                         
  27   2 -16         57.99       -134.15       489.96 o                         
  28   2 -16        140.05       -108.88       630.65 o                         
  29   2 -16        446.54        410.27       554.82 o                         
  30   2 -16        234.12       -275.15       534.01 o                         
  31   2 -16       1063.31       1800.59       604.21 o                         
  32   2 -16        242.11        402.84       606.61 o                         
   1   3 -16       1642.18       2233.99       496.21 o                         
   2   3 -16      10632.98       9730.67       489.14 o                         
   3   3 -16       5698.13       5627.35       425.65 o                         
   4   3 -16       2111.06       2252.62       344.86 o                         
   5   3 -16       2505.82       2493.99       338.56 o                         
   6   3 -16        966.08        755.12       307.14 o                         
   7   3 -16        723.52        664.87       430.21 o                         
   8   3 -16        160.51        222.44       231.02 o                         
   9   3 -16        297.91        263.22       235.42 o                         
  10   3 -16       1477.28       1761.68       270.76 o                         
  11   3 -16       1424.85       2046.10       282.85 o                         
  12   3 -16         82.80        363.27       259.46 o                         
  13   3 -16        875.00       1132.55       281.65 o                         
  14   3 -16       3607.74       4255.27       482.14 o                         
  15   3 -16         55.64       -471.76       471.76 o                         
  16   3 -16        308.65        -15.91       442.43 o                         
  17   3 -16        608.09       1398.18       532.87 o                         
  18   3 -16       5795.83       7208.02       600.03 o                         
  19   3 -16       2169.33       2581.18       466.64 o                         
  20   3 -16        710.54        345.00       417.21 o                         
  21   3 -16         83.76       -426.91       426.91 o                         
  22   3 -16       5161.23       4882.43       570.38 o                         
  23   3 -16        758.31        780.81       459.85 o                         
  24   3 -16        261.80        473.11       559.76 o                         
  25   3 -16       2125.48       2137.65       794.42 o                         
  26   3 -16       2837.10       3542.44       584.09 o                         
  27   3 -16        117.88       -144.76       475.31 o                         
  28   3 -16        726.54        904.58       526.96 o                         
  29   3 -16         65.96       -364.21       532.36 o                         
  30   3 -16         68.19       -689.47       750.42 o                         
  31   3 -16        120.18       -520.66       540.59 o                         
  32   3 -16        231.70         80.99       585.93 o                         
   0   4 -16       7367.07       6511.79       650.20 o                         
   1   4 -16       4188.38       4956.26       404.05 o                         
   2   4 -16        941.73        687.80       295.55 o                         
   3   4 -16        848.97        669.53       300.69 o                         
   4   4 -16       2871.69       3380.33       351.79 o                         
   5   4 -16       1141.84       1508.46       315.61 o                         
   6   4 -16        818.61        528.93       304.14 o                         
   7   4 -16        636.84        817.43       515.76 o                         
   8   4 -16       2195.94       2492.88       738.20 o                         
   9   4 -16       5870.02       6038.98       428.62 o                         
  10   4 -16       1063.04       1498.41       380.83 o                         
  11   4 -16        110.70        445.52       264.00 o                         
  12   4 -16      11995.55      11932.22       453.05 o                         
  13   4 -16        761.86       1768.33       445.61 o                         
  14   4 -16        917.12       1032.88       302.90 o                         
  15   4 -16        292.10        731.39       285.91 o                         
  16   4 -16       1471.97       1953.55       540.21 o                         
  17   4 -16        533.79        405.14       304.53 o                         
  18   4 -16        332.89        -62.68       304.81 o                         
  19   4 -16        416.78        588.41       370.12 o                         
  20   4 -16       1554.32       1909.99       459.61 o                         
  21   4 -16       1539.40        571.98       640.42 o                         
  22   4 -16       2286.26       2330.67       488.54 o                         
  23   4 -16       1898.72       1532.62       513.82 o                         
  24   4 -16        203.68        -42.37       466.33 o                         
  25   4 -16        106.93        -22.88       510.87 o                         
  26   4 -16        320.76        442.93       484.94 o                         
  27   4 -16        679.70        882.64       532.22 o                         
  28   4 -16        657.47        822.42       537.53 o                         
  29   4 -16         60.67        653.72       767.53 o                         
  30   4 -16        164.74        410.08       557.63 o                         
  31   4 -16        123.35        404.14       569.60 o                         
   1   5 -16        979.23        851.88       291.72 o                         
   2   5 -16       6667.55       7433.69       757.75 o                         
   3   5 -16       3129.84       3635.46       716.20 o                         
   4   5 -16        728.84        734.40       310.89 o                         
   5   5 -16       2925.33       3584.73       554.87 o                         
   6   5 -16       8074.12       8490.19       501.21 o                         
   7   5 -16        122.43         79.04       286.86 o                         
   8   5 -16       2578.60       3504.63       437.54 o                         
   9   5 -16        463.71        707.07       601.31 o                         
  10   5 -16       3323.56       3993.15       625.76 o                         
  11   5 -16          7.51       -258.55       306.73 o                         
  12   5 -16        371.01        238.61       276.34 o                         
  13   5 -16        215.96        853.59       277.26 o                         
  14   5 -16        847.82       1237.57       387.34 o                         
  15   5 -16       1332.84       1837.01       374.96 o                         
  16   5 -16       1385.78       1350.89       313.59 o                         
  17   5 -16       2038.74       2001.44       335.76 o                         
  18   5 -16       2808.55       3177.72       368.55 o                         
  19   5 -16       1457.01       1029.03       383.15 o                         
  20   5 -16        178.96        255.43       349.92 o                         
  21   5 -16        927.88        969.96       794.42 o                         
  22   5 -16       2829.48       3115.36       406.02 o                         
  23   5 -16         35.23        252.18       426.75 o                         
  24   5 -16        143.67        454.51       584.20 o                         
  25   5 -16        365.63        100.78       630.65 o                         
  26   5 -16        304.95        223.43       831.08 o                         
  27   5 -16         70.45         31.13       507.84 o                         
  28   5 -16        141.63       -279.85       537.15 o                         
  29   5 -16        354.98        854.30       581.90 o                         
  30   5 -16         25.20        -88.27       558.23 o                         
  31   5 -16        164.18       1032.01       608.14 o                         
   0   6 -16        335.18        337.32       420.43 o                         
   1   6 -16       1174.81       1279.30       327.55 o                         
   2   6 -16        608.64        949.23       319.75 o                         
   3   6 -16       1329.37       1311.26       491.32 o                         
   4   6 -16        185.78         41.77       279.94 o                         
   5   6 -16       1351.05       1287.95       337.03 o                         
   6   6 -16        971.45       1038.68       318.07 o                         
   7   6 -16        710.31        887.23       321.43 o                         
   8   6 -16       1148.68       1521.48       342.90 o                         
   9   6 -16       1625.68       1164.86       598.87 o                         
  10   6 -16        987.30       1092.85       353.60 o                         
  11   6 -16        865.83       1487.49       358.46 o                         
  12   6 -16       6073.90       6376.82       569.54 o                         
  13   6 -16         67.79        313.03       774.86 o                         
  14   6 -16        640.29        467.54       346.78 o                         
  15   6 -16        891.26       1357.23       303.66 o                         
  16   6 -16       1625.12       1902.93       336.21 o                         
  17   6 -16        629.93        862.96       317.15 o                         
  18   6 -16       3945.53       4547.81       930.20 o                         
  19   6 -16        374.89        719.36       518.70 o                         
  20   6 -16          3.39        213.57       346.72 o                         
  21   6 -16        914.15        735.09       378.81 o                         
  22   6 -16        578.25        603.85       387.72 o                         
  23   6 -16        413.19        984.09       487.38 o                         
  24   6 -16       1035.62        456.63       531.89 o                         
  25   6 -16         56.90       -181.33       490.77 o                         
  26   6 -16        508.93       -462.69       462.69 o                         
  27   6 -16        828.16       -520.65       520.65 o                         
  28   6 -16       1439.72        186.83       650.20 o                         
  29   6 -16          5.02       -550.39       550.39 o                         
  30   6 -16        759.23          2.79       579.64 o                         
  31   6 -16        645.71       -204.80       804.20 o                         
   1   7 -16       1457.78       1335.98       323.20 o                         
   2   7 -16      12424.10      12990.84       853.08 o                         
   3   7 -16        752.27       1187.86       330.99 o                         
   4   7 -16        103.53        260.95       291.97 o                         
   5   7 -16       3085.89       3432.73       398.99 o                         
   6   7 -16       5030.75       5404.33       470.09 o                         
   7   7 -16       2034.04       2200.36       615.98 o                         
   8   7 -16        800.48       1020.43       351.49 o                         
   9   7 -16        839.94        307.57       334.51 o                         
  10   7 -16        778.67        667.79       340.21 o                         
  11   7 -16       2021.97       2329.10       399.39 o                         
  12   7 -16       1754.64       2639.92       542.65 o                         
  13   7 -16         17.13        -16.40       447.32 o                         
  14   7 -16         78.95       -131.37       545.09 o                         
  15   7 -16        519.31        463.54       398.72 o                         
  16   7 -16       3177.42       2924.34       387.73 o                         
  17   7 -16        828.22       1333.02       375.27 o                         
  18   7 -16       2646.72       2032.41       375.62 o                         
  19   7 -16       1645.67       1657.86       369.54 o                         
  20   7 -16        288.63        441.88       387.87 o                         
  21   7 -16       1075.66        951.62       481.11 o                         
  22   7 -16       4056.37       5313.45       484.91 o                         
  23   7 -16         98.68        580.94       406.94 o                         
  24   7 -16        528.56        640.75       512.69 o                         
  25   7 -16        602.13        546.36       556.28 o                         
  26   7 -16        955.29        940.17       458.85 o                         
  27   7 -16         28.93        631.95       460.83 o                         
  28   7 -16        537.41        405.38       494.20 o                         
  29   7 -16         52.85        900.51      1349.29 o                         
  30   7 -16          1.34        -34.94       589.18 o                         
   0   8 -16       3906.45       3964.76       571.98 o                         
   1   8 -16       4209.84       3641.30       404.45 o                         
   2   8 -16       1569.18       1298.55       350.25 o                         
   3   8 -16       1564.11       1520.26       348.94 o                         
   4   8 -16        841.87        857.42       338.72 o                         
   5   8 -16        120.78       -347.10       347.10 o                         
   6   8 -16       1049.19       1307.79       373.05 o                         
   7   8 -16          4.50        516.96       345.22 o                         
   8   8 -16       7534.47       8695.09       573.06 o                         
   9   8 -16        251.04        112.74       340.92 o                         
  10   8 -16        675.05        779.21       365.29 o                         
  11   8 -16       4070.93       4298.03       728.42 o                         
  12   8 -16       6745.98       6583.93       561.91 o                         
  13   8 -16       1125.81       1266.65       391.18 o                         
  14   8 -16        343.18        739.56       404.28 o                         
  15   8 -16         20.90       -374.36       389.89 o                         
  16   8 -16       1552.86       2347.17       473.20 o                         
  17   8 -16        291.03         80.20       412.82 o                         
  18   8 -16       1142.48       1256.84       404.49 o                         
  19   8 -16         71.77        542.65       425.19 o                         
  20   8 -16        360.12        577.09       512.72 o                         
  21   8 -16        408.12        828.09       398.40 o                         
  22   8 -16        293.04        576.11       488.39 o                         
  23   8 -16        851.35        969.98       442.92 o                         
  24   8 -16       2734.01       3595.42       503.21 o                         
  25   8 -16        123.59        -19.60       743.21 o                         
  26   8 -16        140.25         32.74       443.19 o                         
  27   8 -16        604.45        750.48       511.02 o                         
  28   8 -16         25.39        183.97       473.67 o                         
  29   8 -16         11.70        -50.22       489.58 o                         
  30   8 -16        371.18        827.73       543.45 o                         
   1   9 -16       4610.51       5462.58       721.09 o                         
   2   9 -16       6329.90       5916.24       519.56 o                         
   3   9 -16        660.28        316.36       694.20 o                         
   4   9 -16       1262.49       1624.05       385.50 o                         
   5   9 -16       4906.39       4965.64       466.33 o                         
   6   9 -16        707.05        817.18       365.21 o                         
   7   9 -16       3376.41       4147.65       450.63 o                         
   8   9 -16       1228.20       1060.86       537.76 o                         
   9   9 -16       1679.19       1582.49       652.65 o                         
  10   9 -16       2235.42       2080.08       862.86 o                         
  11   9 -16        621.99        585.94       395.53 o                         
  12   9 -16        207.57       -120.86       392.34 o                         
  13   9 -16        658.70        842.09       403.00 o                         
  14   9 -16       1083.72       1118.86       421.68 o                         
  15   9 -16        595.82        441.48       406.81 o                         
  16   9 -16         71.30       -567.09       567.09 o                         
  17   9 -16        781.56        425.07      1112.19 o                         
  18   9 -16       3190.34       3426.69       598.87 o                         
  19   9 -16        639.05       1236.26       483.81 o                         
  20   9 -16        489.46        532.62       475.23 o                         
  21   9 -16       1412.36       2164.16       458.80 o                         
  22   9 -16       3193.04       4643.91       489.68 o                         
  23   9 -16        880.59       1993.21       748.66 o                         
  24   9 -16        796.31       1550.16       463.12 o                         
  25   9 -16        295.33        485.36       518.85 o                         
  26   9 -16       1247.21        618.59       469.92 o                         
  27   9 -16         88.31       -104.92       473.59 o                         
  28   9 -16        109.23         29.15       492.07 o                         
  29   9 -16        377.93        864.68       510.43 o                         
   0  10 -16       1122.73        826.20       518.21 o                         
   1  10 -16       3521.73       3788.00       457.55 o                         
   2  10 -16       2496.82       3152.11       523.09 o                         
   3  10 -16       2523.50       2716.30       431.94 o                         
   4  10 -16       6820.99       6610.87       583.44 o                         
   5  10 -16       2005.03       2214.60       620.87 o                         
   6  10 -16        516.47        101.74       532.87 o                         
   7  10 -16       1261.17       1045.68       400.28 o                         
   8  10 -16       6229.33       6673.43       553.46 o                         
   9  10 -16       2780.37       1856.55       436.05 o                         
  10  10 -16        983.03       1605.85       441.47 o                         
  11  10 -16       3189.06       3373.02       482.77 o                         
  12  10 -16        222.16       -402.67       500.10 o                         
  13  10 -16        140.23        322.66       591.54 o                         
  14  10 -16        207.77        161.12       414.78 o                         
  15  10 -16        561.63        458.62       414.43 o                         
  16  10 -16        682.59       1067.25       445.42 o                         
  17  10 -16        485.78        186.65       537.76 o                         
  18  10 -16       1950.03       2193.41       963.08 o                         
  19  10 -16        522.40        416.87       464.48 o                         
  20  10 -16         42.07       -136.19       549.98 o                         
  21  10 -16        415.58       1247.16       523.09 o                         
  22  10 -16        113.81        413.19       509.46 o                         
  23  10 -16        698.72        287.48       502.25 o                         
  24  10 -16        796.13        628.15       564.65 o                         
  25  10 -16        107.34        863.30       473.57 o                         
  26  10 -16        106.19        322.73       477.55 o                         
  27  10 -16         62.00        -19.93       493.84 o                         
  28  10 -16         24.00       -307.18       519.49 o                         
  29  10 -16          7.14       -280.05       878.87 o                         
   1  11 -16       4172.48       2967.46       821.31 o                         
   2  11 -16       3037.77       3158.12       703.98 o                         
   3  11 -16       2236.39       1808.83       615.98 o                         
   4  11 -16       1015.62        625.76       547.54 o                         
   5  11 -16       1133.07       1158.63       562.20 o                         
   6  11 -16       1102.87       1231.96       591.54 o                         
   7  11 -16       2492.02       2742.58       699.09 o                         
   8  11 -16        132.66         -2.01       438.47 o                         
   9  11 -16         52.46       -464.43       464.43 o                         
  10  11 -16       1400.63       1826.33       427.98 o                         
  11  11 -16         99.51        648.96       408.75 o                         
  12  11 -16        102.27        527.47       395.92 o                         
  13  11 -16       2460.17       2700.99       490.73 o                         
  14  11 -16       2703.03       3848.29       574.43 o                         
  15  11 -16       1749.96       1859.37       495.98 o                         
  16  11 -16        149.96        542.17       458.02 o                         
  17  11 -16       1066.40        866.46       689.31 o                         
  18  11 -16       1338.51       1816.52       501.21 o                         
  19  11 -16         13.11       -383.28       463.78 o                         
  20  11 -16         78.51       -173.93       469.79 o                         
  21  11 -16        425.81        565.20       507.84 o                         
  22  11 -16        781.50        781.72       526.96 o                         
  23  11 -16         55.97       -341.14       502.75 o                         
  24  11 -16         79.56        592.67       551.17 o                         
  25  11 -16        138.56        363.86       811.53 o                         
  26  11 -16        388.36        817.76       561.60 o                         
  27  11 -16         81.07        239.37       584.22 o                         
  28  11 -16        396.71        925.91       608.29 o                         
   0  12 -16        269.48        713.76       581.76 o                         
   1  12 -16       3018.03       3650.10       494.00 o                         
   2  12 -16        898.26       1630.46       421.68 o                         
   3  12 -16        384.64       -332.90       358.72 o                         
   4  12 -16       1474.42        880.18       409.80 o                         
   5  12 -16       1744.12       1734.54       547.54 o                         
   6  12 -16        182.83       -377.57       377.57 o                         
   7  12 -16       1498.45       2223.12       787.09 o                         
   8  12 -16       4496.11       4920.05       551.93 o                         
   9  12 -16        240.37         86.13       447.32 o                         
  10  12 -16        438.78        792.92       428.48 o                         
  11  12 -16       1776.58       1899.21       475.31 o                         
  12  12 -16       1072.73       1459.72       461.25 o                         
  13  12 -16       2324.70       1792.78       469.98 o                         
  14  12 -16        109.39        363.21       444.20 o                         
  15  12 -16        215.15        251.91       440.50 o                         
  16  12 -16       1592.67       1167.09       482.15 o                         
  17  12 -16       1133.12       1136.45       484.57 o                         
  18  12 -16        105.27       -318.66       716.20 o                         
  19  12 -16         27.25        -96.62       899.53 o                         
  20  12 -16        776.65       1004.32       511.58 o                         
  21  12 -16        119.53        264.69       505.71 o                         
  22  12 -16         62.08        144.94       511.47 o                         
  23  12 -16        166.31        407.28       551.17 o                         
  24  12 -16        837.14       1542.84       587.46 o                         
  25  12 -16          5.09        124.69       601.31 o                         
  26  12 -16        518.70        687.38       599.30 o                         
  27  12 -16        295.92        625.19       608.94 o                         
   1  13 -16       3962.29       3848.39       530.42 o                         
   2  13 -16       5321.64       5051.96      1273.52 o                         
   3  13 -16       1752.42       1437.49       464.86 o                         
   4  13 -16       3643.74       3369.82       521.95 o                         
   5  13 -16        292.07        -85.70       400.95 o                         
   6  13 -16       2201.24       1898.31      1009.52 o                         
   7  13 -16        489.22        363.48       420.00 o                         
   8  13 -16        603.81       1142.12       454.33 o                         
   9  13 -16          1.89        696.55       445.89 o                         
  10  13 -16        223.91        227.46       603.76 o                         
  11  13 -16        303.66        219.77       416.02 o                         
  12  13 -16        120.53        470.69       442.32 o                         
  13  13 -16       2136.65       1429.95       505.98 o                         
  14  13 -16        516.16        436.11       452.81 o                         
  15  13 -16        811.44        212.30       454.33 o                         
  16  13 -16        852.20        371.19       483.81 o                         
  17  13 -16        287.26       1390.09       520.25 o                         
  18  13 -16       1193.48       1250.14       540.92 o                         
  19  13 -16        218.73        185.56      1302.85 o                         
  20  13 -16        465.13       1300.69       535.78 o                         
  21  13 -16        529.06        780.24       554.50 o                         
  22  13 -16       1341.60       1402.84       561.35 o                         
  23  13 -16        134.94        -96.74      1297.96 o                         
  24  13 -16        223.83       -426.56       552.81 o                         
  25  13 -16        257.02        503.98       608.48 o                         
  26  13 -16        278.16        395.53       799.31 o                         
   0  14 -16        168.83       1359.07       635.54 o                         
   1  14 -16        261.55        149.38       435.52 o                         
   2  14 -16       1348.22       1376.13       598.87 o                         
   3  14 -16       1034.54        938.01       433.58 o                         
   4  14 -16       1348.13       1153.74       449.39 o                         
   5  14 -16        318.78        550.53       427.98 o                         
   6  14 -16        753.90        403.72       433.83 o                         
   7  14 -16       1067.65       1008.47       463.06 o                         
   8  14 -16       2863.38       2319.95       502.96 o                         
   9  14 -16       1365.00        944.81       459.14 o                         
  10  14 -16        277.90        352.99       447.65 o                         
  11  14 -16        232.06        162.88       440.66 o                         
  12  14 -16       2840.08       3402.50       551.17 o                         
  13  14 -16        767.76       1355.34       472.98 o                         
  14  14 -16        274.94        -47.32       466.79 o                         
  15  14 -16       1028.44        963.91       510.35 o                         
  16  14 -16        933.88        923.05       506.59 o                         
  17  14 -16        210.05         40.43       492.59 o                         
  18  14 -16        473.60       -430.73       499.44 o                         
  19  14 -16        968.95        532.95       513.13 o                         
  20  14 -16        858.80        842.10       559.98 o                         
  21  14 -16        437.74       -287.31       520.25 o                         
  22  14 -16        105.46        260.43       549.12 o                         
  23  14 -16        272.61        257.79       547.90 o                         
  24  14 -16        737.69        730.26       568.84 o                         
  25  14 -16        338.08        568.90       684.42 o                         
   1  15 -16       2604.22       2272.27       487.38 o                         
   2  15 -16       2293.17       1894.92       487.38 o                         
   3  15 -16        164.86        388.04       443.95 o                         
   4  15 -16        183.12       -115.71       433.83 o                         
   5  15 -16          7.14        103.62       433.83 o                         
   6  15 -16       2712.48       1640.12       500.92 o                         
   7  15 -16         65.31        172.48       444.12 o                         
   8  15 -16        535.57        868.95       472.64 o                         
   9  15 -16         39.65          1.19       469.98 o                         
  10  15 -16        304.68        397.77       462.45 o                         
  11  15 -16       1416.20       1220.66       531.06 o                         
  12  15 -16        867.57       1785.16       523.29 o                         
  13  15 -16        912.18       1794.46       511.47 o                         
  14  15 -16        520.46        985.51       703.98 o                         
  15  15 -16        871.59        626.53       516.38 o                         
  16  15 -16        970.94        629.53       523.29 o                         
  17  15 -16        163.88        -39.16       497.46 o                         
  18  15 -16        788.81        453.81       563.44 o                         
  19  15 -16       1046.42       1413.68       566.42 o                         
  20  15 -16        352.97        350.72       527.16 o                         
  21  15 -16       1251.39       1126.44       564.90 o                         
  22  15 -16        704.95       1425.67       596.12 o                         
  23  15 -16       1309.17       2016.98       613.41 o                         
   0  16 -16       2769.03       4277.64       796.86 o                         
   1  16 -16        121.52        483.46       464.86 o                         
   2  16 -16        590.55        710.79       461.40 o                         
   3  16 -16       1186.45       1808.48       502.89 o                         
   4  16 -16        295.71        680.57       456.15 o                         
   5  16 -16        263.58        -21.40       438.65 o                         
   6  16 -16       1112.20        869.13       491.32 o                         
   7  16 -16        369.32        303.05       482.22 o                         
   8  16 -16        889.48        669.76       483.96 o                         
   9  16 -16        146.14       -117.58       738.20 o                         
  10  16 -16       1259.69       1371.29       518.53 o                         
  11  16 -16        760.71       1051.43       502.25 o                         
  12  16 -16        309.71        174.10       490.84 o                         
  13  16 -16       1228.22        917.60       540.99 o                         
  14  16 -16         22.79       1016.17       528.36 o                         
  15  16 -16        787.73        975.51       559.21 o                         
  16  16 -16        455.18       1001.02      1456.84 o                         
  17  16 -16        354.23        289.67       542.59 o                         
  18  16 -16        138.84        728.14       534.61 o                         
  19  16 -16        734.76        432.18       848.20 o                         
  20  16 -16        235.00        366.61       565.12 o                         
  21  16 -16        701.58        704.20       559.95 o                         
  22  16 -16        402.32       1270.31       595.70 o                         
   1  17 -16        342.60       -121.79       518.21 o                         
   2  17 -16        735.56        343.59       471.40 o                         
   3  17 -16        144.56        237.26       498.65 o                         
   4  17 -16       1056.99       1002.53       493.03 o                         
   5  17 -16        284.80       1241.97       508.12 o                         
   6  17 -16        269.95        453.56      1610.84 o                         
   7  17 -16       2907.90       2919.74       887.31 o                         
   8  17 -16        377.24        314.40      1410.40 o                         
   9  17 -16        774.66       1099.63       508.12 o                         
  10  17 -16        451.64        481.54       511.61 o                         
  11  17 -16        440.60         68.46       512.92 o                         
  12  17 -16        220.53        369.54       528.73 o                         
  13  17 -16        135.17        593.79       540.00 o                         
  14  17 -16        772.58       1686.08       564.55 o                         
  15  17 -16          7.47       -377.06       509.46 o                         
  16  17 -16        315.00       1034.31       563.34 o                         
  17  17 -16        472.06        998.76       568.27 o                         
  18  17 -16        256.20        584.24      1102.41 o                         
  19  17 -16        148.23        151.55       577.30 o                         
  20  17 -16         22.76        -54.34       551.92 o                         
   0  18 -16       1359.66        743.09       757.75 o                         
   1  18 -16        251.86        361.37       506.00 o                         
   2  18 -16        762.01       1386.31       546.15 o                         
   3  18 -16        216.23        625.59       507.28 o                         
   4  18 -16       1538.07       1761.20       539.14 o                         
   5  18 -16        458.49        312.47      1095.08 o                         
   6  18 -16        305.65        229.75       706.42 o                         
   7  18 -16        247.13        673.98       508.40 o                         
   8  18 -16       1297.58        788.07       681.98 o                         
   9  18 -16        151.42        133.10       502.25 o                         
  10  18 -16        380.41        262.37       521.68 o                         
  11  18 -16        222.69        212.09       509.81 o                         
  12  18 -16        699.68       1891.94       584.21 o                         
  13  18 -16        499.15       -148.76       514.76 o                         
  14  18 -16         99.01        746.05       628.20 o                         
  15  18 -16        266.58       -138.46       532.05 o                         
  16  18 -16        527.19        754.20       657.53 o                         
  17  18 -16        433.92       -364.50       537.53 o                         
  18  18 -16        455.66       1010.55       582.71 o                         
   1  19 -16       1069.86        360.54       523.09 o                         
   2  19 -16        715.91        872.11       524.59 o                         
   3  19 -16        546.26        210.08       508.12 o                         
   4  19 -16         35.59        405.91       516.72 o                         
   5  19 -16        476.22       -178.60       492.16 o                         
   6  19 -16        143.34        -86.90       506.89 o                         
   7  19 -16         10.63        167.04      1268.63 o                         
   8  19 -16        759.78        278.84       542.43 o                         
   9  19 -16        210.76        127.41       931.30 o                         
  10  19 -16        284.93         32.55       529.61 o                         
  11  19 -16        582.42        831.19       573.81 o                         
  12  19 -16        840.07       1410.92       578.95 o                         
  13  19 -16         43.83       -252.28       551.30 o                         
  14  19 -16        213.85        493.88       579.98 o                         
  15  19 -16        818.21       1085.52       599.70 o                         
  16  19 -16         86.27        514.91       593.49 o                         
   0  20 -16        324.89        146.66       694.20 o                         
   1  20 -16        972.12        960.31       545.89 o                         
   2  20 -16         87.86       -791.98       791.98 o                         
   3  20 -16         84.46        555.77       821.31 o                         
   4  20 -16        909.72        921.18       691.76 o                         
   5  20 -16        178.82        514.80       926.42 o                         
   6  20 -16        432.71        924.84       525.31 o                         
   7  20 -16         26.70       -516.79       516.79 o                         
   8  20 -16        757.92         84.55       537.15 o                         
   9  20 -16       1599.45       2712.64       637.45 o                         
  10  20 -16        493.71       1324.85       598.04 o                         
  11  20 -16        719.40        586.53       564.24 o                         
  12  20 -16        210.68        734.01       589.20 o                         
  13  20 -16       1063.24       1593.70       614.59 o                         
  14  20 -16          1.96        606.20       884.86 o                         
   1  21 -16       1038.45        653.79       899.53 o                         
   2  21 -16       1222.34       1106.64       587.18 o                         
   3  21 -16        570.09        425.73       551.17 o                         
   4  21 -16        671.01        478.74       570.10 o                         
   5  21 -16         27.84        199.55       549.61 o                         
   6  21 -16        394.45        734.49      1356.62 o                         
   7  21 -16        348.69         61.66       563.44 o                         
   8  21 -16        375.72        128.29       565.00 o                         
   9  21 -16        251.13       1844.00       623.38 o                         
  10  21 -16       1662.04       1951.48       644.36 o                         
   0  22 -16        403.38       -523.09       757.75 o                         
   1  22 -16        335.66        215.89       576.18 o                         
   2  22 -16        380.15       -195.19       782.20 o                         
   3  22 -16        134.46        661.11       608.90 o                         
   2   0 -15       2098.17       2455.75       264.03 o                         
   4   0 -15         70.38        -74.64       285.99 o                         
   6   0 -15        681.89        400.88       356.88 o                         
   8   0 -15      10287.45      10344.56       669.76 o                         
  10   0 -15       6324.78       5617.16       650.20 o                         
  12   0 -15        101.79        405.77       415.54 o                         
  14   0 -15       2450.20       1657.28       474.21 o                         
  16   0 -15       5845.67       4903.40       596.43 o                         
  18   0 -15       4601.41       4385.20       650.20 o                         
  20   0 -15        461.37        112.44       498.65 o                         
  22   0 -15       8142.93       8252.18       914.19 o                         
  24   0 -15       1962.25       2307.48       703.98 o                         
  26   0 -15       2196.18       1114.63       689.31 o                         
  28   0 -15       3367.00       3539.44       816.42 o                         
  30   0 -15         83.32       -332.43       733.31 o                         
  32   0 -15       2292.03        699.09       787.09 o                         
  34   0 -15        201.01       -464.43       806.64 o                         
   0   1 -15       1912.99       1598.35       248.25 o                         
   1   1 -15         34.61        -41.91       154.36 o                         
   2   1 -15       2773.78       3146.20       230.82 o                         
   3   1 -15       3484.72       4122.99       262.42 o                         
   4   1 -15       9859.54       9495.80       332.30 o                         
   5   1 -15       8168.02       7542.51       403.11 o                         
   6   1 -15       2757.31       2908.89       353.77 o                         
   7   1 -15       2287.90       2401.89       239.15 o                         
   8   1 -15       5890.46       6086.26       327.08 o                         
   9   1 -15       4081.16       5096.06       386.49 o                         
  10   1 -15       9999.53      10505.71       383.67 o                         
  11   1 -15        194.54        170.08       294.08 o                         
  12   1 -15       8934.57       9289.92       527.98 o                         
  13   1 -15       1918.31       2709.70       642.87 o                         
  14   1 -15       9609.41       9645.44       513.33 o                         
  15   1 -15        839.22        691.47       449.76 o                         
  16   1 -15       5492.19       5529.91       586.65 o                         
  17   1 -15        471.98        770.42       338.72 o                         
  18   1 -15       4660.29       5252.46       547.54 o                         
  19   1 -15        578.60        934.19       730.87 o                         
  20   1 -15       1913.54       2234.15       620.87 o                         
  21   1 -15       1202.18       1417.73       596.43 o                         
  22   1 -15        898.55       1353.04       421.35 o                         
  23   1 -15        621.40       1059.14       433.33 o                         
  24   1 -15        660.93        753.32       442.32 o                         
  25   1 -15         96.53        430.58       449.23 o                         
  26   1 -15       3968.30       4237.14       928.86 o                         
  27   1 -15         98.42        -69.44       464.94 o                         
  28   1 -15        851.77        900.97       492.52 o                         
  29   1 -15        320.44        535.32       497.79 o                         
  30   1 -15        477.91        525.66       527.09 o                         
  31   1 -15        547.07       1481.98       570.79 o                         
  32   1 -15       2055.83       3011.34       628.20 o                         
  33   1 -15         21.19         10.53       608.65 o                         
  34   1 -15        123.15       -111.90       562.67 o                         
   1   2 -15       7135.27       7069.63       401.00 o                         
   2   2 -15       6652.02       6886.17       341.56 o                         
   3   2 -15       9152.68       9018.60       421.68 o                         
   4   2 -15       2284.74       2155.25       290.54 o                         
   5   2 -15       2360.28       2366.18       236.25 o                         
   6   2 -15       3481.62       3793.43       328.35 o                         
   7   2 -15       1192.72       1796.06       225.16 o                         
   8   2 -15       4359.49       4494.68       286.94 o                         
   9   2 -15       2820.44       3031.87       268.23 o                         
  10   2 -15       5551.68       6073.33       540.78 o                         
  11   2 -15       1708.75       2091.08       286.61 o                         
  12   2 -15        250.12        282.32       232.88 o                         
  13   2 -15       1458.45       1790.84       256.75 o                         
  14   2 -15       1983.46       2132.36       276.43 o                         
  15   2 -15       2110.06       2405.35       282.26 o                         
  16   2 -15       5339.68       5947.66       370.05 o                         
  17   2 -15        318.06        172.61       270.11 o                         
  18   2 -15       2855.12       2969.88       329.82 o                         
  19   2 -15       1457.15       1139.08       333.08 o                         
  20   2 -15        854.41       1129.51       444.87 o                         
  21   2 -15       1515.61       1271.31       423.45 o                         
  22   2 -15        672.95        767.88       410.67 o                         
  23   2 -15        905.23       1166.75       483.98 o                         
  24   2 -15        739.51        727.69       438.86 o                         
  25   2 -15        601.48       -206.24       426.83 o                         
  26   2 -15        742.35        613.54       618.42 o                         
  27   2 -15        306.51        353.17       933.75 o                         
  28   2 -15       1730.13       1082.57       519.84 o                         
  29   2 -15         66.76       -360.60      1422.62 o                         
  30   2 -15         58.99        201.40       516.79 o                         
  31   2 -15         39.95       -104.15      1033.97 o                         
  32   2 -15        371.88        -34.59       547.51 o                         
  33   2 -15        244.79       -534.08       534.08 o                         
  34   2 -15         37.16         92.89       566.92 o                         
   0   3 -15       4403.77       4326.53       488.87 o                         
   1   3 -15        161.07       -193.11       285.99 o                         
   2   3 -15       4693.52       5083.08       367.56 o                         
   3   3 -15       4558.18       4598.87       496.21 o                         
   4   3 -15        340.76       -117.50       294.95 o                         
   5   3 -15       4656.46       4874.80       293.32 o                         
   6   3 -15       1448.28       1545.17       233.62 o                         
   7   3 -15        962.35       1194.26       225.21 o                         
   8   3 -15       1718.91       2036.53       247.03 o                         
   9   3 -15      10151.91       9476.05       378.17 o                         
  10   3 -15        457.12        476.43       224.48 o                         
  11   3 -15        114.51        132.61       226.39 o                         
  12   3 -15       4325.71       4377.47       365.76 o                         
  13   3 -15       4602.58       4898.88       331.88 o                         
  14   3 -15       1704.02       2400.71       409.14 o                         
  15   3 -15        258.89        350.89       252.44 o                         
  16   3 -15       1607.41       2271.97       294.88 o                         
  17   3 -15        558.55        218.16       291.96 o                         
  18   3 -15       1187.29       1539.23       427.67 o                         
  19   3 -15        379.08        263.22       306.33 o                         
  20   3 -15       2557.29       3892.04       370.10 o                         
  21   3 -15       2452.61       2549.64       358.90 o                         
  22   3 -15        513.01        469.79       331.51 o                         
  23   3 -15          0.60        207.42       328.13 o                         
  24   3 -15       4309.33       5012.26       703.20 o                         
  25   3 -15         87.00       -116.76       442.32 o                         
  26   3 -15        244.22        -41.28       443.71 o                         
  27   3 -15       2553.41       1996.05       529.94 o                         
  28   3 -15       2485.40       2159.70       547.54 o                         
  29   3 -15        352.66       -378.98       504.56 o                         
  30   3 -15        219.55       -495.98       495.98 o                         
  31   3 -15        338.42         34.24       516.72 o                         
  32   3 -15       1462.25        796.27       568.46 o                         
  33   3 -15        375.95        337.34       582.10 o                         
  34   3 -15        227.66       -435.19       909.30 o                         
   1   4 -15       3062.35       2332.61       523.09 o                         
   2   4 -15       6435.13       6523.62       564.65 o                         
   3   4 -15        921.36        825.60       283.21 o                         
   4   4 -15       5353.49       5460.23       411.19 o                         
   5   4 -15       3690.29       4365.39       498.65 o                         
   6   4 -15       4570.01       4845.47       391.79 o                         
   7   4 -15       5495.60       5353.77       328.09 o                         
   8   4 -15       3943.51       4458.09       296.45 o                         
   9   4 -15       4655.98       5106.23       326.00 o                         
  10   4 -15       1400.41       1950.90       255.01 o                         
  11   4 -15        206.31        316.01       236.96 o                         
  12   4 -15        101.29        122.16       338.79 o                         
  13   4 -15        284.62        271.12       231.31 o                         
  14   4 -15       5783.24       5992.23       465.20 o                         
  15   4 -15       4568.54       5623.15       377.25 o                         
  16   4 -15        352.49        839.14       273.15 o                         
  17   4 -15       1732.40       1549.50       299.90 o                         
  18   4 -15       3421.97       3384.35       564.65 o                         
  19   4 -15        550.47        991.46       292.81 o                         
  20   4 -15         69.45        -42.46       293.32 o                         
  21   4 -15         75.11        144.13       306.99 o                         
  22   4 -15       1480.46       1371.37       522.58 o                         
  23   4 -15          5.87         18.59       328.12 o                         
  24   4 -15        875.95        975.71       372.61 o                         
  25   4 -15       1818.87       1948.14       409.03 o                         
  26   4 -15          6.48        721.80       380.96 o                         
  27   4 -15         18.23       -154.53       469.98 o                         
  28   4 -15        994.12       1237.41       464.06 o                         
  29   4 -15        383.94       -173.44       499.08 o                         
  30   4 -15         53.28        -38.33      1055.97 o                         
  31   4 -15        127.99       -522.79       524.59 o                         
  32   4 -15        453.24        807.70      1065.74 o                         
  33   4 -15         91.56       -162.43       552.58 o                         
   0   5 -15       5244.84       5744.26       611.09 o                         
   1   5 -15       2055.95       1813.31       307.60 o                         
   2   5 -15       4086.04       4021.68       380.07 o                         
   3   5 -15       1920.55       2961.06       520.65 o                         
   4   5 -15       3341.97       3603.71       362.18 o                         
   5   5 -15        437.18        649.34       351.99 o                         
   6   5 -15       4414.19       4825.35       459.54 o                         
   7   5 -15       4964.16       5237.62       426.41 o                         
   8   5 -15      23423.21      23304.20       491.86 o                         
   9   5 -15       1257.76       1576.65       280.59 o                         
  10   5 -15       2098.34       2357.11       264.67 o                         
  11   5 -15       3201.36       3303.41       295.28 o                         
  12   5 -15       7206.07       7302.68       397.53 o                         
  13   5 -15       2456.35       2606.30       299.93 o                         
  14   5 -15        747.59        804.10       270.90 o                         
  15   5 -15        581.58        367.73       271.86 o                         
  16   5 -15        187.23        -80.82       471.90 o                         
  17   5 -15        350.63        298.59       378.88 o                         
  18   5 -15        302.75        391.74       278.23 o                         
  19   5 -15        596.73        237.57       347.30 o                         
  20   5 -15        155.72         43.78       315.55 o                         
  21   5 -15        477.06       -295.99       304.60 o                         
  22   5 -15        663.25        209.65       414.13 o                         
  23   5 -15        308.77        498.86       496.68 o                         
  24   5 -15        604.50        384.90       363.02 o                         
  25   5 -15        949.70        721.50       381.11 o                         
  26   5 -15        826.70        697.27       448.96 o                         
  27   5 -15        661.52        256.18       394.78 o                         
  28   5 -15       1441.11       1050.52       503.68 o                         
  29   5 -15        215.54        705.84       548.05 o                         
  30   5 -15        505.77        750.82       459.10 o                         
  31   5 -15        712.85        388.27      1180.63 o                         
  32   5 -15        544.76       1161.37       579.98 o                         
  33   5 -15        326.89         13.93       569.60 o                         
   1   6 -15       1047.34       1174.13       300.75 o                         
   2   6 -15       3110.09       3577.88       370.64 o                         
   3   6 -15       2208.33       2178.46       331.96 o                         
   4   6 -15       8643.58       8127.64       674.65 o                         
   5   6 -15       1608.10       2100.17       338.56 o                         
   6   6 -15       1009.11       1011.91       305.92 o                         
   7   6 -15       2993.70       3632.53       562.20 o                         
   8   6 -15        634.09       1043.28       303.97 o                         
   9   6 -15       2728.48       3388.61       376.04 o                         
  10   6 -15       5434.30       6074.51       416.61 o                         
  11   6 -15       4185.08       4115.36       323.41 o                         
  12   6 -15        589.56        328.95       252.02 o                         
  13   6 -15        941.54       1116.03       291.20 o                         
  14   6 -15       4841.48       5334.66       372.25 o                         
  15   6 -15       2190.21       2342.19       393.04 o                         
  16   6 -15        737.04        675.10       316.29 o                         
  17   6 -15       1342.59       1722.27       458.95 o                         
  18   6 -15       2854.20       2964.17       350.27 o                         
  19   6 -15        860.00        580.53       313.20 o                         
  20   6 -15        686.37        673.66       319.93 o                         
  21   6 -15        482.90        533.10       569.28 o                         
  22   6 -15       2680.12       2953.46       504.67 o                         
  23   6 -15       1201.11        952.99       380.18 o                         
  24   6 -15        358.32        362.71       455.32 o                         
  25   6 -15        726.52        641.46       495.73 o                         
  26   6 -15        613.61        818.93       406.80 o                         
  27   6 -15        459.29        609.27       417.56 o                         
  28   6 -15        625.49        465.49       659.36 o                         
  29   6 -15        360.38        461.53       792.09 o                         
  30   6 -15        481.44       1235.93       721.11 o                         
  31   6 -15         15.08        797.01       455.66 o                         
  32   6 -15        578.48        758.25       505.24 o                         
  33   6 -15        352.69        350.19      1231.96 o                         
   0   7 -15       3969.60       4096.76       576.87 o                         
   1   7 -15       1803.09       1382.77       317.97 o                         
   2   7 -15       3782.46       3311.72       380.07 o                         
   3   7 -15        600.02        388.96       288.51 o                         
   4   7 -15       3736.00       4003.98       399.26 o                         
   5   7 -15       2309.18       2223.84       348.68 o                         
   6   7 -15       9513.99       9356.60       519.22 o                         
   7   7 -15        719.24        432.88       300.51 o                         
   8   7 -15      17585.93      16792.57       747.98 o                         
   9   7 -15      12305.63      12368.20       572.31 o                         
  10   7 -15        723.58       1360.74       343.84 o                         
  11   7 -15       1246.60       1340.77       449.76 o                         
  12   7 -15       2186.25       2233.88       289.57 o                         
  13   7 -15        430.28        754.08       262.12 o                         
  14   7 -15       4527.94       4946.25       368.75 o                         
  15   7 -15        334.31        878.83       351.18 o                         
  16   7 -15        224.23        173.91       361.33 o                         
  17   7 -15         96.66       -166.79       277.79 o                         
  18   7 -15       5614.82       6236.57       439.73 o                         
  19   7 -15         93.58       -161.53       327.30 o                         
  20   7 -15       2276.78       3330.99       394.08 o                         
  21   7 -15        655.38       1928.31       370.13 o                         
  22   7 -15        358.82       1086.23       509.13 o                         
  23   7 -15        284.29        536.47       358.94 o                         
  24   7 -15        663.92       1419.07       395.23 o                         
  25   7 -15         63.55       -133.68       390.32 o                         
  26   7 -15        873.38       1429.57       431.59 o                         
  27   7 -15       1696.77       2642.22       463.44 o                         
  28   7 -15       1033.56       1400.10       664.42 o                         
  29   7 -15        755.69        886.80       531.66 o                         
  30   7 -15        736.96        988.03       475.77 o                         
  31   7 -15        908.74       1551.52       540.84 o                         
  32   7 -15        117.16        625.05       872.11 o                         
   1   8 -15         50.92       -120.00       273.77 o                         
   2   8 -15       4433.10       5169.13       442.32 o                         
   3   8 -15         61.40       -112.56       281.19 o                         
   4   8 -15       3772.67       4722.33       421.06 o                         
   5   8 -15        996.43        959.85       461.99 o                         
   6   8 -15        671.07       1149.47       315.32 o                         
   7   8 -15        910.07       1099.88       334.88 o                         
   8   8 -15       7049.56       6977.21       667.31 o                         
   9   8 -15       1237.26       1364.04       358.27 o                         
  10   8 -15       1415.65       1649.12       358.99 o                         
  11   8 -15       1330.78       1991.34       373.05 o                         
  12   8 -15       1156.25        754.36       333.47 o                         
  13   8 -15        319.80        535.87       510.87 o                         
  14   8 -15       8307.67       9098.67       620.10 o                         
  15   8 -15       1243.01       1065.74       303.83 o                         
  16   8 -15       4140.34       4718.03       395.55 o                         
  17   8 -15        828.39        670.90       324.68 o                         
  18   8 -15       2005.27       1971.12       345.75 o                         
  19   8 -15       2750.59       3394.54       391.61 o                         
  20   8 -15       1273.11       1265.58       373.20 o                         
  21   8 -15        610.32        786.21       361.87 o                         
  22   8 -15        388.40        106.14       498.65 o                         
  23   8 -15        124.72        246.29       360.59 o                         
  24   8 -15        680.74        525.00       397.36 o                         
  25   8 -15        216.41       -376.90       376.90 o                         
  26   8 -15        336.37        182.03       405.70 o                         
  27   8 -15        939.58        526.26       426.14 o                         
  28   8 -15        548.96        625.36       428.51 o                         
  29   8 -15         46.80        544.81       440.20 o                         
  30   8 -15        369.05       -333.65       444.44 o                         
  31   8 -15         99.54        106.07       565.42 o                         
  32   8 -15        388.78        476.36       488.78 o                         
   0   9 -15       1189.18       1168.41       469.32 o                         
   1   9 -15       2724.63       2738.65       378.42 o                         
   2   9 -15       4353.56       3935.53       411.19 o                         
   3   9 -15         89.34        587.04       301.75 o                         
   4   9 -15       2733.48       3022.45       393.90 o                         
   5   9 -15        386.39        317.21       303.26 o                         
   6   9 -15       2989.92       2825.00       401.82 o                         
   7   9 -15       2027.67       2362.72       384.03 o                         
   8   9 -15       6426.23       6730.81       525.31 o                         
   9   9 -15        267.96        120.44       420.43 o                         
  10   9 -15        138.40        137.30       383.77 o                         
  11   9 -15       2092.52       1999.49       532.87 o                         
  12   9 -15        944.53       1009.53       384.75 o                         
  13   9 -15       2128.91       2587.91       421.35 o                         
  14   9 -15       1695.23       1225.13       408.21 o                         
  15   9 -15       1203.91        843.74       394.76 o                         
  16   9 -15        768.85       1106.20       319.65 o                         
  17   9 -15        756.21       1187.54       336.69 o                         
  18   9 -15       1647.05       2538.33       449.70 o                         
  19   9 -15        511.70        893.85       349.37 o                         
  20   9 -15       3269.59       3590.31       406.22 o                         
  21   9 -15        792.79        723.45       379.00 o                         
  22   9 -15        436.18        848.61       486.09 o                         
  23   9 -15       1823.82       2465.79       421.66 o                         
  24   9 -15       1598.02       2646.77       546.65 o                         
  25   9 -15        791.25       1785.52       436.70 o                         
  26   9 -15       1116.50        767.38       630.26 o                         
  27   9 -15          3.83       -211.92       415.39 o                         
  28   9 -15       1325.00        711.57       450.37 o                         
  29   9 -15        538.12        401.04       457.12 o                         
  30   9 -15         47.51        157.86       458.06 o                         
  31   9 -15        697.53        168.59       521.43 o                         
   1  10 -15        383.21         91.18       334.88 o                         
   2  10 -15       4349.74       3886.29       445.77 o                         
   3  10 -15        783.01       1038.42       348.50 o                         
   4  10 -15       3908.99       3997.50       520.65 o                         
   5  10 -15       1459.22       1093.05       361.77 o                         
   6  10 -15       1731.41       1758.31       364.10 o                         
   7  10 -15       1900.44       2077.51       395.53 o                         
   8  10 -15       1604.23       1976.68       388.79 o                         
   9  10 -15       1559.65        894.64       508.43 o                         
  10  10 -15        894.02        925.57       390.58 o                         
  11  10 -15        639.68        290.16       367.85 o                         
  12  10 -15       2240.49       2822.24       457.79 o                         
  13  10 -15        947.90        712.87       398.72 o                         
  14  10 -15       3423.92       3431.40       489.56 o                         
  15  10 -15        721.38        450.81       418.24 o                         
  16  10 -15         39.29        596.43       571.98 o                         
  17  10 -15        640.18        882.22       376.66 o                         
  18  10 -15       1275.48       1117.09       351.94 o                         
  19  10 -15       1503.43       1691.91       374.81 o                         
  20  10 -15       1902.17       1965.00       399.50 o                         
  21  10 -15        385.82        497.16       666.37 o                         
  22  10 -15        485.07       1086.00       480.35 o                         
  23  10 -15        355.01        860.71       395.80 o                         
  24  10 -15        777.05        -15.16       413.70 o                         
  25  10 -15        624.33        551.33       544.77 o                         
  26  10 -15        307.96         36.36       492.53 o                         
  27  10 -15        223.84        -74.27       441.03 o                         
  28  10 -15        537.03        524.46       460.56 o                         
  29  10 -15        111.00         60.93       453.04 o                         
  30  10 -15        259.12       -489.53       506.85 o                         
  31  10 -15        233.83        640.12       496.06 o                         
   0  11 -15       3988.25       4082.09       645.31 o                         
   1  11 -15        621.85        -43.70       337.32 o                         
   2  11 -15       1423.57        838.76       369.84 o                         
   3  11 -15       2181.70       2002.51       402.62 o                         
   4  11 -15       2400.02       2009.47       417.99 o                         
   5  11 -15       2477.03       3053.89       479.00 o                         
   6  11 -15       1620.65        909.30       527.98 o                         
   7  11 -15       4015.86       3889.68       521.49 o                         
   8  11 -15       3386.57       3549.79       635.54 o                         
   9  11 -15       1846.14       1570.93       681.98 o                         
  10  11 -15       1867.14       2209.64       423.37 o                         
  11  11 -15         71.86        399.46       388.61 o                         
  12  11 -15       7019.22       6091.36       831.08 o                         
  13  11 -15       2971.70       2340.98       510.74 o                         
  14  11 -15         32.35       -168.85       606.20 o                         
  15  11 -15       1938.69       2062.82       450.32 o                         
  16  11 -15       1898.12       1873.01       477.01 o                         
  17  11 -15        513.35        813.97       445.93 o                         
  18  11 -15        182.45        109.86       633.09 o                         
  19  11 -15        491.86        234.75       906.86 o                         
  20  11 -15       1569.36       1766.23       405.38 o                         
  21  11 -15        449.75        591.00       371.67 o                         
  22  11 -15         21.82         47.25       454.57 o                         
  23  11 -15         20.98        160.49       417.45 o                         
  24  11 -15        228.05       -221.28       397.10 o                         
  25  11 -15        342.20        461.23       434.81 o                         
  26  11 -15         30.08        980.48       447.36 o                         
  27  11 -15        691.15       1346.41       472.02 o                         
  28  11 -15        980.83        935.43       469.87 o                         
  29  11 -15        201.93        601.25       490.28 o                         
  30  11 -15        162.97       -353.31       494.78 o                         
   2  12 -15       1189.22        576.87       630.65 o                         
   3  12 -15        746.86         84.18       439.67 o                         
   4  12 -15        181.60        414.54       540.21 o                         
   5  12 -15        379.76        875.08       542.65 o                         
   6  12 -15       3660.21       4365.64       684.42 o                         
   7  12 -15       3910.66       3456.34       689.31 o                         
   8  12 -15        868.43        261.09       542.65 o                         
   9  12 -15       2468.18       3225.81       488.70 o                         
  10  12 -15       1311.07       2195.04       505.98 o                         
  11  12 -15       1178.83       1486.98       421.69 o                         
  12  12 -15        630.16        423.16       515.76 o                         
  13  12 -15       2310.58       2956.89       488.87 o                         
  14  12 -15        367.31        205.48       395.71 o                         
  15  12 -15       3868.42       3719.48       528.87 o                         
  16  12 -15        783.26        106.44       416.02 o                         
  17  12 -15        144.36        629.31       650.20 o                         
  18  12 -15        820.67        418.70       443.71 o                         
  19  12 -15       2201.58       3011.78       537.47 o                         
  20  12 -15        559.18       1192.19       472.98 o                         
  21  12 -15       1350.56       1489.82       679.53 o                         
  22  12 -15        843.95        610.69       488.40 o                         
  23  12 -15        182.41          6.57       426.15 o                         
  24  12 -15        384.56        342.41       438.33 o                         
  25  12 -15       1458.00       2626.49       488.86 o                         
  26  12 -15        547.46       1074.95       478.54 o                         
  27  12 -15        120.71        132.67       459.09 o                         
  28  12 -15        660.43       1264.00       504.03 o                         
  29  12 -15        112.58       -534.95       750.63 o                         
   0  13 -15       5280.26       4693.19       703.98 o                         
   1  13 -15        188.38        209.35       352.40 o                         
   2  13 -15       4597.58       4797.95       514.52 o                         
   3  13 -15        597.77        702.06       374.96 o                         
   4  13 -15       2538.40       3083.48       468.44 o                         
   5  13 -15       4065.51       3403.88       469.82 o                         
   6  13 -15       3712.33       3751.49       500.92 o                         
   7  13 -15        799.42       1227.76       429.46 o                         
   8  13 -15          3.90        214.50       390.58 o                         
   9  13 -15       1461.10       1884.90       779.75 o                         
  10  13 -15        486.97        472.01       414.78 o                         
  11  13 -15       2038.79       2989.26       514.93 o                         
  12  13 -15       2752.86       3382.73       518.49 o                         
  13  13 -15       1848.58        851.17       426.66 o                         
  14  13 -15        128.47        392.84       415.25 o                         
  15  13 -15       1255.33       1059.97       456.15 o                         
  16  13 -15       3526.81       4179.24       735.75 o                         
  17  13 -15        711.68        387.94       440.25 o                         
  18  13 -15       1447.63       1704.86       494.53 o                         
  19  13 -15        571.62        841.14       478.54 o                         
  20  13 -15       1573.75        886.70       576.87 o                         
  21  13 -15        328.42        288.85       486.50 o                         
  22  13 -15       2113.11       1911.75       554.82 o                         
  23  13 -15        418.78         33.15       487.38 o                         
  24  13 -15        599.05         84.54       522.68 o                         
  25  13 -15        209.87        629.96       596.43 o                         
  26  13 -15        110.24        723.82       556.15 o                         
  27  13 -15        741.71        680.03       900.05 o                         
  28  13 -15        498.79        726.65       517.53 o                         
   1  14 -15       1806.94       1589.80       479.10 o                         
   2  14 -15        703.36        662.34       407.87 o                         
   3  14 -15        474.47        747.24       414.43 o                         
   4  14 -15       6449.11       7247.82       691.76 o                         
   5  14 -15        784.64        487.75       623.31 o                         
   6  14 -15       2128.90       2237.24       471.78 o                         
   7  14 -15        591.81        572.54       411.19 o                         
   8  14 -15        668.80         16.93       774.86 o                         
   9  14 -15        781.03        118.63       412.06 o                         
  10  14 -15       4150.54       4168.48       536.58 o                         
  11  14 -15        158.48        105.06       423.20 o                         
  12  14 -15         19.92        291.37       655.09 o                         
  13  14 -15       1515.75       1000.95       475.08 o                         
  14  14 -15        858.41       1343.78       485.68 o                         
  15  14 -15       1549.90       1330.16       478.32 o                         
  16  14 -15        335.43       -182.65       421.57 o                         
  17  14 -15        144.80       -128.90      1031.52 o                         
  18  14 -15        443.37        620.02       485.24 o                         
  19  14 -15        586.35        688.04       515.34 o                         
  20  14 -15       1268.08        717.03       862.86 o                         
  21  14 -15         23.91        -41.01       523.09 o                         
  22  14 -15        369.92       -471.17       471.17 o                         
  23  14 -15         57.06       -272.04       513.33 o                         
  24  14 -15        278.37        941.52       551.17 o                         
  25  14 -15        276.39        745.18       823.75 o                         
  26  14 -15       1066.23       1319.00       590.64 o                         
  27  14 -15        203.65        783.54       637.98 o                         
   0  15 -15       5660.47       5890.93       826.20 o                         
   1  15 -15         45.39        -98.62       418.11 o                         
   2  15 -15       1384.98       1520.28       444.12 o                         
   3  15 -15       2926.08       3823.74       901.97 o                         
   4  15 -15       6215.08       6125.32       606.08 o                         
   5  15 -15        931.04       1217.91       442.44 o                         
   6  15 -15        634.74        104.40       408.75 o                         
   7  15 -15       1507.31       1280.17       447.96 o                         
   8  15 -15        351.42        827.25       447.17 o                         
   9  15 -15        275.94        570.47       425.15 o                         
  10  15 -15        572.60        707.76       441.47 o                         
  11  15 -15        382.15        668.87       455.68 o                         
  12  15 -15        836.94       1425.14       589.09 o                         
  13  15 -15        121.75       -348.37       571.98 o                         
  14  15 -15         71.19        410.84       459.61 o                         
  15  15 -15       1679.04       1492.41       513.37 o                         
  16  15 -15       1523.56        884.18       486.09 o                         
  17  15 -15        243.25        850.74       494.29 o                         
  18  15 -15        477.02        563.18       509.88 o                         
  19  15 -15       1252.49       1598.55       537.47 o                         
  20  15 -15        396.03        -93.64       505.71 o                         
  21  15 -15        513.06        159.22       960.64 o                         
  22  15 -15        891.34        797.00       911.75 o                         
  23  15 -15        226.50       -233.25      1302.85 o                         
  24  15 -15        319.11        743.10       556.43 o                         
  25  15 -15        526.50       -237.80       549.54 o                         
  26  15 -15        325.85        321.83       686.87 o                         
   1  16 -15       1587.92       1888.00       471.62 o                         
   2  16 -15        767.71        541.73       501.10 o                         
   3  16 -15       2587.23       2565.19       483.81 o                         
   4  16 -15         73.79         32.44       418.24 o                         
   5  16 -15       2119.55       1453.22       464.80 o                         
   6  16 -15        210.43        866.16       451.43 o                         
   7  16 -15        725.96        708.18       454.09 o                         
   8  16 -15       1397.05       1429.36       466.52 o                         
   9  16 -15         18.60          7.19       535.32 o                         
  10  16 -15       2353.75       2119.81       505.36 o                         
  11  16 -15        100.25        443.55       647.76 o                         
  12  16 -15       1174.81        837.14       464.71 o                         
  13  16 -15        529.93        933.29       491.87 o                         
  14  16 -15         30.82        -70.21       457.55 o                         
  15  16 -15         72.73        241.32       508.43 o                         
  16  16 -15        209.84        164.53       479.16 o                         
  17  16 -15        163.56        -97.29       502.96 o                         
  18  16 -15        845.27        -21.59       514.90 o                         
  19  16 -15        143.89        994.36       527.24 o                         
  20  16 -15        133.26        798.19       546.15 o                         
  21  16 -15        521.38        147.61       505.25 o                         
  22  16 -15        196.37        220.40       960.64 o                         
  23  16 -15        194.01       -210.26      1063.30 o                         
  24  16 -15        901.68       1106.31       603.04 o                         
  25  16 -15         18.80         -8.39       647.76 o                         
   0  17 -15        194.82        747.98       655.09 o                         
   1  17 -15        803.62        313.72       444.20 o                         
   2  17 -15        445.20        740.03       444.20 o                         
   3  17 -15       1654.56       1970.07       708.87 o                         
   4  17 -15       1693.56       2526.88       696.64 o                         
   5  17 -15       1634.07       1285.97       470.26 o                         
   6  17 -15        153.55        232.58       435.52 o                         
   7  17 -15        136.73        606.58       466.52 o                         
   8  17 -15         69.90        574.92       454.33 o                         
   9  17 -15       5000.12       4493.46       615.29 o                         
  10  17 -15       1121.19       1996.07       502.96 o                         
  11  17 -15       1237.15       1711.53       500.92 o                         
  12  17 -15        734.02       2149.63       537.33 o                         
  13  17 -15        364.86        384.54       569.54 o                         
  14  17 -15        169.68        709.55       519.56 o                         
  15  17 -15        106.88        849.13       919.08 o                         
  16  17 -15        896.97       1431.15       552.97 o                         
  17  17 -15         64.99        188.29       508.40 o                         
  18  17 -15        102.60        -45.69       510.87 o                         
  19  17 -15        629.79        856.22       906.86 o                         
  20  17 -15        614.00         61.33       517.15 o                         
  21  17 -15        139.71       1316.37       572.71 o                         
  22  17 -15         27.42        422.56       563.18 o                         
  23  17 -15        197.49        132.69       623.31 o                         
   1  18 -15        445.87        517.68       470.09 o                         
   2  18 -15       2872.66       3387.37       570.26 o                         
   3  18 -15       1026.19        782.38       470.09 o                         
   4  18 -15        112.68        -33.41       459.14 o                         
   5  18 -15       1219.61       1220.13       523.26 o                         
   6  18 -15       1097.90       1279.59       503.81 o                         
   7  18 -15       1969.71       1595.97       506.59 o                         
   8  18 -15        293.96        670.35      1055.97 o                         
   9  18 -15       1868.17       1638.66       586.65 o                         
  10  18 -15       2428.09       1696.86       534.98 o                         
  11  18 -15        607.91       1136.50       529.20 o                         
  12  18 -15        306.82       1391.78       509.88 o                         
  13  18 -15         13.51         14.30       487.60 o                         
  14  18 -15        390.00        464.22       767.53 o                         
  15  18 -15        731.75        722.07       537.53 o                         
  16  18 -15        108.98        320.19       502.96 o                         
  17  18 -15          8.75       -494.00       494.00 o                         
  18  18 -15        310.74        161.01       532.87 o                         
  19  18 -15        147.75         -5.65       541.54 o                         
  20  18 -15        118.68        434.67       552.97 o                         
  21  18 -15        855.14       1060.77       581.90 o                         
   0  19 -15        363.82        630.65       723.53 o                         
   1  19 -15        427.95        714.34       615.98 o                         
   2  19 -15        128.05        114.89       504.70 o                         
   3  19 -15        415.15       1474.77       546.15 o                         
   4  19 -15        796.47       -531.72       613.54 o                         
   5  19 -15        704.11       1284.27       512.92 o                         
   6  19 -15        802.07       1155.33       519.84 o                         
   7  19 -15       3228.33       3350.12      1258.85 o                         
   8  19 -15        202.27        280.71       490.84 o                         
   9  19 -15        798.77       1128.37       527.16 o                         
  10  19 -15        555.76        830.86       628.20 o                         
  11  19 -15        315.37        688.59       516.79 o                         
  12  19 -15        402.93        656.22       536.87 o                         
  13  19 -15        586.81        865.86       679.53 o                         
  14  19 -15        172.48        822.60      1136.63 o                         
  15  19 -15        318.51        669.42       547.25 o                         
  16  19 -15        617.89        738.51       537.53 o                         
  17  19 -15        732.54        254.40       539.78 o                         
  18  19 -15         33.31       -517.06       532.22 o                         
  19  19 -15        771.21        986.83       594.31 o                         
  20  19 -15       1848.48       1455.12       787.09 o                         
   1  20 -15         72.02        -90.18       476.11 o                         
   2  20 -15        529.53        219.34       481.11 o                         
   3  20 -15         19.51        261.02       476.71 o                         
   4  20 -15        108.18        130.31       482.15 o                         
   5  20 -15        921.31          2.11       603.76 o                         
   6  20 -15        551.13        818.90       530.42 o                         
   7  20 -15        557.38        888.17       529.20 o                         
   8  20 -15        377.23        195.47       509.17 o                         
   9  20 -15        349.55       -504.38       504.38 o                         
  10  20 -15        357.34       -446.65       502.96 o                         
  11  20 -15        429.58       -162.96       511.58 o                         
  12  20 -15        145.18        264.29       507.59 o                         
  13  20 -15        277.07        539.69       691.76 o                         
  14  20 -15        900.31       1208.82       544.05 o                         
  15  20 -15       1957.64       3007.87      1275.96 o                         
  16  20 -15        197.39        416.87       580.72 o                         
  17  20 -15        735.44        247.53       556.52 o                         
   0  21 -15       1640.55       1432.40       796.86 o                         
   1  21 -15        620.50        962.91       557.89 o                         
   2  21 -15        346.75        471.19       623.31 o                         
   3  21 -15        183.94         41.71       497.46 o                         
   4  21 -15       1237.04       1731.18       566.80 o                         
   5  21 -15         67.75        104.38       490.55 o                         
   6  21 -15        120.56       -270.05       506.00 o                         
   7  21 -15        296.87       -218.53       500.67 o                         
   8  21 -15       1705.38       1928.16       592.78 o                         
   9  21 -15        497.76        618.42       570.38 o                         
  10  21 -15        474.89        575.00       541.11 o                         
  11  21 -15        118.94        830.07       530.55 o                         
  12  21 -15        648.88        808.32       553.06 o                         
  13  21 -15        131.12        207.67       662.42 o                         
  14  21 -15         59.53        316.76       583.93 o                         
  15  21 -15        287.10       -209.15       598.52 o                         
   1  22 -15         89.76       -458.17       517.29 o                         
   2  22 -15        146.57       -405.19       500.67 o                         
   3  22 -15        168.98       -345.42       527.68 o                         
   4  22 -15        387.37        737.93       694.20 o                         
   5  22 -15        624.53       1089.42       575.37 o                         
   6  22 -15        484.44       1169.65       570.10 o                         
   7  22 -15        129.90       -334.26       535.32 o                         
   8  22 -15        554.43        318.44       552.97 o                         
   9  22 -15        346.30        207.26       549.51 o                         
  10  22 -15        717.86        853.53       794.42 o                         
  11  22 -15         63.96        432.22       572.10 o                         
   0  23 -15        955.84        972.86       855.53 o                         
   1  23 -15        177.10        512.73       561.35 o                         
   2  23 -15        523.67         42.09       569.85 o                         
   3  23 -15         68.43        971.42       689.31 o                         
   4  23 -15         39.39       -381.78       554.43 o                         
   5  23 -15         55.08        496.12       587.64 o                         
   6  23 -15        867.45       1095.81       613.23 o                         
   0   0 -14      48711.07      48921.57       835.97 o                         
   2   0 -14       2070.49       2241.72       447.32 o                         
   4   0 -14        802.88       1063.77       283.55 o                         
   6   0 -14      13246.20      12298.41       375.88 o                         
   8   0 -14      14319.37      14215.95       513.32 o                         
  10   0 -14      22261.58      23422.14      1097.52 o                         
  12   0 -14      13220.41      11591.19       689.31 o                         
  14   0 -14       6574.00       5438.35       389.97 o                         
  16   0 -14       1572.59       1515.00       432.65 o                         
  18   0 -14       4353.72       4202.66       433.33 o                         
  20   0 -14       9944.97      10989.88       884.86 o                         
  22   0 -14       2386.92       2063.05       816.42 o                         
  24   0 -14       3098.84       3832.77       718.64 o                         
  26   0 -14       1899.42       2571.47       708.87 o                         
  28   0 -14       2681.31       2346.59       767.53 o                         
  30   0 -14        130.29        620.87       708.87 o                         
  32   0 -14        550.44       1339.51       762.64 o                         
  34   0 -14        362.56        909.30       801.75 o                         
  36   0 -14        505.17       2283.04       914.19 o                         
   1   1 -14       3790.39       4104.83       236.41 o                         
   2   1 -14       7182.91       7324.54       233.71 o                         
   3   1 -14       1846.47       1923.87       163.93 o                         
   4   1 -14       8325.52       8665.22       253.30 o                         
   5   1 -14       2814.10       3101.40       234.27 o                         
   6   1 -14      24378.46      23250.97       404.11 o                         
   7   1 -14       1331.20       1575.27       210.33 o                         
   8   1 -14        683.54       1082.13       248.15 o                         
   9   1 -14       3074.36       3100.67       253.22 o                         
  10   1 -14      15256.80      14389.50       408.37 o                         
  11   1 -14       1914.99       2403.74       303.85 o                         
  12   1 -14       6954.95       6703.40       337.75 o                         
  13   1 -14       3617.07       3830.61       281.47 o                         
  14   1 -14      17026.34      16619.69       429.92 o                         
  15   1 -14        353.09        314.10       217.49 o                         
  16   1 -14        152.79        -70.59       230.96 o                         
  17   1 -14       2583.11       3183.05       296.55 o                         
  18   1 -14        863.36       1022.37       407.76 o                         
  19   1 -14        321.41        434.56       262.09 o                         
  20   1 -14        937.85        899.52       289.61 o                         
  21   1 -14        792.39        894.22       292.71 o                         
  22   1 -14       2792.31       3371.28       420.51 o                         
  23   1 -14       1621.51       1261.18       324.80 o                         
  24   1 -14       1198.72        530.07       433.74 o                         
  25   1 -14         57.27         82.61       581.76 o                         
  26   1 -14         64.42        300.97       435.10 o                         
  27   1 -14        281.50        770.15       442.44 o                         
  28   1 -14       1734.26       2505.79       980.19 o                         
  29   1 -14         68.49        614.94       461.40 o                         
  30   1 -14        915.32       1350.33       511.58 o                         
  31   1 -14        498.65       1545.63       539.43 o                         
  32   1 -14       1106.60       2124.06       566.42 o                         
  33   1 -14         64.44       1526.30       550.39 o                         
  34   1 -14       2451.43       3751.49       646.40 o                         
  35   1 -14          3.84        -28.20       561.35 o                         
  36   1 -14         36.90       1154.61       603.21 o                         
   0   2 -14      33272.27      31512.30       460.31 o                         
   1   2 -14        249.76        127.33       129.43 o                         
   2   2 -14       2488.97       2701.74       213.36 o                         
   3   2 -14       1626.53       1417.17       337.32 o                         
   4   2 -14       3417.67       3803.65       308.76 o                         
   5   2 -14       2736.71       2960.98       227.75 o                         
   6   2 -14       5911.15       6362.04       480.08 o                         
   7   2 -14       4581.86       4153.09       279.34 o                         
   8   2 -14       7377.80       7610.46       468.67 o                         
   9   2 -14       2851.58       3485.06       259.45 o                         
  10   2 -14       4955.15       4970.59       311.82 o                         
  11   2 -14       4840.26       4574.15       302.91 o                         
  12   2 -14       1178.43       1428.88       235.84 o                         
  13   2 -14       4255.11       4326.83       359.44 o                         
  14   2 -14       1181.31       1561.97       334.74 o                         
  15   2 -14       1399.53       1561.90       248.85 o                         
  16   2 -14       1235.20        914.94       250.13 o                         
  17   2 -14       3705.16       3645.21       566.19 o                         
  18   2 -14        287.60        458.49       252.29 o                         
  19   2 -14       1104.46       1723.48       371.56 o                         
  20   2 -14       3816.42       4770.65       559.83 o                         
  21   2 -14       1965.27       2993.39      1107.30 o                         
  22   2 -14       2778.12       2543.69       326.89 o                         
  23   2 -14       3392.98       3763.65       376.96 o                         
  24   2 -14       1552.29       2407.24       544.35 o                         
  25   2 -14        586.85        279.54       504.91 o                         
  26   2 -14        280.61        277.10       447.45 o                         
  27   2 -14        505.63       1098.60       474.18 o                         
  28   2 -14        635.58        859.24       681.98 o                         
  29   2 -14       2475.59       3522.02       566.80 o                         
  30   2 -14        228.65        434.02       495.62 o                         
  31   2 -14        317.72        510.98       494.03 o                         
  32   2 -14        271.76        506.39       505.71 o                         
  33   2 -14          8.50        329.66       509.90 o                         
  34   2 -14        296.29        207.31       551.93 o                         
  35   2 -14        800.24       1649.08       601.02 o                         
   1   3 -14       3161.04       3174.58       481.54 o                         
   2   3 -14       1057.66       1359.23       250.01 o                         
   3   3 -14       2565.70       3075.40       221.55 o                         
   4   3 -14        931.41       1075.52       194.99 o                         
   5   3 -14        480.84        700.20       187.04 o                         
   6   3 -14       1951.93       2370.88       225.01 o                         
   7   3 -14       2705.94       2764.56       238.13 o                         
   8   3 -14       2293.26       2532.59       242.94 o                         
   9   3 -14       4904.08       5034.86       315.39 o                         
  10   3 -14       7361.26       7684.34       585.18 o                         
  11   3 -14       4014.31       4932.19       316.34 o                         
  12   3 -14       1134.56       1599.57       239.49 o                         
  13   3 -14       3365.98       3282.94       282.17 o                         
  14   3 -14       8206.80       8261.00       393.16 o                         
  15   3 -14        733.56        474.99       323.98 o                         
  16   3 -14       1233.86       1695.51       392.72 o                         
  17   3 -14       5363.52       5837.51       377.80 o                         
  18   3 -14        759.19        705.29       373.03 o                         
  19   3 -14        167.62       -382.68       450.22 o                         
  20   3 -14       3584.24       3960.12       696.64 o                         
  21   3 -14       1113.32       1515.29       306.26 o                         
  22   3 -14        738.32        735.19       300.59 o                         
  23   3 -14       1808.68       1819.70       353.08 o                         
  24   3 -14       2855.51       2535.51       364.79 o                         
  25   3 -14        356.47        798.01       345.94 o                         
  26   3 -14       1535.77       1453.17       373.31 o                         
  27   3 -14        344.88       1102.45       376.84 o                         
  28   3 -14         43.00        266.38       456.87 o                         
  29   3 -14        176.59        500.44       485.46 o                         
  30   3 -14       2896.95       2640.48       559.88 o                         
  31   3 -14         90.47       -210.20       484.57 o                         
  32   3 -14         23.62       -299.62       504.56 o                         
  33   3 -14         65.52       -381.27      1119.52 o                         
  34   3 -14        697.72       -121.76       757.75 o                         
  35   3 -14        241.06        161.78       561.43 o                         
   0   4 -14       1117.48        796.86       381.32 o                         
   1   4 -14       3204.57       3504.47       328.18 o                         
   2   4 -14        116.31        178.74       236.78 o                         
   3   4 -14       7799.63       7839.77       421.57 o                         
   4   4 -14      15036.54      14982.72       360.96 o                         
   5   4 -14       1675.53       2235.31       217.71 o                         
   6   4 -14       1168.34       1565.27       214.26 o                         
   7   4 -14       3894.40       4382.08       285.80 o                         
   8   4 -14       5531.24       4973.63       307.81 o                         
   9   4 -14       2755.82       2798.59       269.11 o                         
  10   4 -14        405.58        419.49       211.37 o                         
  11   4 -14        147.84       -200.76       232.69 o                         
  12   4 -14        261.62        189.23       218.26 o                         
  13   4 -14       4280.40       5002.23       323.70 o                         
  14   4 -14        792.22        455.39       244.48 o                         
  15   4 -14         90.19       -234.93       234.93 o                         
  16   4 -14       3722.10       3754.97       632.71 o                         
  17   4 -14       1512.48       1772.76       468.54 o                         
  18   4 -14       2205.10       2432.94       301.59 o                         
  19   4 -14        791.46        807.75       272.98 o                         
  20   4 -14       4256.16       4251.17       601.01 o                         
  21   4 -14        397.52        121.15       276.78 o                         
  22   4 -14        566.31        757.76       649.89 o                         
  23   4 -14       2006.83       2080.58       376.16 o                         
  24   4 -14       2695.17       3078.35       438.66 o                         
  25   4 -14       1201.31       1512.36       358.69 o                         
  26   4 -14       1815.14       1434.75       379.75 o                         
  27   4 -14       1551.48        933.59       442.51 o                         
  28   4 -14        137.49        230.37       416.99 o                         
  29   4 -14       1144.33       1560.08       419.53 o                         
  30   4 -14       1120.45        733.15       421.62 o                         
  31   4 -14         27.51        150.38       504.67 o                         
  32   4 -14        815.85       1232.96       551.17 o                         
  33   4 -14        963.36        313.20       545.89 o                         
  34   4 -14        383.93        659.62       561.09 o                         
  35   4 -14        315.27         42.92       571.98 o                         
   1   5 -14        178.87        180.88       339.77 o                         
   2   5 -14       7511.09       7470.88       422.95 o                         
   3   5 -14       1913.59       2117.52       311.12 o                         
   4   5 -14         41.12         75.62       243.69 o                         
   5   5 -14       4130.51       4662.11       302.89 o                         
   6   5 -14       3546.03       3688.23       261.87 o                         
   7   5 -14       3702.50       3491.21       450.70 o                         
   8   5 -14       2326.29       2860.62       247.26 o                         
   9   5 -14       5881.93       6047.01       330.97 o                         
  10   5 -14      27749.11      26220.04       554.66 o                         
  11   5 -14       4229.42       5499.34       536.85 o                         
  12   5 -14        309.15        566.07       363.88 o                         
  13   5 -14       1085.11        886.76       245.15 o                         
  14   5 -14       7392.12       7405.93       754.63 o                         
  15   5 -14        209.66        341.15       263.62 o                         
  16   5 -14       4267.69       4154.55       433.05 o                         
  17   5 -14        541.02       1000.60       255.77 o                         
  18   5 -14        413.88        487.65       332.72 o                         
  19   5 -14        465.46        608.40       290.92 o                         
  20   5 -14        857.55       1100.94       285.37 o                         
  21   5 -14        156.57        182.62       301.49 o                         
  22   5 -14       1826.89       3049.72       360.04 o                         
  23   5 -14       2871.14       2485.35       449.03 o                         
  24   5 -14       1071.20       1509.34       559.71 o                         
  25   5 -14        689.20        552.85       351.96 o                         
  26   5 -14        969.89        878.38       411.64 o                         
  27   5 -14        291.19         93.17       345.65 o                         
  28   5 -14       1693.67       1061.84       898.55 o                         
  29   5 -14        497.33       1171.41       413.94 o                         
  30   5 -14       2850.17       4183.14       778.57 o                         
  31   5 -14        128.41        210.58       424.16 o                         
  32   5 -14         74.79        114.61       433.56 o                         
  33   5 -14         94.37       -816.06      1300.40 o                         
  34   5 -14        408.17        112.38      1217.30 o                         
  35   5 -14         38.80        372.65       596.30 o                         
   0   6 -14        997.06        982.64       386.21 o                         
   1   6 -14       1323.40       1180.50       291.97 o                         
   2   6 -14       1254.52       1141.79       300.66 o                         
   3   6 -14        797.17       1041.53       403.32 o                         
   4   6 -14      10817.82      11427.48       494.29 o                         
   5   6 -14       1755.24       1822.45       314.06 o                         
   6   6 -14       4851.06       5141.15      1055.97 o                         
   7   6 -14        703.91       1361.41       217.68 o                         
   8   6 -14       7333.81       7301.35       566.35 o                         
   9   6 -14       3753.52       3920.44       273.97 o                         
  10   6 -14       1520.76       1291.56       234.90 o                         
  11   6 -14       7715.58       7140.19       370.72 o                         
  12   6 -14       3044.51       3314.44       291.19 o                         
  13   6 -14        638.18        703.26       314.74 o                         
  14   6 -14       4000.82       4955.89       347.08 o                         
  15   6 -14       3789.83       4282.97       342.66 o                         
  16   6 -14       5451.24       5268.99       373.47 o                         
  17   6 -14       3107.54       4132.35       336.34 o                         
  18   6 -14       3637.19       3738.22       427.89 o                         
  19   6 -14        666.11       1152.95       289.29 o                         
  20   6 -14       7737.12       7975.47       506.31 o                         
  21   6 -14       1049.69       1003.95       317.34 o                         
  22   6 -14       1448.16       1942.79       350.79 o                         
  23   6 -14        289.57        511.58       409.54 o                         
  24   6 -14       4107.12       5763.16       452.12 o                         
  25   6 -14       1873.89       2329.69       490.55 o                         
  26   6 -14       1621.29       2073.11       426.41 o                         
  27   6 -14        996.28        244.55       388.29 o                         
  28   6 -14         13.24        -64.48       373.40 o                         
  29   6 -14       2110.88       2085.37       446.09 o                         
  30   6 -14        439.13         15.23       399.77 o                         
  31   6 -14        779.29       1391.26       454.18 o                         
  32   6 -14       1240.22       1966.60       472.28 o                         
  33   6 -14        206.51        578.73       466.17 o                         
  34   6 -14        191.68         75.87       561.67 o                         
   1   7 -14       8603.35       8411.09       461.48 o                         
   2   7 -14        296.36        573.52       251.71 o                         
   3   7 -14        340.52        470.36       267.89 o                         
   4   7 -14       2157.98       2737.22       348.68 o                         
   5   7 -14       4922.37       5586.83       515.76 o                         
   6   7 -14       6637.48       6111.53       633.09 o                         
   7   7 -14       1579.67       1614.80       307.43 o                         
   8   7 -14       6280.25       6096.17       454.57 o                         
   9   7 -14       2127.55       2535.81       257.17 o                         
  10   7 -14      21601.81      20114.03       832.37 o                         
  11   7 -14       5757.71       6473.23       370.92 o                         
  12   7 -14       2114.79       2293.00       271.26 o                         
  13   7 -14       5056.88       5154.18       353.23 o                         
  14   7 -14       4836.12       5586.01       374.29 o                         
  15   7 -14       2345.32       3115.13       439.26 o                         
  16   7 -14        842.58        960.86       271.54 o                         
  17   7 -14       1483.16       1221.46       318.20 o                         
  18   7 -14        391.88       -102.95       255.41 o                         
  19   7 -14       1094.47        698.02       367.83 o                         
  20   7 -14        117.88        112.17       394.02 o                         
  21   7 -14        125.03        -71.89       295.69 o                         
  22   7 -14       3711.76       3847.92       410.21 o                         
  23   7 -14       2024.27       2501.70       667.31 o                         
  24   7 -14        632.37       1001.53       344.52 o                         
  25   7 -14        883.59        576.66       389.42 o                         
  26   7 -14       1829.68       1487.84       401.73 o                         
  27   7 -14       1646.30       1574.97       403.05 o                         
  28   7 -14       1136.90       1601.13       424.37 o                         
  29   7 -14         11.50        712.56       404.25 o                         
  30   7 -14       1053.45       1038.41       434.11 o                         
  31   7 -14        473.82        721.40       808.26 o                         
  32   7 -14        134.18        925.53       459.70 o                         
  33   7 -14        509.75        368.52       477.49 o                         
  34   7 -14        372.79        190.37       476.11 o                         
   0   8 -14      19531.26      20107.37       870.19 o                         
   1   8 -14       2231.88       2508.52       354.21 o                         
   2   8 -14       1657.68       1462.97       326.66 o                         
   3   8 -14       8064.31       7170.41       501.10 o                         
   4   8 -14       9225.11       9264.92       489.06 o                         
   5   8 -14         80.79        286.49       260.98 o                         
   6   8 -14      13471.99      13159.64       545.89 o                         
   7   8 -14       2505.63       3363.10       403.32 o                         
   8   8 -14        677.99        865.78       628.20 o                         
   9   8 -14       4654.64       5141.55       444.12 o                         
  10   8 -14       1419.92       1731.87       253.80 o                         
  11   8 -14       1562.38       1673.60       526.98 o                         
  12   8 -14       3027.40       3483.70       301.78 o                         
  13   8 -14        262.28         36.93       246.42 o                         
  14   8 -14         65.17       -246.57       246.57 o                         
  15   8 -14        551.24       1042.27       330.12 o                         
  16   8 -14       2348.25       2858.19       329.45 o                         
  17   8 -14       1362.48        971.23       280.85 o                         
  18   8 -14       1799.02       1835.14       317.68 o                         
  19   8 -14       1066.56       1023.13       314.37 o                         
  20   8 -14       3750.08       4146.80       383.31 o                         
  21   8 -14       2079.97       2321.14       363.00 o                         
  22   8 -14       1043.02        560.85       410.28 o                         
  23   8 -14        621.66       -232.61       403.35 o                         
  24   8 -14       1370.51       1344.09       380.32 o                         
  25   8 -14        431.41        360.83       369.60 o                         
  26   8 -14        325.20          4.86       482.80 o                         
  27   8 -14        631.93       -176.58       378.13 o                         
  28   8 -14        190.50       -180.94       369.88 o                         
  29   8 -14        738.23        850.00       429.35 o                         
  30   8 -14        293.67        340.07       568.72 o                         
  31   8 -14        835.98        663.61       453.87 o                         
  32   8 -14         52.12        555.53       467.56 o                         
  33   8 -14          1.32       -114.32       458.04 o                         
  34   8 -14        288.80        115.60       503.09 o                         
   1   9 -14       1757.82       1870.46       321.43 o                         
   2   9 -14        101.86       -216.79       320.21 o                         
   3   9 -14        590.98        457.81       432.65 o                         
   4   9 -14        113.62        593.31       284.80 o                         
   5   9 -14       1173.80       1429.37       366.66 o                         
   6   9 -14       8199.45       9125.81       503.90 o                         
   7   9 -14       1369.98       1641.80       334.46 o                         
   8   9 -14       1629.79       1647.50       346.37 o                         
   9   9 -14        143.50        485.89       299.52 o                         
  10   9 -14       4381.09       4448.80       445.97 o                         
  11   9 -14        703.90        685.60       262.47 o                         
  12   9 -14       3055.40       3387.47       413.77 o                         
  13   9 -14        967.45        963.55       375.75 o                         
  14   9 -14       1213.82       1380.67       324.89 o                         
  15   9 -14       1333.21       1758.57       289.19 o                         
  16   9 -14       5026.35       5398.39       465.24 o                         
  17   9 -14       1465.55       2318.23       335.96 o                         
  18   9 -14       1732.26       1588.98       435.60 o                         
  19   9 -14       1686.22       1905.72       347.66 o                         
  20   9 -14        971.10        692.41       701.53 o                         
  21   9 -14        719.43       1055.30       342.83 o                         
  22   9 -14        884.58       1073.45       538.78 o                         
  23   9 -14       1871.61       2574.71       427.04 o                         
  24   9 -14          6.80        369.92       361.66 o                         
  25   9 -14        187.26        -80.10       367.15 o                         
  26   9 -14       1686.67       1700.56       407.18 o                         
  27   9 -14        418.28       1201.03       403.73 o                         
  28   9 -14       1110.71        643.91       786.19 o                         
  29   9 -14        148.97       -110.76       399.93 o                         
  30   9 -14        293.62        407.97       430.14 o                         
  31   9 -14        574.53        828.55       461.28 o                         
  32   9 -14         73.27        159.82       639.16 o                         
  33   9 -14         39.81        -44.43       608.51 o                         
   0  10 -14      16507.22      16954.13       870.19 o                         
   1  10 -14       3471.17       3930.03       400.82 o                         
   2  10 -14       3721.32       3831.71       417.89 o                         
   3  10 -14       2950.93       3280.02       392.95 o                         
   4  10 -14       1303.06       1052.18       314.35 o                         
   5  10 -14       2045.22       2095.86       365.99 o                         
   6  10 -14        458.06        180.86       306.95 o                         
   7  10 -14        844.90        803.96       336.39 o                         
   8  10 -14       1406.72       1105.90       901.97 o                         
   9  10 -14        832.42        954.40       338.30 o                         
  10  10 -14       3825.98       4643.09       657.53 o                         
  11  10 -14        360.72        431.05       312.49 o                         
  12  10 -14       5650.19       5783.37       723.53 o                         
  13  10 -14       2338.02       2145.06       304.27 o                         
  14  10 -14       1097.82        988.29       280.63 o                         
  15  10 -14        679.55        -86.96       275.28 o                         
  16  10 -14       2410.28       2870.87       346.13 o                         
  17  10 -14        288.98        832.49       296.01 o                         
  18  10 -14        225.44        976.69       378.09 o                         
  19  10 -14       1203.59       1448.69       334.34 o                         
  20  10 -14        340.95        225.72       368.53 o                         
  21  10 -14        944.74        760.94       352.72 o                         
  22  10 -14       3214.92       4091.31       537.10 o                         
  23  10 -14        227.95        159.17       351.31 o                         
  24  10 -14        587.81        243.22       423.76 o                         
  25  10 -14        946.36       1216.34       407.85 o                         
  26  10 -14          9.81       -127.26       429.84 o                         
  27  10 -14         54.58        234.56       408.14 o                         
  28  10 -14       1227.06       1713.39       444.32 o                         
  29  10 -14        456.11         21.93       431.32 o                         
  30  10 -14        285.80         18.25       446.15 o                         
  31  10 -14        187.34       -192.15       448.40 o                         
  32  10 -14        389.66       1049.25       491.10 o                         
   1  11 -14       7226.82       7875.83       540.99 o                         
   2  11 -14       5423.96       5567.73       485.24 o                         
   3  11 -14        205.20        158.80       313.15 o                         
   4  11 -14       5483.14       5750.78       497.75 o                         
   5  11 -14       7698.93       8046.33       556.93 o                         
   6  11 -14       6170.30       6056.23       513.33 o                         
   7  11 -14       2975.89       2848.13       449.76 o                         
   8  11 -14       1992.31       2483.96       402.62 o                         
   9  11 -14       2607.18       3144.27       459.36 o                         
  10  11 -14       6557.23       6433.58       743.09 o                         
  11  11 -14       2638.01       2957.99       447.65 o                         
  12  11 -14        774.86        263.61       352.55 o                         
  13  11 -14       2480.39       1674.58       407.87 o                         
  14  11 -14       1490.88       1027.73       375.09 o                         
  15  11 -14       4437.69       4466.13       447.26 o                         
  16  11 -14        922.91        795.83       347.75 o                         
  17  11 -14        442.98        459.09       310.31 o                         
  18  11 -14       1989.26       2285.87       354.28 o                         
  19  11 -14        705.36        685.10       342.33 o                         
  20  11 -14        778.81       1162.08       347.10 o                         
  21  11 -14        360.58        621.94       361.14 o                         
  22  11 -14        832.45        324.85       349.00 o                         
  23  11 -14        475.09        728.66       364.84 o                         
  24  11 -14         56.21       -374.08       374.08 o                         
  25  11 -14         13.52        -88.79       403.49 o                         
  26  11 -14        330.76        -53.20       434.28 o                         
  27  11 -14        241.97       -264.37       467.74 o                         
  28  11 -14        464.73        985.91       438.88 o                         
  29  11 -14        153.41        -99.28       425.23 o                         
  30  11 -14        416.92        125.46       800.08 o                         
  31  11 -14        105.82        290.23       544.61 o                         
  32  11 -14         64.73       -267.03       486.79 o                         
   0  12 -14       6864.76       4473.19       655.09 o                         
   1  12 -14       7779.05       7725.06       561.09 o                         
   2  12 -14        838.56       1311.40       371.62 o                         
   3  12 -14       3624.46       3911.68       455.95 o                         
   4  12 -14       6022.46       7428.22       630.65 o                         
   5  12 -14       2674.60       2504.56       406.17 o                         
   6  12 -14       1685.40       2282.04       472.77 o                         
   7  12 -14       3583.30       4468.30       640.42 o                         
   8  12 -14        889.47       1264.02       701.53 o                         
   9  12 -14       1677.41       2084.43       476.65 o                         
  10  12 -14        306.21         -3.78       373.99 o                         
  11  12 -14       7606.30       7237.11       649.47 o                         
  12  12 -14       2865.81       4756.74       723.53 o                         
  13  12 -14       5864.14       6845.25       607.94 o                         
  14  12 -14       1396.65       1605.98       447.32 o                         
  15  12 -14       1802.33       2734.80       464.17 o                         
  16  12 -14       2948.53       2581.62       400.23 o                         
  17  12 -14        263.53        304.44       316.84 o                         
  18  12 -14       2595.59       1977.27       350.27 o                         
  19  12 -14        504.37        429.24       339.75 o                         
  20  12 -14        909.36        914.58       357.34 o                         
  21  12 -14       1686.96       1608.35       385.19 o                         
  22  12 -14         33.82       -502.37      1026.63 o                         
  23  12 -14       1342.51        840.20       383.23 o                         
  24  12 -14       1606.84       1940.52       435.06 o                         
  25  12 -14          9.68       -115.98       395.65 o                         
  26  12 -14         23.76        573.15       451.42 o                         
  27  12 -14        406.17        107.77       426.35 o                         
  28  12 -14        395.71        287.20       385.88 o                         
  29  12 -14        359.28         85.45       553.95 o                         
  30  12 -14        192.11        -73.04       401.78 o                         
  31  12 -14        100.63        155.08       424.22 o                         
   2  13 -14        422.09        195.55       694.20 o                         
   3  13 -14         65.86        107.90       428.66 o                         
   4  13 -14        481.10        497.41       434.66 o                         
   5  13 -14       3482.75       3070.13       611.09 o                         
   6  13 -14        449.96        474.21       503.54 o                         
   7  13 -14       5283.43       5754.04       777.31 o                         
   8  13 -14        295.14        651.66       407.03 o                         
   9  13 -14       3541.58       4133.85       799.31 o                         
  10  13 -14       6139.01       6013.56       611.09 o                         
  11  13 -14       2929.57       2191.14       454.65 o                         
  12  13 -14       1624.19       1708.61       435.56 o                         
  13  13 -14       2016.24       1732.24       456.15 o                         
  14  13 -14       3748.25       3537.24       502.96 o                         
  15  13 -14       2237.38       2088.60       850.64 o                         
  16  13 -14       2028.72       1799.51       459.31 o                         
  17  13 -14         19.14       -104.52       428.61 o                         
  18  13 -14       1446.46       1255.52       425.98 o                         
  19  13 -14       1480.56        991.67       370.72 o                         
  20  13 -14       1461.23       1174.20       376.99 o                         
  21  13 -14       1039.41        638.71       601.90 o                         
  22  13 -14        247.53        542.72       414.96 o                         
  23  13 -14        138.19        534.08       404.67 o                         
  24  13 -14       2028.85       2327.26       471.04 o                         
  25  13 -14        571.78          6.36       448.59 o                         
  26  13 -14        603.52       1169.99       461.62 o                         
  27  13 -14         97.54        436.95       395.33 o                         
  28  13 -14         43.50       -252.94       721.86 o                         
  29  13 -14         94.51       -403.62       403.62 o                         
  30  13 -14       1134.98       1060.50       449.68 o                         
   0  14 -14       3366.43       2977.24       591.54 o                         
   1  14 -14       1376.02       1865.63       388.98 o                         
   2  14 -14       1807.89       1742.77       397.37 o                         
   3  14 -14        362.53        453.65       405.77 o                         
   4  14 -14       6851.07       6707.48       572.10 o                         
   5  14 -14        563.43         66.44       357.08 o                         
   6  14 -14        657.51        538.91       374.96 o                         
   7  14 -14        485.98       -109.14       518.21 o                         
   8  14 -14       4294.70       3437.61       487.38 o                         
   9  14 -14        150.21         -1.29       486.43 o                         
  10  14 -14       2651.79       2251.67       455.95 o                         
  11  14 -14       2174.95       2206.87       476.90 o                         
  12  14 -14       1098.97       1222.95       414.74 o                         
  13  14 -14       1088.43       1000.27       430.08 o                         
  14  14 -14        425.57        171.11       806.64 o                         
  15  14 -14        796.48        877.46       672.20 o                         
  16  14 -14       2431.87       3309.58       528.87 o                         
  17  14 -14        639.52       1654.75       613.54 o                         
  18  14 -14       2783.35       2985.56       601.31 o                         
  19  14 -14         60.23         62.48       442.44 o                         
  20  14 -14       1924.86       2468.06       549.35 o                         
  21  14 -14        349.36        932.99       415.11 o                         
  22  14 -14       1694.19       1221.92       415.30 o                         
  23  14 -14        908.34        747.35       429.44 o                         
  24  14 -14       1004.92       1538.37       448.75 o                         
  25  14 -14        215.81        -72.06       412.12 o                         
  26  14 -14         96.42        103.50       526.79 o                         
  27  14 -14        398.15        657.98       565.30 o                         
  28  14 -14         39.76       -170.21       446.21 o                         
  29  14 -14        152.12       -443.84       443.84 o                         
   1  15 -14        967.25        727.93       426.41 o                         
   2  15 -14       5118.38       5340.22       549.64 o                         
   3  15 -14        346.42        280.68       392.07 o                         
   4  15 -14       1018.62        414.88       406.33 o                         
   5  15 -14       1858.71       2312.62       633.09 o                         
   6  15 -14       1895.62       1920.61       459.41 o                         
   7  15 -14        332.43        916.27       411.19 o                         
   8  15 -14        506.42        247.99       377.57 o                         
   9  15 -14         64.66        259.41       386.98 o                         
  10  15 -14       1013.10       1139.51       450.63 o                         
  11  15 -14         99.11        133.77       399.17 o                         
  12  15 -14       1675.42       1516.05       436.46 o                         
  13  15 -14       2322.74       2636.55       872.64 o                         
  14  15 -14       3669.33       3974.37       823.75 o                         
  15  15 -14       1042.02       1217.99       601.31 o                         
  16  15 -14        367.71        579.83       445.77 o                         
  17  15 -14         83.19       -447.57       447.57 o                         
  18  15 -14        267.11         -3.69       451.43 o                         
  19  15 -14        100.31        439.68       470.09 o                         
  20  15 -14        636.32        665.95       467.63 o                         
  21  15 -14       1023.56        360.36       494.29 o                         
  22  15 -14        262.58         69.39       516.58 o                         
  23  15 -14        307.92         -1.92       482.14 o                         
  24  15 -14        966.10        804.58       533.67 o                         
  25  15 -14          7.62       -472.01       472.01 o                         
  26  15 -14        288.03        262.61       761.99 o                         
  27  15 -14        706.62        115.35       483.96 o                         
  28  15 -14         28.28       -125.31       483.20 o                         
   0  16 -14       5242.33       7880.64       933.75 o                         
   1  16 -14        208.44        617.99       409.24 o                         
   2  16 -14         87.95       -101.74       392.34 o                         
   3  16 -14        363.53        381.20       408.75 o                         
   4  16 -14        304.72        176.62       400.85 o                         
   5  16 -14        321.57        289.46       402.45 o                         
   6  16 -14        442.69        337.24       414.13 o                         
   7  16 -14       4355.79       3724.79       530.21 o                         
   8  16 -14       2619.32       2936.87       496.89 o                         
   9  16 -14        171.08        336.17       409.24 o                         
  10  16 -14        390.67        520.44       438.98 o                         
  11  16 -14       1258.54       1348.45       453.78 o                         
  12  16 -14        485.89        174.36       424.14 o                         
  13  16 -14        395.57        903.63       554.87 o                         
  14  16 -14        529.03         77.11       423.13 o                         
  15  16 -14        187.54        858.55       466.06 o                         
  16  16 -14        280.12        654.75       505.98 o                         
  17  16 -14         86.56        189.19       430.29 o                         
  18  16 -14        258.85       -387.98       443.39 o                         
  19  16 -14       1256.10       1504.78       965.53 o                         
  20  16 -14       1467.91        869.40       511.05 o                         
  21  16 -14         39.33        647.04       535.14 o                         
  22  16 -14        177.65        423.83       509.17 o                         
  23  16 -14        431.62        110.42       514.93 o                         
  24  16 -14        174.86        603.29       565.00 o                         
  25  16 -14        179.99        377.95       544.05 o                         
  26  16 -14        679.70       1719.75       620.15 o                         
  27  16 -14         24.76       -343.55       568.58 o                         
   1  17 -14        260.23        -15.18       393.35 o                         
   2  17 -14       1394.66       1229.18       428.27 o                         
   3  17 -14       2154.08       2132.08       469.98 o                         
   4  17 -14        138.04       -159.43       399.39 o                         
   5  17 -14       2048.51       1787.33       474.55 o                         
   6  17 -14       4110.45       3608.76       535.67 o                         
   7  17 -14        607.60        710.57       426.66 o                         
   8  17 -14        675.88        551.48       677.09 o                         
   9  17 -14       1051.07        973.78       449.35 o                         
  10  17 -14        780.70        745.38       449.35 o                         
  11  17 -14       2346.08       3171.04       529.63 o                         
  12  17 -14        311.52        951.88       474.86 o                         
  13  17 -14        830.97        909.12       464.22 o                         
  14  17 -14       2080.53       1411.78       492.56 o                         
  15  17 -14        996.22        351.60       448.26 o                         
  16  17 -14         91.26        386.01       471.85 o                         
  17  17 -14       1815.66       1772.68       529.94 o                         
  18  17 -14          5.18       -458.11       633.09 o                         
  19  17 -14       1131.49       1527.23       544.25 o                         
  20  17 -14         61.51        547.54       777.31 o                         
  21  17 -14        146.27        214.44       507.28 o                         
  22  17 -14        652.45       1202.88       547.90 o                         
  23  17 -14         72.61        712.76       559.98 o                         
  24  17 -14        405.39        742.96       548.83 o                         
  25  17 -14        279.58        737.02       911.75 o                         
   0  18 -14       7589.12       6805.12       943.53 o                         
   1  18 -14        103.65        446.90       716.20 o                         
   2  18 -14        112.53        547.38       438.98 o                         
   3  18 -14       1046.12        686.26       466.26 o                         
   4  18 -14        279.36        446.52       586.65 o                         
   5  18 -14        116.97         36.50       411.19 o                         
   6  18 -14         24.45          1.33       445.29 o                         
   7  18 -14        394.41        397.77       414.82 o                         
   8  18 -14       1868.99       2027.74       520.04 o                         
   9  18 -14       2065.50       1508.55       490.73 o                         
  10  18 -14       1611.36       2163.81       506.00 o                         
  11  18 -14       1420.65       1453.53       489.06 o                         
  12  18 -14       2509.35       2842.79       568.65 o                         
  13  18 -14        773.43        296.40       499.44 o                         
  14  18 -14        670.25       1121.84       513.33 o                         
  15  18 -14        981.41        766.77       567.09 o                         
  16  18 -14        791.64       1130.52       526.14 o                         
  17  18 -14        207.08         97.77       713.76 o                         
  18  18 -14        201.84       -195.73       462.25 o                         
  19  18 -14       1677.19       1586.17       813.97 o                         
  20  18 -14        577.86        525.80       504.44 o                         
  21  18 -14        719.40       1092.90       575.37 o                         
  22  18 -14        331.73         32.46       911.75 o                         
  23  18 -14       1178.04       1766.74       602.86 o                         
  24  18 -14        575.32        447.33       599.76 o                         
   1  19 -14        815.68       1252.42       502.89 o                         
   2  19 -14        852.45       1218.73       482.22 o                         
   3  19 -14        319.44        115.63       456.27 o                         
   4  19 -14        896.86        311.90      1004.63 o                         
   5  19 -14        586.93        117.65       545.09 o                         
   6  19 -14       1321.95       1493.51       497.79 o                         
   7  19 -14        263.32        736.29       495.33 o                         
   8  19 -14        367.57        856.51       518.21 o                         
   9  19 -14       3900.46       3472.07       573.32 o                         
  10  19 -14       1149.86        804.52       517.67 o                         
  11  19 -14       2060.80       1739.77       513.37 o                         
  12  19 -14        262.29        287.85       862.86 o                         
  13  19 -14        205.81        611.07       488.92 o                         
  14  19 -14        700.82       1175.19       534.01 o                         
  15  19 -14        252.28        238.65       503.88 o                         
  16  19 -14        870.76        256.57       500.35 o                         
  17  19 -14        418.57        832.82       515.75 o                         
  18  19 -14        120.91        762.60       542.20 o                         
  19  19 -14         88.01        507.02       811.53 o                         
  20  19 -14         90.35        402.42       535.67 o                         
  21  19 -14       1214.43       1172.38       570.07 o                         
  22  19 -14        861.01       1363.19       601.99 o                         
   0  20 -14       5006.93       4111.43       879.97 o                         
   1  20 -14        384.40        605.63       497.64 o                         
   2  20 -14        554.51        114.31       461.40 o                         
   3  20 -14       1050.05       1282.58       513.33 o                         
   4  20 -14       1303.16       1533.26       733.31 o                         
   5  20 -14        273.30        761.16       489.96 o                         
   6  20 -14       1061.21       1755.91       963.08 o                         
   7  20 -14       2800.43       2687.38       730.87 o                         
   8  20 -14        374.13        694.56       473.55 o                         
   9  20 -14        393.16        637.26       496.93 o                         
  10  20 -14        306.78        347.90       496.05 o                         
  11  20 -14         37.48       -141.67       532.87 o                         
  12  20 -14        670.00        502.15       486.50 o                         
  13  20 -14        125.32       -284.16       480.97 o                         
  14  20 -14        137.85        396.70       495.62 o                         
  15  20 -14        199.46        105.75       505.36 o                         
  16  20 -14       1376.78       1321.36       919.08 o                         
  17  20 -14        793.19       1381.85       559.21 o                         
  18  20 -14        145.27       1715.66       625.76 o                         
  19  20 -14        418.15         -6.40       549.51 o                         
  20  20 -14        230.57        392.51       887.31 o                         
   1  21 -14        211.49        220.86       457.55 o                         
   2  21 -14        548.42        668.42       681.98 o                         
   3  21 -14         49.31        325.77       498.00 o                         
   4  21 -14        756.49        773.37       576.87 o                         
   5  21 -14        252.43        347.99       473.20 o                         
   6  21 -14       1021.51        406.11       514.52 o                         
   7  21 -14        116.36        590.07       518.22 o                         
   8  21 -14        277.25        -70.52       478.69 o                         
   9  21 -14        864.89        467.63       538.44 o                         
  10  21 -14       1687.28       1896.83       574.94 o                         
  11  21 -14         91.53        218.24       506.35 o                         
  12  21 -14         76.87        360.41       506.00 o                         
  13  21 -14         14.91        669.69       535.51 o                         
  14  21 -14         51.88       -160.74       515.04 o                         
  15  21 -14        175.63        160.36       524.22 o                         
  16  21 -14         43.21        152.56       550.39 o                         
  17  21 -14        850.87        498.03       570.10 o                         
  18  21 -14        384.35        476.30       587.20 o                         
   0  22 -14        608.05        127.11       674.65 o                         
   1  22 -14         56.02        259.79       479.55 o                         
   2  22 -14        722.84       1147.82       532.32 o                         
   3  22 -14       1976.92       2788.79       591.94 o                         
   4  22 -14       1116.81       2500.87       589.33 o                         
   5  22 -14         40.07        -55.98       464.98 o                         
   6  22 -14        191.06        174.36       977.75 o                         
   7  22 -14         26.23       -201.29       492.01 o                         
   8  22 -14         76.12        675.63       522.68 o                         
   9  22 -14        344.27        829.86       556.04 o                         
  10  22 -14        117.22        482.38      1183.07 o                         
  11  22 -14        245.51        409.40       936.19 o                         
  12  22 -14        136.48       1225.97       580.72 o                         
  13  22 -14        144.93       -432.53       529.94 o                         
  14  22 -14         69.37         89.72       559.72 o                         
  15  22 -14        806.48        226.63       580.26 o                         
  16  22 -14       1171.03         53.78       767.53 o                         
   1  23 -14       1049.39       1087.35       572.04 o                         
   2  23 -14        909.39        365.73       515.73 o                         
   3  23 -14        148.55       -513.32       513.32 o                         
   4  23 -14        341.30       -109.74       884.86 o                         
   5  23 -14        732.20       -403.82       530.62 o                         
   6  23 -14        496.27        234.97       541.11 o                         
   7  23 -14        927.75        389.44       533.41 o                         
   8  23 -14         76.54        132.64       608.65 o                         
   9  23 -14        148.62        -58.20       561.35 o                         
  10  23 -14        928.77        877.20       655.09 o                         
  11  23 -14        414.08        861.57       624.66 o                         
  12  23 -14        290.08        179.76       601.37 o                         
   0  24 -14       1043.38        855.53       796.86 o                         
   1  24 -14        333.84       -326.25       586.65 o                         
   2  24 -14        490.59        115.90       537.13 o                         
   3  24 -14        181.83        497.47       564.24 o                         
   4  24 -14       1134.58        723.24       578.83 o                         
   5  24 -14        335.29        930.10       730.87 o                         
   6  24 -14        261.77       -375.53       559.50 o                         
   7  24 -14        423.92        452.39       568.65 o                         
   2   0 -13      18410.09      18674.97       606.20 o                         
   4   0 -13       3533.46       3305.06       269.37 o                         
   6   0 -13      11014.98      11031.37       796.86 o                         
   8   0 -13       9976.60       9558.14       359.36 o                         
  10   0 -13      13761.27      13781.11       443.27 o                         
  12   0 -13      24354.36      23794.66      1236.85 o                         
  14   0 -13        478.23        164.12       237.10 o                         
  16   0 -13      23112.48      24443.56       573.05 o                         
  18   0 -13       3839.72       4605.02       730.87 o                         
  20   0 -13      20477.61      20804.83       635.54 o                         
  22   0 -13       1340.54       1358.31       339.86 o                         
  24   0 -13       3412.80       3974.54       674.65 o                         
  26   0 -13        302.95         39.11       567.09 o                         
  28   0 -13       1610.70       1652.39       625.76 o                         
  30   0 -13       1982.65       2449.26       752.87 o                         
  32   0 -13        162.39        298.21       679.53 o                         
  34   0 -13       1625.33       1505.73       772.42 o                         
  36   0 -13        860.60        513.32       728.42 o                         
   0   1 -13       9319.94       8881.35       325.02 o                         
   1   1 -13       3497.31       3832.41       205.31 o                         
   2   1 -13       3843.88       3665.96       191.10 o                         
   3   1 -13       5273.53       5340.52       207.89 o                         
   4   1 -13      32402.45      32123.04       425.49 o                         
   5   1 -13        859.53       1081.65       202.87 o                         
   6   1 -13      31588.06      30828.98       545.45 o                         
   7   1 -13       2594.14       2966.75       174.04 o                         
   8   1 -13       5296.45       4924.35       212.91 o                         
   9   1 -13       2807.28       2984.27       177.45 o                         
  10   1 -13       5832.43       5997.32       308.36 o                         
  11   1 -13       3816.53       3815.08       215.66 o                         
  12   1 -13       4695.52       4817.61       263.20 o                         
  13   1 -13        195.33        173.80       153.79 o                         
  14   1 -13       3776.22       4024.99       264.61 o                         
  15   1 -13        146.68        205.97       198.44 o                         
  16   1 -13       1712.03       2075.38       220.86 o                         
  17   1 -13       1905.12       2780.47       229.12 o                         
  18   1 -13      13359.73      13997.88       425.91 o                         
  19   1 -13       3630.13       4492.12       340.93 o                         
  20   1 -13       5651.72       5926.16       381.67 o                         
  21   1 -13        224.93       -117.59       249.81 o                         
  22   1 -13       2564.33       2915.79       351.94 o                         
  23   1 -13        190.83        562.43       296.07 o                         
  24   1 -13       4237.78       4443.26       610.57 o                         
  25   1 -13        599.30        263.28       309.30 o                         
  26   1 -13       3842.50       4337.77       538.07 o                         
  27   1 -13        217.34       1029.43       659.98 o                         
  28   1 -13       1212.34       2571.85       518.21 o                         
  29   1 -13       1092.94       1561.50       489.56 o                         
  30   1 -13        991.29        733.95       476.90 o                         
  31   1 -13        785.93        330.29       623.31 o                         
  32   1 -13        287.93        366.52      1014.41 o                         
  33   1 -13         67.21        200.95       491.50 o                         
  34   1 -13         63.02        137.76       787.09 o                         
  35   1 -13        569.46        809.49       559.98 o                         
  36   1 -13       1074.21        716.42       547.90 o                         
  37   1 -13        358.58         69.27       572.04 o                         
   1   2 -13       4162.16       4527.01       193.34 o                         
   2   2 -13      12085.24      11451.56       225.01 o                         
   3   2 -13       6412.68       5611.58       202.47 o                         
   4   2 -13       2531.05       2849.32       155.80 o                         
   5   2 -13       3215.04       3337.91       194.75 o                         
   6   2 -13       5975.77       5975.06       293.59 o                         
   7   2 -13        741.68       1017.84       190.87 o                         
   8   2 -13       6335.77       6354.30       296.57 o                         
   9   2 -13       1685.11       1815.31       261.94 o                         
  10   2 -13       7379.21       7600.13       314.99 o                         
  11   2 -13       3231.79       3477.38       255.61 o                         
  12   2 -13       1404.18       1149.55       218.10 o                         
  13   2 -13       7248.62       6823.23       332.57 o                         
  14   2 -13       2313.76       2497.77       263.79 o                         
  15   2 -13       2830.48       2832.84       267.76 o                         
  16   2 -13       1095.25       1136.31       285.27 o                         
  17   2 -13       6134.38       6706.97       374.87 o                         
  18   2 -13       3025.81       3567.38       307.04 o                         
  19   2 -13       2254.38       2112.51       278.37 o                         
  20   2 -13       1285.18       1539.02       278.93 o                         
  21   2 -13        778.63        598.89       402.72 o                         
  22   2 -13       1880.32       1902.21       469.32 o                         
  23   2 -13       1198.47       1226.72       289.57 o                         
  24   2 -13       3641.01       3827.05       456.11 o                         
  25   2 -13        619.09        651.32       301.45 o                         
  26   2 -13       1829.43       1713.74       356.40 o                         
  27   2 -13        322.84        139.29       323.64 o                         
  28   2 -13         46.28        711.28       419.74 o                         
  29   2 -13        785.85       1934.58       497.21 o                         
  30   2 -13       1177.75       1799.52       511.58 o                         
  31   2 -13        472.93        439.14       480.17 o                         
  32   2 -13        168.42        313.66       498.79 o                         
  33   2 -13        349.09        456.21       501.90 o                         
  34   2 -13        278.51        549.32       546.15 o                         
  35   2 -13        238.06        274.66       528.19 o                         
  36   2 -13        830.42        241.18       735.75 o                         
  37   2 -13        251.53          5.04       570.26 o                         
   0   3 -13      15644.27      16295.42       430.21 o                         
   1   3 -13        168.54        265.97       102.37 o                         
   2   3 -13        218.18         51.19       147.36 o                         
   3   3 -13       3340.22       3363.69       231.95 o                         
   4   3 -13      13301.16      12926.88       317.38 o                         
   5   3 -13        548.44        591.08       168.63 o                         
   6   3 -13      13712.79      12967.88       331.40 o                         
   7   3 -13        638.59        874.44       184.21 o                         
   8   3 -13       5308.92       4601.67       278.78 o                         
   9   3 -13        642.28        481.75       190.47 o                         
  10   3 -13       3415.38       3759.67       268.97 o                         
  11   3 -13       6596.05       6578.62       326.19 o                         
  12   3 -13       7235.96       7585.42       344.32 o                         
  13   3 -13       5555.82       5193.92       321.28 o                         
  14   3 -13       2514.58       2663.31       268.39 o                         
  15   3 -13        911.03        907.87       229.22 o                         
  16   3 -13       1970.02       2394.55       298.22 o                         
  17   3 -13       1656.64       1614.90       257.24 o                         
  18   3 -13       1055.11        780.86       242.28 o                         
  19   3 -13       6848.69       7533.08       889.46 o                         
  20   3 -13       5463.00       5679.67       390.61 o                         
  21   3 -13       3524.32       4028.24       347.16 o                         
  22   3 -13       5102.43       4860.11       426.51 o                         
  23   3 -13       3388.08       3647.49       450.66 o                         
  24   3 -13       1284.88       1497.37       336.32 o                         
  25   3 -13       1385.92       1021.37       329.72 o                         
  26   3 -13       1108.76        661.16       334.12 o                         
  27   3 -13        646.96        709.00       488.60 o                         
  28   3 -13        465.58        245.39       340.19 o                         
  29   3 -13       1757.79       2173.86       506.35 o                         
  30   3 -13        743.54       1282.27       485.62 o                         
  31   3 -13        760.73        618.42       477.05 o                         
  32   3 -13        246.27        684.56       499.44 o                         
  33   3 -13        630.29       1006.58       518.80 o                         
  34   3 -13         16.79        292.83       511.38 o                         
  35   3 -13       1141.53        274.77       521.68 o                         
  36   3 -13        236.70        754.13       578.09 o                         
  37   3 -13        465.31        158.88       667.31 o                         
   1   4 -13       3132.74       3727.92       323.57 o                         
   2   4 -13       2671.43       2881.59       407.41 o                         
   3   4 -13       6611.81       6390.20       255.53 o                         
   4   4 -13      10086.50       9867.31       298.06 o                         
   5   4 -13       7225.81       6774.98       541.76 o                         
   6   4 -13      13037.04      13043.07       380.24 o                         
   7   4 -13       1236.53       1592.44       236.52 o                         
   8   4 -13       1099.67       1113.38       202.37 o                         
   9   4 -13        321.02        311.49       181.77 o                         
  10   4 -13       5467.83       5127.07       301.42 o                         
  11   4 -13       6734.93       6603.89       329.50 o                         
  12   4 -13       2233.57       2700.53       256.24 o                         
  13   4 -13       5935.92       6113.83       369.20 o                         
  14   4 -13       9091.76       8964.46       405.26 o                         
  15   4 -13       5576.33       5376.15       347.15 o                         
  16   4 -13       2565.31       2628.56       281.80 o                         
  17   4 -13       3260.26       3601.68       311.38 o                         
  18   4 -13       2671.82       3034.32       307.67 o                         
  19   4 -13       2752.37       2542.86       304.42 o                         
  20   4 -13         85.40        234.66       246.21 o                         
  21   4 -13        178.65       1137.03       332.43 o                         
  22   4 -13       1116.56       1030.02       291.74 o                         
  23   4 -13        188.83        259.68       332.87 o                         
  24   4 -13        180.49       -333.36       333.36 o                         
  25   4 -13        876.52       1036.49       551.93 o                         
  26   4 -13       4471.08       5364.79       452.09 o                         
  27   4 -13        196.91       -104.51       332.14 o                         
  28   4 -13       1036.62       1371.48       750.42 o                         
  29   4 -13        139.94        336.61       403.13 o                         
  30   4 -13        192.11        233.25       375.38 o                         
  31   4 -13        141.69        146.86       403.35 o                         
  32   4 -13        348.15       1377.95       584.20 o                         
  33   4 -13        244.23        749.23       743.09 o                         
  34   4 -13       1493.53       1754.33       568.58 o                         
  35   4 -13        197.74        491.27       561.35 o                         
  36   4 -13       1436.54       2375.64       630.02 o                         
  37   4 -13        133.47       1140.38       621.20 o                         
   0   5 -13      47444.45      48031.82      1065.74 o                         
   1   5 -13       4587.45       4739.56       385.43 o                         
   2   5 -13      10313.02       9849.19       435.52 o                         
   3   5 -13       1572.35       1910.80       306.35 o                         
   4   5 -13       8051.52       7587.85       269.56 o                         
   5   5 -13       5427.12       4999.26       287.62 o                         
   6   5 -13       7920.09       8251.48       306.78 o                         
   7   5 -13       2066.12       1427.19       206.35 o                         
   8   5 -13       3408.79       3465.51       259.83 o                         
   9   5 -13       1843.93       2317.37       239.01 o                         
  10   5 -13       1733.55       1762.09       323.15 o                         
  11   5 -13        198.06        446.92       237.85 o                         
  12   5 -13       3961.56       4016.07       302.67 o                         
  13   5 -13       4783.58       5489.11       339.87 o                         
  14   5 -13       2794.34       3807.50       305.98 o                         
  15   5 -13       3616.49       3542.24       304.08 o                         
  16   5 -13       7662.54       7164.64       392.40 o                         
  17   5 -13       4651.54       4867.75       347.72 o                         
  18   5 -13       5663.08       6123.22       413.11 o                         
  19   5 -13       1804.72       1752.31       318.54 o                         
  20   5 -13       6096.46       7410.89      1312.63 o                         
  21   5 -13        153.86        241.56       261.17 o                         
  22   5 -13       3186.25       3542.84       427.85 o                         
  23   5 -13       1109.80       1180.79       319.55 o                         
  24   5 -13        840.74        195.75       382.83 o                         
  25   5 -13       2561.80       2849.71       377.15 o                         
  26   5 -13        833.93        823.62       348.51 o                         
  27   5 -13       1074.91       1047.78       452.69 o                         
  28   5 -13       1416.56       1798.47       384.01 o                         
  29   5 -13       1118.54       1295.37       395.80 o                         
  30   5 -13       2126.56       2549.62       437.14 o                         
  31   5 -13        410.37        343.67       396.09 o                         
  32   5 -13        841.58        697.27       423.11 o                         
  33   5 -13        895.33       1404.06       481.42 o                         
  34   5 -13         17.98         97.79       525.74 o                         
  35   5 -13        319.44          4.81       551.36 o                         
  36   5 -13        210.09       -250.30       540.83 o                         
   1   6 -13       5613.92       6305.82      1654.84 o                         
   2   6 -13       4995.25       5301.62       402.18 o                         
   3   6 -13      10729.27      11079.47       466.52 o                         
   4   6 -13      13236.88      12772.34       473.44 o                         
   5   6 -13        405.10        649.83       166.33 o                         
   6   6 -13      13492.52      13240.11       469.80 o                         
   7   6 -13       5786.29       5848.69       334.88 o                         
   8   6 -13       2812.71       3209.73       250.54 o                         
   9   6 -13       1632.87       1862.40       314.62 o                         
  10   6 -13       1519.82       1864.19       232.49 o                         
  11   6 -13        721.12       1104.58       222.63 o                         
  12   6 -13       1320.42       1488.46       237.91 o                         
  13   6 -13       5330.26       5647.71       353.22 o                         
  14   6 -13       2039.03       2751.23       366.16 o                         
  15   6 -13       3903.34       4914.18       516.46 o                         
  16   6 -13      20163.06      19786.83       514.99 o                         
  17   6 -13       3727.65       4112.63       340.03 o                         
  18   6 -13       1627.57       1606.82       282.64 o                         
  19   6 -13       4682.97       4576.38       382.68 o                         
  20   6 -13       2491.12       1885.20       295.80 o                         
  21   6 -13        124.22        283.43       272.76 o                         
  22   6 -13       2755.03       2961.10       354.32 o                         
  23   6 -13       3734.13       4200.80       402.08 o                         
  24   6 -13        682.49        534.18       422.04 o                         
  25   6 -13        139.54        152.29       313.12 o                         
  26   6 -13        664.46        796.25       318.36 o                         
  27   6 -13        324.05        320.25       296.83 o                         
  28   6 -13       1559.21       2250.96       356.72 o                         
  29   6 -13        588.22        630.08       337.41 o                         
  30   6 -13        427.59        564.12       354.32 o                         
  31   6 -13        249.97       1287.00       374.90 o                         
  32   6 -13        134.08        737.16       365.71 o                         
  33   6 -13         17.34        205.07       355.35 o                         
  34   6 -13        532.58        431.94       446.87 o                         
  35   6 -13        158.61       -472.90       750.42 o                         
  36   6 -13        487.98        413.68       566.89 o                         
   0   7 -13      22297.55      21417.55       821.31 o                         
   1   7 -13       7744.49       6929.35       503.54 o                         
   2   7 -13       6331.00       6654.30      1361.51 o                         
   3   7 -13      11444.35      11490.77       482.15 o                         
   4   7 -13        141.82        481.34       248.61 o                         
   5   7 -13       2461.82       2539.27       329.03 o                         
   6   7 -13      11713.80      11209.78       322.68 o                         
   7   7 -13        530.52        594.42       185.67 o                         
   8   7 -13       4612.81       4408.29       299.50 o                         
   9   7 -13        472.73        703.26       205.72 o                         
  10   7 -13       1573.65       1489.29       313.00 o                         
  11   7 -13       2736.61       2936.32       401.72 o                         
  12   7 -13       6958.32       6916.45       361.93 o                         
  13   7 -13       1740.64       1820.88       260.55 o                         
  14   7 -13       5108.39       5111.84       492.76 o                         
  15   7 -13       7126.71       7548.37       596.92 o                         
  16   7 -13      15219.74      16214.50       981.41 o                         
  17   7 -13       6615.56       6340.94       398.28 o                         
  18   7 -13        469.79        293.97       260.60 o                         
  19   7 -13        132.59        185.58       252.12 o                         
  20   7 -13        283.61          9.68       247.04 o                         
  21   7 -13       2198.63       1928.09       324.54 o                         
  22   7 -13        334.43        177.22       337.91 o                         
  23   7 -13       1466.69       1598.48       295.74 o                         
  24   7 -13       1839.85       1608.02       323.86 o                         
  25   7 -13        257.56        551.23       341.43 o                         
  26   7 -13       1790.99       2000.79       400.09 o                         
  27   7 -13        207.60        955.08       313.84 o                         
  28   7 -13       1262.88       2045.91       347.38 o                         
  29   7 -13       1239.48       2054.33       363.39 o                         
  30   7 -13        896.47       1286.39       359.16 o                         
  31   7 -13         91.95        330.83       352.18 o                         
  32   7 -13       1181.30        986.34       382.43 o                         
  33   7 -13        108.80        150.59       377.24 o                         
  34   7 -13         54.74        301.37       387.70 o                         
  35   7 -13        715.60        696.69       407.26 o                         
  36   7 -13        259.16        424.91       544.63 o                         
   1   8 -13       6889.73       6666.50       432.11 o                         
   2   8 -13      19779.40      19502.22       594.46 o                         
   3   8 -13       2715.85       2549.11       447.32 o                         
   4   8 -13        874.22        766.80       277.87 o                         
   5   8 -13       4448.99       4256.62       461.99 o                         
   6   8 -13       6177.99       5801.21       432.11 o                         
   7   8 -13        142.34         24.78       179.71 o                         
   8   8 -13       1796.05       1921.46       323.57 o                         
   9   8 -13       2640.47       3068.69       358.70 o                         
  10   8 -13       6731.89       5646.99       338.16 o                         
  11   8 -13       4860.61       5393.27       439.26 o                         
  12   8 -13       9022.75       9537.41       668.45 o                         
  13   8 -13       1105.22       1712.91       318.47 o                         
  14   8 -13         49.04       -121.80       224.00 o                         
  15   8 -13         54.30        -35.38       224.57 o                         
  16   8 -13       2492.71       2576.91       300.85 o                         
  17   8 -13        679.49        652.22       280.56 o                         
  18   8 -13       2827.99       2747.68       324.64 o                         
  19   8 -13       1435.43        783.97       277.27 o                         
  20   8 -13        848.07       1056.67       302.64 o                         
  21   8 -13        107.19       -206.04       242.60 o                         
  22   8 -13       4661.59       4441.50       355.26 o                         
  23   8 -13        302.89       -269.40       299.15 o                         
  24   8 -13        762.92        588.42       283.49 o                         
  25   8 -13        166.57        198.41       334.09 o                         
  26   8 -13        747.82        718.38       306.05 o                         
  27   8 -13        859.27        785.61       325.95 o                         
  28   8 -13        717.52        688.26       329.84 o                         
  29   8 -13        322.35        186.44       344.87 o                         
  30   8 -13        730.95        535.88       339.94 o                         
  31   8 -13         22.45        218.99       444.83 o                         
  32   8 -13        955.13       1289.72       384.28 o                         
  33   8 -13        659.30        390.15       377.37 o                         
  34   8 -13        350.62        964.25       395.12 o                         
  35   8 -13        126.05        -18.10       484.77 o                         
   0   9 -13       5050.82       5084.28       611.09 o                         
   1   9 -13       4537.16       4378.47       425.32 o                         
   2   9 -13       1816.84       2090.14       378.88 o                         
   3   9 -13       1484.37       1656.03       811.53 o                         
   4   9 -13       4734.47       4934.64       412.82 o                         
   5   9 -13       1996.57       3067.03       359.46 o                         
   6   9 -13       3867.80       4270.17       872.64 o                         
   7   9 -13       2726.00       3276.24       613.54 o                         
   8   9 -13       2280.49       2755.04       249.64 o                         
   9   9 -13       2260.47       2449.89       257.11 o                         
  10   9 -13       6538.20       5785.77       343.08 o                         
  11   9 -13       1041.17       1595.61       279.30 o                         
  12   9 -13       1330.50       1674.63       257.63 o                         
  13   9 -13       1089.08        976.06       427.89 o                         
  14   9 -13       1173.58       1622.29       271.04 o                         
  15   9 -13        902.18       1251.63       334.19 o                         
  16   9 -13       5810.44       6468.92       589.09 o                         
  17   9 -13       2677.97       2126.40       307.35 o                         
  18   9 -13       6554.27       6007.88       411.37 o                         
  19   9 -13       1355.18        998.38       302.75 o                         
  20   9 -13       2342.37       2393.22       290.61 o                         
  21   9 -13        456.81        680.96       270.50 o                         
  22   9 -13        816.35        895.40       287.28 o                         
  23   9 -13       2379.32       2734.08       322.97 o                         
  24   9 -13       2433.09       2010.10       318.61 o                         
  25   9 -13       1791.19       2214.99       406.08 o                         
  26   9 -13       1736.85       1730.01       337.00 o                         
  27   9 -13        444.05        871.45       338.32 o                         
  28   9 -13        334.73        274.97       332.74 o                         
  29   9 -13        368.27        177.49       339.24 o                         
  30   9 -13        124.04        251.82       351.81 o                         
  31   9 -13        240.73        -23.10       360.58 o                         
  32   9 -13        387.19        320.28       412.09 o                         
  33   9 -13        222.72        625.24       393.08 o                         
  34   9 -13        112.43        134.88       401.87 o                         
  35   9 -13        662.71        432.75       460.80 o                         
   1  10 -13       1396.82       1308.92       300.69 o                         
   2  10 -13        417.11        518.45       271.45 o                         
   3  10 -13        826.72       1013.48       356.88 o                         
   4  10 -13        909.70        826.64       576.87 o                         
   5  10 -13        631.30        245.40       344.66 o                         
   6  10 -13        628.67        352.74       271.35 o                         
   7  10 -13       6082.05       5704.00       457.95 o                         
   8  10 -13       2038.10       1849.04       335.97 o                         
   9  10 -13       1009.04        646.72       291.64 o                         
  10  10 -13       8930.45       8722.34       379.33 o                         
  11  10 -13        848.07        844.50       261.27 o                         
  12  10 -13       1575.91       1603.56       527.76 o                         
  13  10 -13        399.12        436.42       246.75 o                         
  14  10 -13       5473.46       5144.24       740.07 o                         
  15  10 -13        780.90        995.62       275.26 o                         
  16  10 -13       7544.80       8009.23       441.28 o                         
  17  10 -13        506.28        490.15       283.16 o                         
  18  10 -13       1736.25       1412.05       319.65 o                         
  19  10 -13        361.96        571.91       258.54 o                         
  20  10 -13         62.54        -15.69       258.78 o                         
  21  10 -13        819.86        847.87       270.56 o                         
  22  10 -13       1302.84       1923.33       307.37 o                         
  23  10 -13       2119.41       1706.68       382.02 o                         
  24  10 -13       1283.62        828.81       303.66 o                         
  25  10 -13        712.26        435.22       622.21 o                         
  26  10 -13        102.63        129.50       305.14 o                         
  27  10 -13        453.08       1377.34       528.52 o                         
  28  10 -13        380.34        886.27       349.97 o                         
  29  10 -13        127.50        252.67       352.32 o                         
  30  10 -13       2953.19       3284.88       420.93 o                         
  31  10 -13        324.66        477.89       382.73 o                         
  32  10 -13        592.06        175.81       389.08 o                         
  33  10 -13        138.11         96.17       395.60 o                         
  34  10 -13        266.24       -330.61       404.48 o                         
   0  11 -13      28847.30      29347.08      1060.86 o                         
   1  11 -13       3816.22       4082.79       414.65 o                         
   2  11 -13       4133.22       4740.94       679.53 o                         
   3  11 -13        406.49        272.19       657.53 o                         
   4  11 -13       9806.29       8525.55       513.13 o                         
   5  11 -13       2592.54       2011.49       483.98 o                         
   6  11 -13       1668.03       1521.60       422.88 o                         
   7  11 -13       9231.96       8209.70       992.41 o                         
   8  11 -13       9660.47       9854.17       894.64 o                         
   9  11 -13       3654.77       3315.66       412.22 o                         
  10  11 -13       3593.01       3989.61       433.74 o                         
  11  11 -13        633.81        413.97       234.46 o                         
  12  11 -13        302.23          5.98       254.40 o                         
  13  11 -13       5779.21       5390.34       708.20 o                         
  14  11 -13       2875.18       3252.35       333.94 o                         
  15  11 -13        921.80        631.71       279.71 o                         
  16  11 -13        991.05       1598.64       306.01 o                         
  17  11 -13       3095.51       3107.95       385.29 o                         
  18  11 -13       2343.66       2700.22       551.18 o                         
  19  11 -13        568.62       1110.81       270.67 o                         
  20  11 -13       5318.86       5486.33       366.05 o                         
  21  11 -13       1855.38       2199.10       320.45 o                         
  22  11 -13        644.46        655.98       302.83 o                         
  23  11 -13       2033.89       3026.27       406.20 o                         
  24  11 -13       1705.71       1443.41       330.66 o                         
  25  11 -13       1227.25       1296.42       356.60 o                         
  26  11 -13        652.60        961.66       338.65 o                         
  27  11 -13       1418.29       1953.30       371.48 o                         
  28  11 -13        267.69        252.48       340.58 o                         
  29  11 -13       2070.51       1597.58       465.31 o                         
  30  11 -13        209.32        -84.81       676.70 o                         
  31  11 -13        257.53        -22.00       373.61 o                         
  32  11 -13         12.06       -241.35       382.08 o                         
  33  11 -13        557.53       1642.98       431.71 o                         
   1  12 -13       3779.90       3917.95       436.79 o                         
   2  12 -13       3512.35       4316.20       882.42 o                         
   3  12 -13       2028.83       2040.55       379.50 o                         
   4  12 -13       3255.91       2577.59       444.87 o                         
   5  12 -13       7176.25       6968.92       515.04 o                         
   6  12 -13       3292.75       3800.75       440.25 o                         
   7  12 -13       8191.85       8358.32       549.61 o                         
   8  12 -13       2293.62       1813.73       390.21 o                         
   9  12 -13        380.69        345.17       322.09 o                         
  10  12 -13        260.55        -78.22       459.54 o                         
  11  12 -13       1371.37        811.61       412.26 o                         
  12  12 -13        533.77        320.12       352.00 o                         
  13  12 -13       6572.77       6911.37       753.90 o                         
  14  12 -13       3266.87       3650.43       365.66 o                         
  15  12 -13       6191.13       5685.02       549.98 o                         
  16  12 -13       3402.55       3269.40       376.52 o                         
  17  12 -13       5206.09       5721.39       539.64 o                         
  18  12 -13        600.85        990.56       275.74 o                         
  19  12 -13       3980.13       4241.34       441.02 o                         
  20  12 -13       1330.56       1559.40       303.60 o                         
  21  12 -13       1071.57       1313.64       316.10 o                         
  22  12 -13       1117.47       1164.16       323.44 o                         
  23  12 -13       1521.46       1803.23       331.45 o                         
  24  12 -13        134.62        545.21       333.41 o                         
  25  12 -13       1052.88       1487.35       359.77 o                         
  26  12 -13        515.84        456.69       362.07 o                         
  27  12 -13        824.62       1478.21       471.54 o                         
  28  12 -13        220.89        217.26       360.63 o                         
  29  12 -13        188.37         38.86       420.55 o                         
  30  12 -13        366.22        721.63       445.25 o                         
  31  12 -13        253.97         99.81       401.03 o                         
  32  12 -13         43.34        224.99       404.57 o                         
  33  12 -13         12.40       -281.49       416.21 o                         
   0  13 -13         50.69       -366.66       435.10 o                         
   1  13 -13       3413.04       3633.30       464.86 o                         
   2  13 -13       1886.97       2016.01       779.75 o                         
   3  13 -13       3701.99       3583.27       433.00 o                         
   4  13 -13       7511.11       8963.37       571.73 o                         
   5  13 -13       3879.32       4102.16       659.98 o                         
   6  13 -13       4260.06       4157.84      1178.19 o                         
   7  13 -13       2141.09       3079.90       591.54 o                         
   8  13 -13       8117.30       7825.72      1011.97 o                         
   9  13 -13        245.48        587.79       361.13 o                         
  10  13 -13       1720.10       1040.05       559.76 o                         
  11  13 -13       2120.16       2703.47       645.31 o                         
  12  13 -13       7452.30       7300.70       707.66 o                         
  13  13 -13       4830.34       4716.03       449.80 o                         
  14  13 -13         86.31        449.69       284.65 o                         
  15  13 -13       1388.86       1497.58       342.52 o                         
  16  13 -13       1683.46       2317.87       363.04 o                         
  17  13 -13       2622.85       3050.99       532.26 o                         
  18  13 -13       2506.35       3800.91       338.10 o                         
  19  13 -13       1326.95       1203.83       400.09 o                         
  20  13 -13       1416.10       1320.29       305.31 o                         
  21  13 -13       2066.10       2325.61       433.55 o                         
  22  13 -13        108.96       -304.93       341.55 o                         
  23  13 -13        782.91       1074.19       328.63 o                         
  24  13 -13        277.68        996.85       353.51 o                         
  25  13 -13        124.83       -268.78       483.36 o                         
  26  13 -13        380.59        165.31       354.48 o                         
  27  13 -13        101.40        -24.91       448.21 o                         
  28  13 -13        677.41        246.49       373.72 o                         
  29  13 -13        411.77        745.24       396.12 o                         
  30  13 -13        154.62        237.41       395.40 o                         
  31  13 -13        151.34         17.09       407.27 o                         
  32  13 -13       1807.18       2566.35       622.30 o                         
   2  14 -13      15645.69      13727.57      1007.08 o                         
   3  14 -13        803.08        831.08       591.54 o                         
   4  14 -13       1373.60       1571.17       503.55 o                         
   5  14 -13        807.70        650.20       513.32 o                         
   6  14 -13       7320.56       6482.46       806.64 o                         
   7  14 -13       3404.28       3706.77       921.53 o                         
   8  14 -13        796.62        647.45       385.50 o                         
   9  14 -13       1186.13        900.05       545.09 o                         
  10  14 -13         31.78        -47.21       357.17 o                         
  11  14 -13        403.54       -210.09       339.28 o                         
  12  14 -13       4189.58       4063.10       782.20 o                         
  13  14 -13         13.52        241.94       385.15 o                         
  14  14 -13       2075.26       1642.59       515.76 o                         
  15  14 -13       1013.78        842.95       331.48 o                         
  16  14 -13       2970.44       3614.32       412.88 o                         
  17  14 -13        262.47       1092.10       329.58 o                         
  18  14 -13       2171.32       2270.04       755.14 o                         
  19  14 -13        381.71        602.13       359.69 o                         
  20  14 -13        853.99       1295.89       329.26 o                         
  21  14 -13        764.08        956.01       333.06 o                         
  22  14 -13       1103.86        970.01       343.64 o                         
  23  14 -13        605.10        546.54       345.52 o                         
  24  14 -13        326.58        962.26       420.91 o                         
  25  14 -13        268.98         -9.63       345.81 o                         
  26  14 -13        234.54       -210.47       371.23 o                         
  27  14 -13         91.05       -138.02       379.58 o                         
  28  14 -13         37.42        147.21       397.55 o                         
  29  14 -13         50.40        418.42       398.15 o                         
  30  14 -13         90.06       1091.74       437.19 o                         
  31  14 -13         46.53        110.50       577.91 o                         
   0  15 -13       2455.34       2331.93       576.87 o                         
   1  15 -13        927.90        560.31       354.80 o                         
   2  15 -13        234.95        257.18       347.09 o                         
   3  15 -13       4714.09       4228.18       502.54 o                         
   4  15 -13        810.02        754.75       362.77 o                         
   5  15 -13       1825.74       1013.66       380.73 o                         
   6  15 -13        832.16        761.69       364.59 o                         
   7  15 -13       2882.96       2650.51       470.35 o                         
   8  15 -13       3213.90       3162.37       486.50 o                         
   9  15 -13        254.93        211.03       349.36 o                         
  10  15 -13       3500.26       3484.58       483.92 o                         
  11  15 -13        562.19        926.35       404.05 o                         
  12  15 -13       2098.18       1913.34       457.85 o                         
  13  15 -13        970.82        -12.82       383.29 o                         
  14  15 -13       1649.57       1411.70       442.99 o                         
  15  15 -13       1764.47       1202.09       452.69 o                         
  16  15 -13       1100.66       1085.15       454.49 o                         
  17  15 -13        357.70       1161.99       357.44 o                         
  18  15 -13       1088.44       1041.38       387.15 o                         
  19  15 -13       1927.74       1867.98       381.65 o                         
  20  15 -13        906.59        380.08       487.12 o                         
  21  15 -13        376.56        959.85       419.42 o                         
  22  15 -13       1170.10       1521.14       411.16 o                         
  23  15 -13        794.76         47.92       441.55 o                         
  24  15 -13        998.62        641.96       418.28 o                         
  25  15 -13        516.40        504.87       353.89 o                         
  26  15 -13        400.70        594.12       387.44 o                         
  27  15 -13        241.18        351.52       392.09 o                         
  28  15 -13        304.31       -238.17       403.42 o                         
  29  15 -13        531.86         24.87       409.46 o                         
  30  15 -13        231.01       -379.80       591.75 o                         
   1  16 -13       2417.34       1749.78       474.18 o                         
   2  16 -13       1351.33       1800.78       449.35 o                         
   3  16 -13        270.58        485.91       386.21 o                         
   4  16 -13        863.67        492.52       416.28 o                         
   5  16 -13       4962.41       4349.76      1173.30 o                         
   6  16 -13        457.85        659.70       395.92 o                         
   7  16 -13       2684.81       2654.01       460.70 o                         
   8  16 -13        372.06         82.03       389.48 o                         
   9  16 -13       1497.07       1355.28       454.09 o                         
  10  16 -13       3786.83       3134.52       493.42 o                         
  11  16 -13        266.39        932.00       501.10 o                         
  12  16 -13       3374.75       3346.68       508.12 o                         
  13  16 -13        286.27         25.20       387.70 o                         
  14  16 -13       1075.40        678.23       535.32 o                         
  15  16 -13        960.37        -65.15       402.18 o                         
  16  16 -13        141.35        482.00       445.29 o                         
  17  16 -13        345.37        259.44       598.87 o                         
  18  16 -13       1942.57       2088.29       529.94 o                         
  19  16 -13        764.59        278.92       706.42 o                         
  20  16 -13        791.53       1520.65       867.75 o                         
  21  16 -13       1118.49        733.59       476.90 o                         
  22  16 -13        418.03        461.27       488.40 o                         
  23  16 -13        853.89        830.50       581.76 o                         
  24  16 -13         48.23        -40.33       497.21 o                         
  25  16 -13        101.66        385.81       677.64 o                         
  26  16 -13        192.98        752.49       580.66 o                         
  27  16 -13        234.24        310.88       454.90 o                         
  28  16 -13        141.41        -79.07       459.50 o                         
  29  16 -13         49.82       -176.79       512.20 o                         
   0  17 -13       5154.35       6081.59       806.64 o                         
   1  17 -13       2111.60       1598.93       451.11 o                         
   2  17 -13       1477.37        680.84       412.56 o                         
   3  17 -13       5414.62       4644.97       547.56 o                         
   4  17 -13       8014.14       8257.79       774.86 o                         
   5  17 -13        979.86       1230.65       404.32 o                         
   6  17 -13       1355.44       1122.52       407.87 o                         
   7  17 -13       3974.52       3671.03       948.41 o                         
   8  17 -13       1046.63         71.54       557.32 o                         
   9  17 -13        860.97        624.58       476.65 o                         
  10  17 -13        119.20        136.03       395.99 o                         
  11  17 -13        140.78         57.78       418.11 o                         
  12  17 -13        905.35        143.56       691.76 o                         
  13  17 -13        456.09        493.50       419.74 o                         
  14  17 -13       1255.24       1370.26       466.33 o                         
  15  17 -13        388.34       1070.19       481.78 o                         
  16  17 -13       1485.84       1589.94       520.25 o                         
  17  17 -13       1954.72       1192.56       489.14 o                         
  18  17 -13        383.67        898.19       504.13 o                         
  19  17 -13       1859.93       2368.83       559.21 o                         
  20  17 -13          9.18       -313.64       454.49 o                         
  21  17 -13        882.75        223.53       504.38 o                         
  22  17 -13        205.37        690.40       755.31 o                         
  23  17 -13        314.59       -116.59       504.56 o                         
  24  17 -13        964.75         59.23       526.48 o                         
  25  17 -13         78.49        282.24       576.87 o                         
  26  17 -13        553.38        685.83       636.39 o                         
  27  17 -13        152.87       -366.26       847.02 o                         
  28  17 -13        213.56        182.39       623.58 o                         
   1  18 -13        767.36       1105.01       426.91 o                         
   2  18 -13       1148.89        621.04       400.82 o                         
   3  18 -13        459.59        744.40       423.68 o                         
   4  18 -13       1035.33        719.32       464.43 o                         
   5  18 -13       1991.83       2345.06       468.17 o                         
   6  18 -13        207.09        701.97       433.33 o                         
   7  18 -13       3038.89       2863.17       492.37 o                         
   8  18 -13       1491.92       1515.02       701.53 o                         
   9  18 -13        240.65        676.96       633.09 o                         
  10  18 -13       3329.22       3782.84       554.82 o                         
  11  18 -13        302.21        289.31       434.54 o                         
  12  18 -13        544.50        590.94       455.32 o                         
  13  18 -13        246.92        -88.96       476.65 o                         
  14  18 -13        549.75        888.54       473.55 o                         
  15  18 -13       1578.51       1662.28       567.09 o                         
  16  18 -13       1094.74       1640.48       536.87 o                         
  17  18 -13       3586.72       3533.95       578.83 o                         
  18  18 -13       1623.36       1594.08       552.81 o                         
  19  18 -13       1217.07        685.61       601.31 o                         
  20  18 -13         40.97        269.03       982.64 o                         
  21  18 -13        239.38        392.65       500.67 o                         
  22  18 -13       1138.19       1040.65       530.21 o                         
  23  18 -13        249.27        -16.60       520.18 o                         
  24  18 -13        887.60       1325.71       575.19 o                         
  25  18 -13         11.47        134.49       571.98 o                         
  26  18 -13        530.00        -78.41       585.75 o                         
   0  19 -13       1565.11       1759.94       664.87 o                         
   1  19 -13       1666.58       1525.29       456.31 o                         
   2  19 -13        615.53        275.35       427.98 o                         
   3  19 -13        144.26        308.72       414.13 o                         
   4  19 -13        888.15       1123.15       454.57 o                         
   5  19 -13        399.28        208.36       439.99 o                         
   6  19 -13        134.70        -33.59       424.14 o                         
   7  19 -13        900.33       1170.10       435.72 o                         
   8  19 -13        162.31        669.97       430.37 o                         
   9  19 -13        815.48       1164.89       482.15 o                         
  10  19 -13       1331.89        590.95       515.76 o                         
  11  19 -13          9.03        -16.85       444.12 o                         
  12  19 -13       4381.61       4998.29       633.76 o                         
  13  19 -13       3126.24       3131.31       578.09 o                         
  14  19 -13        281.16        133.26       591.54 o                         
  15  19 -13        353.29        323.98       686.87 o                         
  16  19 -13       1250.47       1512.65       606.20 o                         
  17  19 -13       1191.89        604.99       485.46 o                         
  18  19 -13       1080.89       1250.96       535.28 o                         
  19  19 -13        651.75       1055.22       618.42 o                         
  20  19 -13         17.59        583.09       531.82 o                         
  21  19 -13        152.73        748.72       511.30 o                         
  22  19 -13        298.27       1311.48       573.34 o                         
  23  19 -13        322.24       -493.97       516.79 o                         
  24  19 -13        136.08         32.24       552.29 o                         
  25  19 -13         21.00        -10.17       743.09 o                         
   1  20 -13       1462.22       1405.29       497.75 o                         
   2  20 -13       4327.57       3696.11       568.58 o                         
   3  20 -13        169.55        234.16       442.32 o                         
   4  20 -13        528.48        963.27       439.52 o                         
   5  20 -13        246.53        479.75       774.86 o                         
   6  20 -13       1115.41       1039.16       493.75 o                         
   7  20 -13        880.21        917.54       476.71 o                         
   8  20 -13        237.49        279.73       466.52 o                         
   9  20 -13        207.45          1.65       625.76 o                         
  10  20 -13       1014.44        891.65       571.98 o                         
  11  20 -13        382.73        116.88       467.94 o                         
  12  20 -13        958.85        472.18       495.83 o                         
  13  20 -13        730.90       1113.93       483.92 o                         
  14  20 -13        111.65       -315.15       470.71 o                         
  15  20 -13        249.28         47.91       481.59 o                         
  16  20 -13        287.11       -452.22       452.22 o                         
  17  20 -13        535.96        -15.99       497.46 o                         
  18  20 -13        935.56       1057.39       516.38 o                         
  19  20 -13        463.31        -26.66       506.35 o                         
  20  20 -13        240.18        154.10       513.33 o                         
  21  20 -13        493.08        197.37       537.13 o                         
  22  20 -13        205.86        687.21       575.37 o                         
  23  20 -13         23.56        345.53       547.00 o                         
   0  21 -13         45.31        439.99       684.42 o                         
   1  21 -13        400.10        292.41       471.78 o                         
   2  21 -13        412.29       -199.48       440.25 o                         
   3  21 -13        107.12        604.05       486.50 o                         
   4  21 -13        954.66        965.67       527.98 o                         
   5  21 -13        137.87        226.88       456.15 o                         
   6  21 -13        632.53       1022.20       497.46 o                         
   7  21 -13       1216.81       1434.15       495.33 o                         
   8  21 -13         45.98       -347.08       589.09 o                         
   9  21 -13        930.27       1479.17       511.05 o                         
  10  21 -13        900.32        716.07       492.52 o                         
  11  21 -13        749.05        523.51       509.67 o                         
  12  21 -13       1394.10       1173.08       567.09 o                         
  13  21 -13        182.83        314.70       506.42 o                         
  14  21 -13        261.78        434.16       520.18 o                         
  15  21 -13        317.56        564.65       515.07 o                         
  16  21 -13         97.44       -469.98       469.98 o                         
  17  21 -13         31.58       -386.70       479.57 o                         
  18  21 -13       1177.43        540.52       784.64 o                         
  19  21 -13        114.81         74.35       518.32 o                         
  20  21 -13        808.17        478.82       555.75 o                         
  21  21 -13         29.18        898.40       779.75 o                         
   1  22 -13        655.57        739.20       471.40 o                         
   2  22 -13        264.47        218.56       469.52 o                         
   3  22 -13          4.56       -445.77       445.77 o                         
   4  22 -13         87.62       -559.76       559.76 o                         
   5  22 -13        527.89        498.23       476.71 o                         
   6  22 -13       1487.78        902.95       528.73 o                         
   7  22 -13        153.48        249.53       487.09 o                         
   8  22 -13       1000.57        526.74       499.96 o                         
   9  22 -13         96.91        366.29       489.14 o                         
  10  22 -13        100.52        447.95       493.75 o                         
  11  22 -13        990.95        522.61       504.94 o                         
  12  22 -13         73.23        723.42       516.58 o                         
  13  22 -13        313.30       -451.97       490.29 o                         
  14  22 -13        584.32        110.95       510.74 o                         
  15  22 -13        643.49        304.13       550.00 o                         
  16  22 -13        399.00        405.41       568.58 o                         
  17  22 -13        825.07       1626.65       585.01 o                         
  18  22 -13        517.11        -46.56       538.61 o                         
  19  22 -13         20.49        612.41      1102.41 o                         
   0  23 -13       1971.35       1451.95       777.31 o                         
   1  23 -13        474.26        994.31       530.21 o                         
   2  23 -13         60.58          8.52       721.09 o                         
   3  23 -13       2590.28       2463.66       587.20 o                         
   4  23 -13        793.50        657.21       478.32 o                         
   5  23 -13        143.55        266.73       523.29 o                         
   6  23 -13        704.92         -7.32       484.94 o                         
   7  23 -13        544.35       -172.80       662.42 o                         
   8  23 -13        557.91        590.64       528.05 o                         
   9  23 -13        349.86       1549.48       566.64 o                         
  10  23 -13        113.18        162.13       547.54 o                         
  11  23 -13        325.84       -305.55       490.87 o                         
  12  23 -13       1132.55        911.94       531.82 o                         
  13  23 -13        535.54        982.52       769.98 o                         
  14  23 -13        977.13        900.85       568.58 o                         
  15  23 -13        782.22       1299.70       622.83 o                         
  16  23 -13         22.56       -528.19       528.19 o                         
   1  24 -13        124.24       -535.32       535.32 o                         
   2  24 -13        762.32        536.54       526.75 o                         
   3  24 -13        944.48        789.60       552.43 o                         
   4  24 -13        944.59        755.44       525.31 o                         
   5  24 -13        382.29        527.65       530.62 o                         
   6  24 -13        880.70       1212.23       559.72 o                         
   7  24 -13        418.62        189.43       615.98 o                         
   8  24 -13        307.63         84.02       554.17 o                         
   9  24 -13        225.69        696.54       583.44 o                         
  10  24 -13          0.10       -216.50       551.17 o                         
  11  24 -13          7.97        512.48       575.50 o                         
  12  24 -13        593.64       1148.28       635.81 o                         
   0  25 -13        363.22        454.65       806.64 o                         
   1  25 -13        431.96       -429.81       502.54 o                         
   2  25 -13        309.65       1224.93       603.76 o                         
   3  25 -13         38.71        446.79       548.44 o                         
   4  25 -13        472.50       -132.85       564.24 o                         
   5  25 -13        852.58        463.52       602.62 o                         
   6  25 -13        454.83       -354.37       562.96 o                         
   7  25 -13        174.95        334.10       554.50 o                         
   2   0 -12      43982.51      42552.92       728.42 o                         
   4   0 -12      12863.73      13231.43       809.09 o                         
   6   0 -12       6304.29       6445.49       601.31 o                         
   8   0 -12      41038.98      40611.67      1725.72 o                         
  10   0 -12       5477.27       4856.19       349.54 o                         
  12   0 -12       5741.93       5725.86       321.85 o                         
  14   0 -12       4738.15       4690.24       341.81 o                         
  16   0 -12       9398.56       9125.59      1398.18 o                         
  18   0 -12      20950.98      21680.44       862.86 o                         
  20   0 -12       9412.17       9963.27       606.20 o                         
  22   0 -12       8489.13       8425.77      1095.08 o                         
  26   0 -12       2105.63       2121.71       606.20 o                         
  28   0 -12       1248.91       1481.29       650.20 o                         
  30   0 -12        511.86        351.99       615.98 o                         
  32   0 -12       3157.64       2815.91       757.75 o                         
  34   0 -12        104.54        562.20       674.65 o                         
  36   0 -12        135.22        542.65       762.64 o                         
  38   0 -12        542.37        909.30       801.75 o                         
   1   1 -12      10007.63       9812.72       222.00 o                         
   2   1 -12      11108.62      10884.11       263.00 o                         
   3   1 -12       4266.33       4155.98       185.76 o                         
   4   1 -12      13526.39      13888.02       241.69 o                         
   5   1 -12       1665.31       1789.36       143.42 o                         
   6   1 -12       6282.42       6465.93       205.60 o                         
   7   1 -12       7290.70       7214.36       215.63 o                         
   8   1 -12       8131.38       8401.21       227.17 o                         
   9   1 -12       1345.05       1802.52       155.79 o                         
  10   1 -12      13107.14      13370.20       446.66 o                         
  11   1 -12       8543.09       8848.94       249.21 o                         
  12   1 -12        993.13       1269.37       163.49 o                         
  13   1 -12        100.54        310.26       146.93 o                         
  14   1 -12       8822.47       8342.26       515.56 o                         
  15   1 -12       3291.70       3686.57       221.04 o                         
  16   1 -12       1456.79       1481.80       189.24 o                         
  17   1 -12       2113.01       2412.67       208.59 o                         
  18   1 -12       2759.74       3425.06       234.97 o                         
  19   1 -12        995.55        889.38       200.71 o                         
  20   1 -12       7241.75       7097.74       633.92 o                         
  21   1 -12       1197.03       1178.74       262.55 o                         
  22   1 -12      14105.25      14479.62       519.87 o                         
  23   1 -12        314.45        432.95       267.44 o                         
  24   1 -12       3134.64       4028.30       505.85 o                         
  25   1 -12        901.54        944.40       289.74 o                         
  26   1 -12       8252.74       9034.94       733.87 o                         
  27   1 -12        100.90        522.16       404.32 o                         
  28   1 -12        614.41        795.60       426.66 o                         
  29   1 -12        515.54        980.89       419.49 o                         
  30   1 -12        810.79       1148.85       435.56 o                         
  31   1 -12         39.77       -113.73       444.87 o                         
  32   1 -12        432.64        489.90       474.86 o                         
  33   1 -12        331.26        650.32       493.75 o                         
  34   1 -12         11.90       -414.68       456.38 o                         
  35   1 -12        191.65        234.50       706.42 o                         
  36   1 -12        293.61        416.15       532.32 o                         
  37   1 -12         26.25        340.27       540.92 o                         
  38   1 -12        951.31       1138.51       580.47 o                         
   0   2 -12      26553.08      26436.21       407.60 o                         
   1   2 -12      16537.68      16687.67       244.76 o                         
   2   2 -12      23217.39      23630.09       436.19 o                         
   3   2 -12       5345.27       5262.90       179.75 o                         
   4   2 -12      19709.83      19062.39       261.17 o                         
   5   2 -12       3712.75       3723.09       165.62 o                         
   6   2 -12       5973.68       5791.54       178.33 o                         
   7   2 -12       1273.31       1403.88       129.13 o                         
   8   2 -12       6015.09       6129.92       344.51 o                         
   9   2 -12      24174.27      23644.25       572.26 o                         
  10   2 -12       2258.91       2171.57       164.24 o                         
  11   2 -12        688.03       1060.35       138.17 o                         
  12   2 -12       2851.38       2877.76       192.55 o                         
  13   2 -12        931.60        794.54       175.70 o                         
  14   2 -12       5378.42       5192.75       366.64 o                         
  15   2 -12       1133.64       1404.03       230.95 o                         
  16   2 -12      10370.77      11248.93       383.31 o                         
  17   2 -12        632.09       1208.08       232.06 o                         
  18   2 -12         99.77        122.01       210.14 o                         
  19   2 -12       5934.36       5952.64       354.74 o                         
  20   2 -12       1323.25       1681.18       265.92 o                         
  21   2 -12       3670.71       3744.33       333.11 o                         
  22   2 -12       2265.37       2224.47       299.84 o                         
  23   2 -12        137.75        286.93       257.10 o                         
  24   2 -12       4523.86       5187.74       456.49 o                         
  25   2 -12       1647.74       1769.08       317.94 o                         
  26   2 -12        438.19        148.40       300.27 o                         
  27   2 -12       1535.00        748.81       331.95 o                         
  28   2 -12        350.08        -14.61       421.72 o                         
  29   2 -12        491.67        387.33       728.42 o                         
  30   2 -12        599.74        932.24       448.40 o                         
  31   2 -12       2573.47       2881.45       531.51 o                         
  32   2 -12       2675.60       2772.84       567.09 o                         
  33   2 -12        416.03       1257.28       501.10 o                         
  34   2 -12         77.13         78.92       483.03 o                         
  35   2 -12        155.25        577.41       518.22 o                         
  36   2 -12         77.81        285.77       520.04 o                         
  37   2 -12       1930.09       2312.38       999.75 o                         
  38   2 -12        178.91        808.01       681.98 o                         
   1   3 -12       8755.15       8516.09       304.13 o                         
   2   3 -12      35878.84      34737.77       404.93 o                         
   3   3 -12        653.69        727.40       154.45 o                         
   4   3 -12       4553.61       4498.43       240.89 o                         
   5   3 -12        661.89        947.99       215.04 o                         
   6   3 -12      16712.77      15686.14       341.40 o                         
   7   3 -12        504.16        642.97       171.69 o                         
   8   3 -12       1530.35       1546.25       195.93 o                         
   9   3 -12       1524.22       1360.94       189.20 o                         
  10   3 -12       7636.86       7866.63       311.37 o                         
  11   3 -12       2739.79       3178.17       252.11 o                         
  12   3 -12       6224.23       6126.48       391.99 o                         
  13   3 -12       2314.09       2849.16       350.07 o                         
  14   3 -12        206.73        402.54       202.06 o                         
  15   3 -12      14763.50      14927.20       657.51 o                         
  16   3 -12      17414.35      16518.36       446.01 o                         
  17   3 -12       7982.67       8116.04       371.41 o                         
  18   3 -12       4079.15       4070.52       480.93 o                         
  19   3 -12      10596.03       9840.01       515.99 o                         
  20   3 -12       2460.64       2312.83       403.41 o                         
  21   3 -12        596.22        768.37       257.41 o                         
  22   3 -12       5523.72       5650.44       396.33 o                         
  23   3 -12          0.26       -388.65       388.65 o                         
  24   3 -12        357.08        434.69       334.07 o                         
  25   3 -12        117.69        215.43       259.99 o                         
  26   3 -12         44.00        346.52       300.68 o                         
  27   3 -12        186.36       -259.17       259.17 o                         
  28   3 -12        698.76        644.71       289.34 o                         
  29   3 -12        562.38        872.46       294.01 o                         
  30   3 -12       1072.40       1464.88       333.76 o                         
  31   3 -12        252.86        865.21       368.36 o                         
  32   3 -12       1549.91        949.75       389.91 o                         
  33   3 -12        243.95        449.12       402.18 o                         
  34   3 -12        235.02        209.80       408.32 o                         
  35   3 -12         50.74       -399.40       399.40 o                         
  36   3 -12         65.57       -111.31       531.51 o                         
  37   3 -12        241.82        265.27       574.43 o                         
  38   3 -12        586.77        751.17      1278.40 o                         
   0   4 -12      14671.50      14397.33       625.76 o                         
   1   4 -12       1803.28       2055.01       151.67 o                         
   2   4 -12        635.97        499.88       150.66 o                         
   3   4 -12        614.40        564.20       172.16 o                         
   4   4 -12       7261.23       6928.23       261.33 o                         
   5   4 -12       4228.05       4343.13       245.85 o                         
   6   4 -12        921.87        692.76       234.76 o                         
   7   4 -12       4546.06       4584.73       265.95 o                         
   8   4 -12       3962.60       4135.07       265.81 o                         
   9   4 -12       2359.19       2429.38       222.39 o                         
  10   4 -12       1966.74       1982.92       223.09 o                         
  11   4 -12        337.82        553.58       231.34 o                         
  12   4 -12      20116.90      19980.73       476.01 o                         
  13   4 -12      16946.72      17022.05       706.48 o                         
  14   4 -12       6916.21       6820.84       344.78 o                         
  15   4 -12       4447.79       4472.60       312.22 o                         
  16   4 -12      10508.76      10590.49       526.24 o                         
  17   4 -12        757.42        543.67       283.70 o                         
  18   4 -12       2142.02       1833.16       269.59 o                         
  19   4 -12       2716.98       2969.40       299.01 o                         
  20   4 -12       1387.16       1531.38       276.49 o                         
  21   4 -12       8927.27       9972.69       475.82 o                         
  22   4 -12        111.73        315.36       225.97 o                         
  23   4 -12       3029.95       2888.72       330.23 o                         
  24   4 -12       8381.26       8811.42       410.31 o                         
  25   4 -12       1059.06       1019.05       284.78 o                         
  26   4 -12       5441.60       5244.23       437.20 o                         
  27   4 -12        178.64        339.49       277.33 o                         
  28   4 -12       2398.14       2693.63       340.47 o                         
  29   4 -12        166.79       -328.12       328.12 o                         
  30   4 -12        101.52        569.57       310.58 o                         
  31   4 -12       1600.44       1771.85       346.22 o                         
  32   4 -12        765.32       1087.69       345.29 o                         
  33   4 -12       1637.41       1683.03       424.01 o                         
  34   4 -12        451.59        689.98       424.55 o                         
  35   4 -12       1054.64       1217.20       446.92 o                         
  36   4 -12        901.38       1772.89       471.34 o                         
  37   4 -12        815.00        586.38       448.96 o                         
  38   4 -12        600.50        313.84       469.80 o                         
   1   5 -12       3130.43       2874.78       297.29 o                         
   2   5 -12      34428.83      31979.82       685.00 o                         
   3   5 -12      20082.52      18824.40       469.48 o                         
   4   5 -12      12054.89      11091.68       504.50 o                         
   5   5 -12        873.15        702.13       170.71 o                         
   6   5 -12       6875.41       6232.38       268.73 o                         
   7   5 -12       2635.40       3184.10       239.35 o                         
   8   5 -12       2324.62       2229.54       219.08 o                         
   9   5 -12        154.51        293.17       174.47 o                         
  10   5 -12       7284.10       6533.39       604.47 o                         
  11   5 -12       1708.17       2105.93       250.94 o                         
  12   5 -12       2860.89       3338.66       265.64 o                         
  13   5 -12       4077.73       4083.07       288.80 o                         
  14   5 -12        684.11        880.07       215.44 o                         
  15   5 -12      11539.96      11591.46       682.22 o                         
  16   5 -12        227.09        275.27       222.74 o                         
  17   5 -12        386.50        241.77       255.28 o                         
  18   5 -12      12500.40      13177.75       551.41 o                         
  19   5 -12       2447.77       3104.99       307.24 o                         
  20   5 -12       1008.42        795.74       240.24 o                         
  21   5 -12        165.75        238.61       204.74 o                         
  22   5 -12      11549.70      12361.57       861.69 o                         
  23   5 -12        929.23        960.85       243.55 o                         
  24   5 -12       1614.14       1484.67       276.24 o                         
  25   5 -12        736.24        582.73       278.64 o                         
  26   5 -12       2240.03       1978.94       362.68 o                         
  27   5 -12         61.53       -131.06       252.86 o                         
  28   5 -12        407.81        318.32       291.13 o                         
  29   5 -12        591.86        765.73       301.73 o                         
  30   5 -12       1269.85       1359.62       335.77 o                         
  31   5 -12        526.54       1037.89       343.08 o                         
  32   5 -12       2546.97       2823.68       422.67 o                         
  33   5 -12       1466.33       2204.85       376.13 o                         
  34   5 -12        101.07        -45.88       353.10 o                         
  35   5 -12         58.32        296.41       421.90 o                         
  36   5 -12         35.72       -244.78       424.42 o                         
  37   5 -12         66.70        592.71       567.80 o                         
  38   5 -12         65.08        268.57       457.12 o                         
   0   6 -12      16483.23      16846.58       733.31 o                         
   1   6 -12      10822.60      10733.74       447.65 o                         
   2   6 -12      15846.54      15221.38       490.87 o                         
   3   6 -12       6258.81       5904.57       198.03 o                         
   4   6 -12      16463.09      15313.40       342.67 o                         
   5   6 -12       8586.06       8422.78       279.76 o                         
   6   6 -12       2734.95       2813.86       217.57 o                         
   7   6 -12       1526.35       1141.77       255.18 o                         
   8   6 -12      11840.60      11221.76       636.56 o                         
   9   6 -12       3129.43       3224.91       247.08 o                         
  10   6 -12       2620.29       3446.11       281.05 o                         
  11   6 -12       1547.65       1055.09       214.33 o                         
  12   6 -12      23374.45      23252.27       666.36 o                         
  13   6 -12        973.35       1082.04       223.35 o                         
  14   6 -12       3471.32       3813.87       291.25 o                         
  15   6 -12       5101.44       5109.57       329.23 o                         
  16   6 -12       1604.50       1555.51       254.30 o                         
  17   6 -12       2047.62       2312.51       290.41 o                         
  18   6 -12       3772.61       3802.35       276.24 o                         
  19   6 -12       1880.41       1859.69       278.02 o                         
  20   6 -12        767.19        723.60       223.71 o                         
  21   6 -12       1353.46       1520.88       331.97 o                         
  22   6 -12       1123.65       1015.97       244.44 o                         
  23   6 -12        808.73        166.46       409.26 o                         
  24   6 -12       5217.90       5284.98       367.16 o                         
  25   6 -12        935.73       1420.04       296.44 o                         
  26   6 -12       3167.86       3299.85       486.27 o                         
  27   6 -12       1548.81       1564.97       309.65 o                         
  28   6 -12       1385.94        513.14       297.39 o                         
  29   6 -12        101.81        280.76       297.50 o                         
  30   6 -12        497.13        -86.37       311.29 o                         
  31   6 -12       1083.34        683.31       346.40 o                         
  32   6 -12        110.24        -87.11       333.03 o                         
  33   6 -12        206.53        -84.09       384.14 o                         
  34   6 -12        480.20        -43.70       370.37 o                         
  35   6 -12         14.11        243.53       448.07 o                         
  36   6 -12        663.71       1084.26       455.22 o                         
  37   6 -12         51.41        144.94       454.54 o                         
   1   7 -12      16056.02      15495.38       508.02 o                         
   2   7 -12       9958.14      10596.47       461.40 o                         
   3   7 -12       5251.98       5433.05       601.31 o                         
   4   7 -12       3812.83       3310.19       264.90 o                         
   5   7 -12        999.52       1043.19       165.54 o                         
   6   7 -12       3034.68       3261.39       225.27 o                         
   7   7 -12      10692.01      10500.72       505.92 o                         
   8   7 -12       1526.71       1878.94       212.71 o                         
   9   7 -12       2017.94       2224.99       235.26 o                         
  10   7 -12       1887.14       2271.80       241.63 o                         
  11   7 -12       2421.36       2987.23       257.53 o                         
  12   7 -12       1518.08       2226.14       249.61 o                         
  13   7 -12       2187.55       2778.41       271.59 o                         
  14   7 -12      17233.23      17872.94       909.09 o                         
  15   7 -12        919.06       1428.67       243.79 o                         
  16   7 -12       2114.20       2321.48       277.75 o                         
  17   7 -12         35.32        276.65       275.19 o                         
  18   7 -12      10592.67      10314.34       374.58 o                         
  19   7 -12       1377.95       2032.91       245.49 o                         
  20   7 -12       1717.46       2448.31       290.18 o                         
  21   7 -12       3009.76       3494.37       292.56 o                         
  22   7 -12       1407.66       2060.01       281.61 o                         
  23   7 -12       1907.38       2866.82       304.61 o                         
  24   7 -12        979.61        976.57       265.87 o                         
  25   7 -12       3454.16       3179.29       339.93 o                         
  26   7 -12       1677.47       1984.40       369.29 o                         
  27   7 -12        180.12        166.79       282.55 o                         
  28   7 -12        390.51        352.03       450.90 o                         
  29   7 -12        460.57        467.94       309.15 o                         
  30   7 -12       1012.32       1420.76       352.33 o                         
  31   7 -12         18.04       -315.65       315.65 o                         
  32   7 -12        222.52        109.75       430.43 o                         
  33   7 -12        331.12        378.52       349.94 o                         
  34   7 -12       2176.52       2620.64       407.09 o                         
  35   7 -12         78.08        963.91       376.21 o                         
  36   7 -12        598.50       1297.26       414.84 o                         
  37   7 -12        735.81       1192.61       497.38 o                         
   0   8 -12      26574.65      26311.17       894.64 o                         
   1   8 -12       9464.05       9680.44       459.72 o                         
   2   8 -12       1782.93       1734.25       290.13 o                         
   3   8 -12       2457.43       2792.96       559.76 o                         
   4   8 -12       9535.91       9319.62       445.89 o                         
   5   8 -12       1055.00       1174.88       164.61 o                         
   6   8 -12       4690.56       4509.15       258.85 o                         
   7   8 -12        913.94        862.68       210.33 o                         
   8   8 -12      12409.90      12033.94       724.29 o                         
   9   8 -12       2603.46       2577.45       237.80 o                         
  10   8 -12       3055.46       3198.32       259.47 o                         
  11   8 -12       2348.16       2462.48       255.59 o                         
  12   8 -12       3889.69       4014.31       336.62 o                         
  13   8 -12      15890.64      16074.67      1026.57 o                         
  14   8 -12       4951.53       5906.87       360.67 o                         
  15   8 -12        626.76       1077.34       243.44 o                         
  16   8 -12       2032.27       2254.39       237.12 o                         
  17   8 -12       1268.43       1069.62       237.09 o                         
  18   8 -12       1751.06       1764.87       292.13 o                         
  19   8 -12       1854.96       1812.05       277.42 o                         
  20   8 -12      13852.47      14899.63       538.74 o                         
  21   8 -12        250.07         -1.68       256.85 o                         
  22   8 -12        595.21        595.08       252.03 o                         
  23   8 -12       2254.35       2438.13       301.93 o                         
  24   8 -12        628.38        868.55       333.21 o                         
  25   8 -12        412.94        488.30       271.19 o                         
  26   8 -12       1735.09       1136.84       369.73 o                         
  27   8 -12        602.78        316.86       414.20 o                         
  28   8 -12       1285.01        411.28       326.52 o                         
  29   8 -12        563.49        513.70       323.04 o                         
  30   8 -12        450.30        366.33       383.86 o                         
  31   8 -12        142.76       -218.31       319.13 o                         
  32   8 -12        427.66        127.07       660.47 o                         
  33   8 -12        152.38       -121.99       355.12 o                         
  34   8 -12        238.47        152.33       384.18 o                         
  35   8 -12        906.02       1559.44       414.96 o                         
  36   8 -12         63.81       -105.08       383.01 o                         
  37   8 -12        113.98       -223.13       393.93 o                         
   1   9 -12       5653.76       6043.91       840.86 o                         
   2   9 -12      16832.11      17489.05       563.47 o                         
   3   9 -12       8336.48       9551.59       468.39 o                         
   4   9 -12       1678.54       1972.64       315.95 o                         
   5   9 -12        663.94        826.60       461.99 o                         
   6   9 -12       3093.13       3183.94       220.14 o                         
   7   9 -12      11687.09      11384.41       437.06 o                         
   8   9 -12        384.00        -17.32       241.31 o                         
   9   9 -12       6526.07       6680.82       348.48 o                         
  10   9 -12        577.65        569.84       204.93 o                         
  11   9 -12        964.97        898.80       263.70 o                         
  12   9 -12       1911.18       2028.74       258.60 o                         
  13   9 -12        799.87        617.03       230.88 o                         
  14   9 -12      15841.31      16343.02       579.61 o                         
  15   9 -12       8413.77       8390.46       540.91 o                         
  16   9 -12        327.73        540.31       204.38 o                         
  17   9 -12       4347.67       4361.51       297.93 o                         
  18   9 -12       2982.18       3432.40       319.94 o                         
  19   9 -12        721.29       1131.37       240.31 o                         
  20   9 -12       6059.70       6380.98       499.58 o                         
  21   9 -12        172.35         38.40       232.83 o                         
  22   9 -12        805.75        331.99       299.19 o                         
  23   9 -12        290.18        276.12       275.44 o                         
  24   9 -12        473.31        651.40       352.32 o                         
  25   9 -12        162.21        330.95       389.51 o                         
  26   9 -12       3372.61       2994.13       373.99 o                         
  27   9 -12         56.82       -260.02       287.22 o                         
  28   9 -12       1027.24        573.20       322.16 o                         
  29   9 -12        965.59       1095.04       341.31 o                         
  30   9 -12        176.55        341.03       328.95 o                         
  31   9 -12        208.78        319.02       643.17 o                         
  32   9 -12        375.34        649.66       386.68 o                         
  33   9 -12        349.81        736.64       397.27 o                         
  34   9 -12       1274.98       1817.26       415.11 o                         
  35   9 -12         23.90        -55.59       391.49 o                         
  36   9 -12       1654.94       2129.71       454.91 o                         
   0  10 -12       2525.68       3436.78       527.98 o                         
   1  10 -12       7900.36       7881.41       464.94 o                         
   2  10 -12        679.89       1227.28       442.43 o                         
   3  10 -12      12619.69      12348.49       586.65 o                         
   4  10 -12        402.69        305.66       250.46 o                         
   5  10 -12       2705.71       2843.31       439.99 o                         
   6  10 -12       4635.39       5135.70       420.00 o                         
   7  10 -12       1750.82       2172.84       338.24 o                         
   8  10 -12      14862.56      15089.75      1432.40 o                         
   9  10 -12       1023.42       1280.09       215.71 o                         
  10  10 -12       7053.50       6835.39       345.91 o                         
  11  10 -12        975.30        969.87       227.27 o                         
  12  10 -12      15331.40      15583.03       471.82 o                         
  13  10 -12       1796.83       2064.44       285.66 o                         
  14  10 -12        595.38        526.75       207.52 o                         
  15  10 -12       1717.09       1434.06       227.21 o                         
  16  10 -12       1283.27       1852.07       349.77 o                         
  17  10 -12       2995.13       2623.17       279.41 o                         
  18  10 -12       4398.66       4304.45       314.60 o                         
  19  10 -12       1532.32       1885.32       263.29 o                         
  20  10 -12       7769.64       9036.50       400.94 o                         
  21  10 -12        153.80        749.60       280.80 o                         
  22  10 -12        625.58        569.39       264.92 o                         
  23  10 -12       2545.33       2388.10       318.81 o                         
  24  10 -12        150.43        347.12       297.17 o                         
  25  10 -12       1579.17       1966.35       328.84 o                         
  26  10 -12         26.20        419.63       333.99 o                         
  27  10 -12        818.64        882.71       326.26 o                         
  28  10 -12       1123.34       1221.38       340.17 o                         
  29  10 -12        563.76        484.24       342.13 o                         
  30  10 -12        633.44        400.37       331.88 o                         
  31  10 -12        670.47       1149.46       380.37 o                         
  32  10 -12       1447.85       1571.91       399.76 o                         
  33  10 -12          0.39        123.26       392.73 o                         
  34  10 -12        149.60       -368.66       368.66 o                         
  35  10 -12        871.31        685.36       411.11 o                         
  36  10 -12        634.95       -747.98       791.98 o                         
   1  11 -12       5020.25       6199.63       449.35 o                         
   2  11 -12      30714.80      30050.56       730.97 o                         
   3  11 -12       6501.82       6861.45       694.20 o                         
   4  11 -12       1090.26       1079.56       308.22 o                         
   5  11 -12        851.06        590.46       417.99 o                         
   6  11 -12       3948.77       3026.25       376.80 o                         
   7  11 -12       1292.06       1275.47       388.65 o                         
   8  11 -12       1104.86       1528.90       373.99 o                         
   9  11 -12       6793.69       6105.59       334.35 o                         
  10  11 -12       4750.73       4483.14       395.27 o                         
  11  11 -12       1064.85       1582.35       256.56 o                         
  12  11 -12       7004.57       7000.80       639.55 o                         
  13  11 -12        221.69        327.32       233.87 o                         
  14  11 -12       1553.98       1564.89       240.28 o                         
  15  11 -12         58.75        129.10       432.79 o                         
  16  11 -12       2935.52       2690.96       268.75 o                         
  17  11 -12        403.36        339.11       208.87 o                         
  18  11 -12       3892.76       3936.29       501.45 o                         
  19  11 -12       1170.73       1886.42       417.99 o                         
  20  11 -12       1987.06       2200.23       335.39 o                         
  21  11 -12       5434.34       5438.88       420.48 o                         
  22  11 -12       4691.56       5179.62       605.53 o                         
  23  11 -12       2446.06       2526.89       318.62 o                         
  24  11 -12         10.50        621.70       301.54 o                         
  25  11 -12       4740.02       5042.92       403.87 o                         
  26  11 -12       3142.94       3531.10       375.14 o                         
  27  11 -12        170.52        159.33       321.01 o                         
  28  11 -12        884.71        772.93       337.68 o                         
  29  11 -12        245.84        534.22       343.83 o                         
  30  11 -12        238.36        406.69       355.18 o                         
  31  11 -12        311.85       -341.71       383.16 o                         
  32  11 -12         26.46       -322.14       348.59 o                         
  33  11 -12         10.77       -155.74       379.90 o                         
  34  11 -12         21.18       -205.39       381.95 o                         
  35  11 -12         24.12       -404.98       404.98 o                         
   0  12 -12        881.85        923.97       425.32 o                         
   1  12 -12       1666.04       1339.73       598.87 o                         
   2  12 -12       1732.04        798.66       344.66 o                         
   3  12 -12       8519.08       7122.56       483.37 o                         
   4  12 -12       8527.88       8823.80       684.42 o                         
   5  12 -12       1476.77       1567.21       338.28 o                         
   6  12 -12       6164.97       6213.05       476.11 o                         
   7  12 -12       1055.34       1511.32       364.21 o                         
   8  12 -12       4073.49       4220.14       432.65 o                         
   9  12 -12       5962.84       6419.88       358.70 o                         
  10  12 -12       2085.35       2296.70       273.28 o                         
  11  12 -12       1768.58       2043.09       275.46 o                         
  12  12 -12       4214.71       4736.19       373.11 o                         
  13  12 -12       3549.29       3562.64       387.49 o                         
  14  12 -12        141.05        403.33       260.49 o                         
  15  12 -12       1135.81       1100.80       280.49 o                         
  16  12 -12       3532.48       4022.91       352.24 o                         
  17  12 -12        478.28        437.48       328.81 o                         
  18  12 -12       1884.61       1772.31       325.56 o                         
  19  12 -12       5697.57       5528.55       415.46 o                         
  20  12 -12       1622.79       1958.32       370.55 o                         
  21  12 -12       3159.04       2799.49       521.57 o                         
  22  12 -12       2444.70       2412.47       367.97 o                         
  23  12 -12       4367.93       4173.29       432.85 o                         
  24  12 -12        728.76        820.81       359.84 o                         
  25  12 -12        740.81       1054.61       615.98 o                         
  26  12 -12         39.69        160.62       370.14 o                         
  27  12 -12       2440.73       2779.41       378.80 o                         
  28  12 -12       1008.41       1168.52       346.74 o                         
  29  12 -12        169.16       -327.27       327.27 o                         
  30  12 -12        488.47        479.19       371.23 o                         
  31  12 -12        516.39       -206.69       375.35 o                         
  32  12 -12       1088.81       1159.23       401.33 o                         
  33  12 -12        203.53         66.20       392.46 o                         
  34  12 -12         97.94        -68.82       414.20 o                         
   1  13 -12        829.32        917.51       337.32 o                         
   2  13 -12       1164.96        952.33       361.77 o                         
   3  13 -12       3093.82       2747.03       400.59 o                         
   4  13 -12       1617.71       1258.01       694.20 o                         
   5  13 -12       1413.27       1224.42       338.28 o                         
   6  13 -12       2239.86       2621.47       412.82 o                         
   7  13 -12       2591.23       2229.40       391.43 o                         
   8  13 -12       4269.94       4114.40       445.93 o                         
   9  13 -12        943.29       1314.87       303.78 o                         
  10  13 -12      19630.35      19634.91       514.91 o                         
  11  13 -12       2787.32       3523.64       623.31 o                         
  12  13 -12       1923.35       1749.34       383.52 o                         
  13  13 -12          7.60         80.08       249.01 o                         
  14  13 -12        596.36        485.84       326.44 o                         
  15  13 -12       1034.28       1379.81       321.02 o                         
  16  13 -12         21.73         91.78       279.98 o                         
  17  13 -12        453.55        132.05       271.33 o                         
  18  13 -12       3198.54       3494.45       460.00 o                         
  19  13 -12       3459.16       3900.49       623.22 o                         
  20  13 -12        339.70        328.39       302.01 o                         
  21  13 -12       3523.13       4008.08       443.79 o                         
  22  13 -12        708.08        782.82       738.47 o                         
  23  13 -12       1390.19       1413.39       360.93 o                         
  24  13 -12        565.85        127.13       437.87 o                         
  25  13 -12       1920.13       2192.31       489.95 o                         
  26  13 -12        353.52        601.26       395.62 o                         
  27  13 -12        331.38        282.74       395.62 o                         
  28  13 -12        327.46        708.30       417.51 o                         
  29  13 -12        216.50        583.78       443.13 o                         
  30  13 -12        202.07         70.58       368.39 o                         
  31  13 -12         49.47       -149.34       370.15 o                         
  32  13 -12        425.79        370.40       402.26 o                         
  33  13 -12         11.08       -255.98       408.42 o                         
   0  14 -12       9560.58       8721.50       811.53 o                         
   1  14 -12         15.50       -293.59       293.59 o                         
   2  14 -12        165.29        238.59       315.16 o                         
   3  14 -12       5237.88       5540.11       623.31 o                         
   4  14 -12      23336.50      23784.96       765.64 o                         
   5  14 -12       3582.31       3374.97       418.24 o                         
   6  14 -12       7348.95       6910.65       547.90 o                         
   7  14 -12       1012.30        720.26       439.00 o                         
   8  14 -12       2594.68       2389.53       537.76 o                         
   9  14 -12        350.64        -44.74       305.80 o                         
  10  14 -12        340.17        -89.99       444.87 o                         
  11  14 -12        220.68        508.43       513.32 o                         
  12  14 -12       2496.43       1556.17       443.97 o                         
  13  14 -12       1040.58       1283.73       399.26 o                         
  14  14 -12        180.04         41.84       340.21 o                         
  15  14 -12        402.58        515.37       307.35 o                         
  16  14 -12       5154.90       5172.40       716.75 o                         
  17  14 -12        789.35        808.10       313.59 o                         
  18  14 -12       1528.82       1578.41       339.77 o                         
  19  14 -12        501.00        385.87       391.86 o                         
  20  14 -12         54.05        130.90       315.02 o                         
  21  14 -12       1398.47       1563.38       371.75 o                         
  22  14 -12       1954.96       1531.85       385.62 o                         
  23  14 -12        102.04        147.74       363.68 o                         
  24  14 -12        965.91       1143.14       396.11 o                         
  25  14 -12        484.22        602.45       382.81 o                         
  26  14 -12        108.56        398.28       399.67 o                         
  27  14 -12        462.98        611.41       701.82 o                         
  28  14 -12        154.43        404.63       403.00 o                         
  29  14 -12       1147.17       1510.87       459.70 o                         
  30  14 -12         11.91         15.17       433.77 o                         
  31  14 -12        406.34        134.41       380.76 o                         
  32  14 -12        115.20        -64.03       408.95 o                         
   3  15 -12       6484.19       6897.93      1420.18 o                         
   4  15 -12        197.99        611.09       513.32 o                         
   5  15 -12       1688.54       2258.60       562.20 o                         
   6  15 -12       2212.43       2141.27       606.20 o                         
   7  15 -12       2062.36       1898.42       432.94 o                         
   8  15 -12          1.48        293.83       350.25 o                         
   9  15 -12        779.75        799.02       392.07 o                         
  10  15 -12       4835.17       5289.78       526.96 o                         
  11  15 -12       1527.55       1977.33       426.66 o                         
  12  15 -12       1548.81       1278.23       413.08 o                         
  13  15 -12       1946.08       1893.69       439.93 o                         
  14  15 -12       1003.96        542.38       400.95 o                         
  15  15 -12       4367.28       4732.07      1112.19 o                         
  16  15 -12        565.23        982.60       424.52 o                         
  17  15 -12       1465.04       1385.09       444.12 o                         
  18  15 -12       3442.20       3418.51       432.96 o                         
  19  15 -12        144.36       -252.87       399.53 o                         
  20  15 -12        704.25        472.75       332.47 o                         
  21  15 -12       2179.46       1742.92       431.51 o                         
  22  15 -12       2028.12       1675.25       389.52 o                         
  23  15 -12        781.73        816.46       385.65 o                         
  24  15 -12        180.23        167.41       473.44 o                         
  25  15 -12       1051.53       1568.80       409.39 o                         
  26  15 -12        732.14       1296.58       511.87 o                         
  27  15 -12        738.19       1391.99       432.61 o                         
  28  15 -12        421.57       1032.38       435.67 o                         
  29  15 -12        129.03         72.25       434.95 o                         
  30  15 -12        135.23        721.04       456.18 o                         
  31  15 -12         45.54        268.66       463.51 o                         
  32  15 -12        723.94       1719.40       641.61 o                         
   0  16 -12        652.83       1246.63       527.98 o                         
   1  16 -12        777.55        734.75       681.98 o                         
   2  16 -12        694.85        786.54       430.21 o                         
   3  16 -12       4319.67       3867.90       478.54 o                         
   4  16 -12       1269.44       1447.28       466.87 o                         
   5  16 -12       1544.34        995.27       414.74 o                         
   6  16 -12        783.14        832.48       657.53 o                         
   7  16 -12        328.53        412.98       452.21 o                         
   8  16 -12       2326.61       2987.32       469.52 o                         
   9  16 -12       1913.08       1840.83       439.52 o                         
  10  16 -12       1414.67       2134.05       449.44 o                         
  11  16 -12        395.91        809.05       406.08 o                         
  12  16 -12       9325.03       8755.50      1058.41 o                         
  13  16 -12       2758.31       2050.46       482.22 o                         
  14  16 -12       2610.18       2564.34       476.11 o                         
  15  16 -12       1090.84       1007.08       439.02 o                         
  16  16 -12       1820.04       1601.38       429.87 o                         
  17  16 -12       1789.77       1172.30       425.02 o                         
  18  16 -12        161.34       -155.20       601.31 o                         
  19  16 -12       1871.62       1964.87       508.12 o                         
  20  16 -12        190.62        306.09       439.03 o                         
  21  16 -12       1320.70        971.23       381.78 o                         
  22  16 -12       1519.12        994.92       396.45 o                         
  23  16 -12        247.97        678.97       386.14 o                         
  24  16 -12         46.61       -251.42       461.41 o                         
  25  16 -12        251.06        196.84       411.11 o                         
  26  16 -12         61.37       -155.97       413.36 o                         
  27  16 -12       2399.85       3025.81       495.06 o                         
  28  16 -12        618.12        912.15       455.27 o                         
  29  16 -12        256.10        -98.07       447.63 o                         
  30  16 -12        461.88        731.09       486.42 o                         
   1  17 -12       3481.90       3188.20       549.98 o                         
   2  17 -12      12014.49      12149.73       682.57 o                         
   3  17 -12        475.27        263.09       392.25 o                         
   4  17 -12        941.93        917.45       772.42 o                         
   5  17 -12       7461.19       7448.42      1068.19 o                         
   6  17 -12       5402.11       5215.34       554.82 o                         
   7  17 -12       1474.89       1195.47       425.02 o                         
   8  17 -12       1484.61       1989.88       464.43 o                         
   9  17 -12       1847.81       1663.28       445.57 o                         
  10  17 -12         63.02        268.63       439.99 o                         
  11  17 -12       1811.47       2184.23       679.53 o                         
  12  17 -12       1629.78       1274.46       437.02 o                         
  13  17 -12        680.17        377.65       381.88 o                         
  14  17 -12        711.93       1215.09       437.28 o                         
  15  17 -12        656.33        685.86       447.41 o                         
  16  17 -12       2270.93       2441.95       508.82 o                         
  17  17 -12        471.46        216.15       674.65 o                         
  18  17 -12       1461.37        245.60       428.62 o                         
  19  17 -12       1477.04       1753.81       487.38 o                         
  20  17 -12        410.97        838.74       468.76 o                         
  21  17 -12       3091.82       3468.66       591.54 o                         
  22  17 -12        866.89        576.26       469.98 o                         
  23  17 -12        225.05       -161.93       488.04 o                         
  24  17 -12        568.65        681.10       877.53 o                         
  25  17 -12       1230.23        693.21       598.96 o                         
  26  17 -12        264.76        453.40       818.42 o                         
  27  17 -12        112.75        -76.02       446.60 o                         
  28  17 -12          5.35        497.72       461.95 o                         
  29  17 -12        164.00        487.94       853.62 o                         
   0  18 -12         93.51        454.65       542.65 o                         
   1  18 -12       1859.81        990.46       430.08 o                         
   2  18 -12       6682.12       6046.69       604.92 o                         
   3  18 -12       1297.16       1488.74       447.57 o                         
   4  18 -12         47.31       -125.88       372.91 o                         
   5  18 -12       1140.53        954.33       418.11 o                         
   6  18 -12        640.11        867.75       421.74 o                         
   7  18 -12        979.57       1037.46       437.20 o                         
   8  18 -12       3575.34       3304.19       497.64 o                         
   9  18 -12       1673.29       1715.28       459.61 o                         
  10  18 -12        447.16        949.25       426.07 o                         
  11  18 -12       3021.57       2337.82       769.98 o                         
  12  18 -12        725.21        685.65       435.19 o                         
  13  18 -12        724.32        168.65       488.87 o                         
  14  18 -12       1087.69       1715.24       471.62 o                         
  15  18 -12        229.40        112.70       425.15 o                         
  16  18 -12         49.41        162.68       435.72 o                         
  17  18 -12        407.94        998.55       473.25 o                         
  18  18 -12        515.14        832.40       567.09 o                         
  19  18 -12       1278.54       1270.04       489.56 o                         
  20  18 -12       2725.56       2643.67       562.32 o                         
  21  18 -12        626.55       1333.16       507.59 o                         
  22  18 -12        120.26       -127.58       713.76 o                         
  23  18 -12        626.10        608.37       509.17 o                         
  24  18 -12        571.24       -292.16       518.56 o                         
  25  18 -12         13.47       -476.11       476.11 o                         
  26  18 -12        863.80       1073.97       897.08 o                         
  27  18 -12       1204.76       1322.74       585.56 o                         
  28  18 -12       1391.96       1895.03       637.73 o                         
   1  19 -12       2116.65       1861.32       459.14 o                         
   2  19 -12       1269.34       1173.75       481.54 o                         
   3  19 -12        378.14        270.05       387.96 o                         
   4  19 -12       2864.14       2997.13       496.03 o                         
   5  19 -12       1351.50       1411.14       750.42 o                         
   6  19 -12       1101.11       1111.68       431.94 o                         
   7  19 -12        167.95        963.28       425.15 o                         
   8  19 -12       2057.20       1829.40       667.31 o                         
   9  19 -12       1164.40       1325.13       482.00 o                         
  10  19 -12        106.23         58.58       407.73 o                         
  11  19 -12       1216.80       1279.02       470.09 o                         
  12  19 -12        140.22         -9.74       424.14 o                         
  13  19 -12        921.28        953.30       452.85 o                         
  14  19 -12       7437.22       7974.87       689.48 o                         
  15  19 -12       2524.51       2649.50       740.64 o                         
  16  19 -12        775.19       1403.57       505.71 o                         
  17  19 -12        127.75       -318.96       425.02 o                         
  18  19 -12         63.32         25.64       473.44 o                         
  19  19 -12        946.67       1282.74       509.88 o                         
  20  19 -12        162.73        540.43       506.42 o                         
  21  19 -12        322.30        191.99       482.00 o                         
  22  19 -12          9.94        148.72       509.46 o                         
  23  19 -12        242.11        408.15       499.51 o                         
  24  19 -12        876.93        160.26       530.21 o                         
  25  19 -12         75.24       -153.51       529.66 o                         
  26  19 -12        245.06        393.40       554.87 o                         
  27  19 -12        127.98       -821.31       821.31 o                         
   0  20 -12       4246.98       3451.45       811.53 o                         
   1  20 -12       2724.28       2602.62       528.90 o                         
   2  20 -12        416.34        466.45       445.42 o                         
   3  20 -12       1345.64        922.23       448.26 o                         
   4  20 -12       1509.14       1994.07       579.32 o                         
   5  20 -12        106.05        469.75       432.07 o                         
   6  20 -12        633.42        637.22       426.07 o                         
   7  20 -12        988.91       1542.53       482.15 o                         
   8  20 -12       6028.46       5468.35       623.37 o                         
   9  20 -12        859.77        853.23       434.43 o                         
  10  20 -12        605.87        967.06       618.42 o                         
  11  20 -12        785.32        972.60       457.85 o                         
  12  20 -12        624.10        895.45       458.79 o                         
  13  20 -12        891.08        429.69       475.23 o                         
  14  20 -12        335.20        487.60       477.64 o                         
  15  20 -12        501.83        -17.69       477.49 o                         
  16  20 -12         38.06         59.99       564.65 o                         
  17  20 -12       1009.24       1219.07       501.83 o                         
  18  20 -12        540.11        155.38       480.47 o                         
  19  20 -12        606.00       -205.86       508.12 o                         
  20  20 -12        744.48        983.99       523.02 o                         
  21  20 -12        447.41         42.97       492.37 o                         
  22  20 -12         79.90        231.04       703.98 o                         
  23  20 -12        110.32       -435.11       502.75 o                         
  24  20 -12        391.42        712.82       544.25 o                         
  25  20 -12        127.70       -549.12       549.12 o                         
   1  21 -12       1110.13       1080.55       438.86 o                         
   2  21 -12       1668.59       2556.51       696.64 o                         
   3  21 -12       2298.09       1997.36       492.09 o                         
   4  21 -12       1324.15       1571.95       601.31 o                         
   5  21 -12        450.58        -23.66       440.74 o                         
   6  21 -12        158.69        548.87       464.48 o                         
   7  21 -12          2.52         71.85       436.41 o                         
   8  21 -12         69.49        830.16       464.48 o                         
   9  21 -12        104.30       -411.37       411.37 o                         
  10  21 -12        113.59        -41.55       487.42 o                         
  11  21 -12        213.46        475.31       459.54 o                         
  12  21 -12        304.90        -79.94       547.54 o                         
  13  21 -12       1712.57       2404.20       554.50 o                         
  14  21 -12       1302.69        681.33       901.97 o                         
  15  21 -12        263.42       -519.50       684.42 o                         
  16  21 -12       1175.92        336.06       667.31 o                         
  17  21 -12        192.48        861.53       509.81 o                         
  18  21 -12        161.31       -266.35       470.53 o                         
  19  21 -12        531.55        231.53       528.05 o                         
  20  21 -12         70.92        331.91       510.74 o                         
  21  21 -12         26.67         41.19       525.26 o                         
  22  21 -12        818.96        146.51      1168.41 o                         
  23  21 -12        145.40          9.91       520.25 o                         
   0  22 -12       1935.33       1437.29       747.98 o                         
   1  22 -12       1331.16       1067.47       516.32 o                         
   2  22 -12       1036.62        729.13       965.53 o                         
   3  22 -12        250.33        675.89       461.25 o                         
   4  22 -12       1065.45       1095.26       784.64 o                         
   5  22 -12        536.49        816.58       845.75 o                         
   6  22 -12         47.62        806.64       504.70 o                         
   7  22 -12        891.38        852.90       475.31 o                         
   8  22 -12       3055.79       2468.50       546.05 o                         
   9  22 -12       1483.80       1666.09       525.41 o                         
  10  22 -12       1014.69       1172.73       494.97 o                         
  11  22 -12        530.43        886.69       497.75 o                         
  12  22 -12        206.98        434.72       516.72 o                         
  13  22 -12       2030.68       2962.33       604.48 o                         
  14  22 -12        229.23        502.24       501.10 o                         
  15  22 -12         25.54       1149.09       581.76 o                         
  16  22 -12       1147.99       1191.16       512.85 o                         
  17  22 -12        166.92       -214.38       640.42 o                         
  18  22 -12       1810.98        775.00       541.11 o                         
  19  22 -12         88.60       -242.39       537.53 o                         
  20  22 -12        220.50        175.43       914.19 o                         
  21  22 -12         73.31       -575.19       575.19 o                         
   1  23 -12       2274.15       1549.63       511.58 o                         
   2  23 -12       1823.51        950.54       521.85 o                         
   3  23 -12        604.00        105.47       474.86 o                         
   4  23 -12        298.04        666.68       491.40 o                         
   5  23 -12         92.77       -121.94       488.40 o                         
   6  23 -12        485.26       -116.37       494.00 o                         
   7  23 -12        418.63        235.45       667.31 o                         
   8  23 -12       1123.14       1274.21       521.95 o                         
   9  23 -12        409.47        247.40       679.53 o                         
  10  23 -12        662.47        340.28       507.28 o                         
  11  23 -12       1245.71        556.37       500.92 o                         
  12  23 -12         89.77        632.83       987.52 o                         
  13  23 -12        132.26        717.51       796.86 o                         
  14  23 -12        204.00       -171.02       506.00 o                         
  15  23 -12        311.12        513.72       561.35 o                         
  16  23 -12        328.47         40.74       559.98 o                         
  17  23 -12        598.89        610.67       550.57 o                         
  18  23 -12        384.30         24.13       566.84 o                         
  19  23 -12        224.08        115.06       535.51 o                         
   0  24 -12        554.14        630.65       752.87 o                         
   1  24 -12         97.20       -330.85       468.27 o                         
   2  24 -12         34.32        538.43       507.28 o                         
   3  24 -12          8.82        -70.92       504.56 o                         
   4  24 -12         48.57       -481.54       481.54 o                         
   5  24 -12         46.21       -128.78       499.51 o                         
   6  24 -12       1075.41        408.57       508.82 o                         
   7  24 -12        194.48        641.52       505.90 o                         
   8  24 -12        483.79        482.22       525.31 o                         
   9  24 -12        145.52       -483.04       498.79 o                         
  10  24 -12        116.41        588.36       534.01 o                         
  11  24 -12        425.99         20.52      1520.40 o                         
  12  24 -12        443.24        656.42       650.20 o                         
  13  24 -12        891.72        351.41       552.97 o                         
  14  24 -12        700.24       1155.63       850.64 o                         
  15  24 -12        498.44       -183.36       669.76 o                         
  16  24 -12        769.07        551.87       601.46 o                         
   1  25 -12         55.33        274.11       547.90 o                         
   2  25 -12        433.61        836.74       544.31 o                         
   3  25 -12        670.64       1675.75       566.38 o                         
   4  25 -12        221.15        228.03       507.91 o                         
   5  25 -12        278.07        466.34       882.42 o                         
   6  25 -12        968.69       1086.98       713.76 o                         
   7  25 -12       1920.76       1586.72       579.02 o                         
   8  25 -12         40.87       -114.55       941.08 o                         
   9  25 -12       1000.81        643.10       542.20 o                         
  10  25 -12        228.19        394.15       779.75 o                         
  11  25 -12        212.95       1057.17       604.92 o                         
  12  25 -12        644.23        960.15       598.09 o                         
   0  26 -12        825.44        449.76       835.97 o                         
   1  26 -12       1158.16        385.81       568.58 o                         
   2  26 -12         44.60        267.02       544.25 o                         
   3  26 -12        998.11       1476.76       637.22 o                         
   4  26 -12        493.94        313.50       547.25 o                         
   5  26 -12        863.60        230.93       931.30 o                         
   6  26 -12        444.24        235.66       889.75 o                         
   7  26 -12        548.48        622.37       562.96 o                         
   2   0 -11      40959.60      40563.52       535.32 o                         
   4   0 -11      33553.09      32062.99      1097.52 o                         
   6   0 -11      49738.22      48157.21      2334.37 o                         
   8   0 -11       6702.97       6814.11       298.36 o                         
  10   0 -11       4188.87       4276.54       417.99 o                         
  12   0 -11       1483.14       1797.24       238.22 o                         
  14   0 -11       3114.62       3662.15       306.95 o                         
  16   0 -11      15593.03      15632.20       464.98 o                         
  18   0 -11       6108.41       6251.15      1092.63 o                         
  20   0 -11       6565.28       5828.28       571.98 o                         
  22   0 -11       5025.22       4976.23       436.41 o                         
  24   0 -11       1572.08       1288.80       333.98 o                         
  26   0 -11       4320.23       4932.73       728.42 o                         
  28   0 -11       3068.20       2850.13       694.20 o                         
  30   0 -11       6312.73       4872.47       577.26 o                         
  32   0 -11       1069.64        757.75       645.31 o                         
  34   0 -11        844.27       -586.65       586.65 o                         
  36   0 -11        102.81       -699.09       699.09 o                         
  38   0 -11        146.57        625.76       694.20 o                         
  40   0 -11         21.29        674.65       840.86 o                         
   0   1 -11       6533.18       5780.54       261.02 o                         
   1   1 -11        398.45        422.84       163.00 o                         
   2   1 -11      45943.41      45351.37       406.70 o                         
   3   1 -11       1896.83       2065.60       174.25 o                         
   4   1 -11       2204.02       2546.61       237.27 o                         
   5   1 -11       4642.00       4372.18       191.22 o                         
   6   1 -11        143.97        193.08       123.93 o                         
   7   1 -11       2133.65       2448.80       173.16 o                         
   8   1 -11      13144.60      12498.73       244.47 o                         
   9   1 -11      33878.17      33399.31       992.82 o                         
  10   1 -11        781.22        838.76       141.74 o                         
  11   1 -11      13264.58      13126.22       552.52 o                         
  12   1 -11      31538.77      31784.95      1028.10 o                         
  13   1 -11       2583.26       3196.61       245.56 o                         
  14   1 -11       8588.22       8829.25       263.99 o                         
  15   1 -11       2216.53       2881.65       325.29 o                         
  16   1 -11       1590.75       1767.37       183.27 o                         
  17   1 -11         84.90         -5.47       249.79 o                         
  18   1 -11       3036.21       3387.35       329.53 o                         
  19   1 -11       1622.81       1764.73       202.06 o                         
  20   1 -11       8117.87       8775.58       316.60 o                         
  21   1 -11        111.74        341.96       184.80 o                         
  22   1 -11       1055.96       1152.61       253.81 o                         
  23   1 -11       1476.29       1302.31       246.62 o                         
  24   1 -11        625.19        437.05       230.49 o                         
  25   1 -11       2581.98       2777.43       359.66 o                         
  26   1 -11       2544.40       2812.86       294.92 o                         
  27   1 -11       2901.49       3230.11       462.50 o                         
  28   1 -11      17221.80      16563.09       623.85 o                         
  29   1 -11         42.45       -296.21       305.79 o                         
  30   1 -11       1811.13       1646.92       360.73 o                         
  31   1 -11        364.65       -177.96       341.23 o                         
  32   1 -11         61.37       -212.95       340.33 o                         
  33   1 -11        496.97        539.71       381.77 o                         
  34   1 -11       1176.36       1391.93       409.15 o                         
  35   1 -11        114.18        221.80       378.82 o                         
  36   1 -11       1353.32       1210.34       429.05 o                         
  37   1 -11        389.17        -41.32       415.15 o                         
  38   1 -11        372.94        144.83       516.10 o                         
  39   1 -11         30.80        -57.14       784.64 o                         
  40   1 -11          3.69       -561.45       767.53 o                         
   1   2 -11       4581.83       4548.81       166.93 o                         
   2   2 -11      13390.85      13465.94       237.77 o                         
   3   2 -11       6852.01       6658.71       175.88 o                         
   4   2 -11      39830.37      39954.55       601.90 o                         
   5   2 -11       2908.23       2720.11       211.69 o                         
   6   2 -11       8538.86       8315.01       269.05 o                         
   7   2 -11       5342.60       5097.22       335.88 o                         
   8   2 -11       7530.77       7827.77       195.35 o                         
   9   2 -11      21096.04      21760.74       596.96 o                         
  10   2 -11       7508.77       7802.50       249.09 o                         
  11   2 -11      23794.48      23542.24       647.77 o
[truncated: 2,298,700 more chars]
